# Supplementary material for: Transcriptomic signatures of individual cell types in cerebral cavernous malformation
Source: Cell Commun Signal. 2024 Jan 9;22:23. doi: 10.1186/s12964-023-01301-2 (PMC10775676; doi:10.1186/s12964-023-01301-2)
Supplement: Supplementary file 3 — Additional file 2: Table S2 - Table S9. [file 12964_2023_1301_MOESM2_ESM.zip]

Archive with 17 entries (16 files):
- suppl tables/
- suppl tables/Table S5_IPA pathway analyses.xlsx
- __MACOSX/suppl tables/._Table S5_IPA pathway analyses.xlsx
- suppl tables/Table S6_GSEA Hallmark gene set.xlsx
- __MACOSX/suppl tables/._Table S6_GSEA Hallmark gene set.xlsx
- suppl tables/Table S2_DEGs in each cell population.xlsx
- __MACOSX/suppl tables/._Table S2_DEGs in each cell population.xlsx
- suppl tables/Table S9_LR analyses.xlsx
- __MACOSX/suppl tables/._Table S9_LR analyses.xlsx
- suppl tables/Table S4_secondary pairwise analyses.xlsx
- __MACOSX/suppl tables/._Table S4_secondary pairwise analyses.xlsx
- suppl tables/Table S3_Pathway enrichment for 90 overlapping DEGs.xlsx
- __MACOSX/suppl tables/._Table S3_Pathway enrichment for 90 overlapping DEGs.xlsx
- suppl tables/Table S7_GO pathway results for all the cell types.xlsx
- __MACOSX/suppl tables/._Table S7_GO pathway results for all the cell types.xlsx
- suppl tables/Table S8_KEGG pathway results for all the cell types.xlsx
- __MACOSX/suppl tables/._Table S8_KEGG pathway results for all the cell types.xlsx
