# Supplementary material for: Transcriptomic signatures of individual cell types in cerebral cavernous malformation
Source: Cell Commun Signal. 2024 Jan 9;22:23. doi: 10.1186/s12964-023-01301-2 (PMC10775676; doi:10.1186/s12964-023-01301-2)
Supplement: Supplementary file 3 — Additional file 2: Table S2 - Table S9. [file 12964_2023_1301_MOESM2_ESM.zip › suppl tables/Table S5_IPA pathway analyses.xlsx]

## Sheet: Endothelial
Table S5a. 30 enriched IPA pathway in CCM lesional endothelial cell (p<0.01, FDR corrected)
IPA pathway	Celullar proliferation	Vascular processes	Inflammation/Immune response	Apoptosis and Oxidative stress	Permeability/Adhesion	-log(B-H_p)	z-score	number of gene	Genes
EIF2 Signaling	1	0	0	1	0	15.7	3.5	31	ACTB,EIF3D,EIF4G1,FAU,HSPA5,INSR,PIK3R6,RAP2B,RPL10,RPL13,RPL13A,RPL19,RPL3,RPL36,RPL36AL,RPL4,RPL7,RPL7A,RPLP1,RPLP2,RPS12,RPS14,RPS15,RPS2,RPS21,RPS27A,RPS3,RPS4X,RPS8,RPS9,RPSA
GP6 Signaling Pathway	0	1	0	1	0	9.62	3.3	18	COL10A1,COL15A1,COL1A1,COL1A2,COL20A1,COL3A1,COL4A1,COL4A2,COL5A1,COL6A1,COL6A2,COL6A3,LAMA3,LAMA4,LAMB1,LAMC1,PIK3R6,TLN1
mTOR Signaling	1	1	0	0	0	8.87	1.633	22	DDIT4,EIF3D,EIF4EBP2,EIF4G1,FAU,HMOX1,INSR,PIK3R6,RAP2B,RHOA,RHOV,RPS12,RPS14,RPS15,RPS2,RPS21,RPS27A,RPS3,RPS4X,RPS8,RPS9,RPSA
Wound Healing Signaling Pathway	1	1	1	0	1	7.56	2.558	22	COL10A1,COL15A1,COL1A1,COL1A2,COL20A1,COL3A1,COL4A1,COL4A2,COL5A1,COL6A1,COL6A2,COL6A3,IL4,ITGA6,LAMA3,LAMB1,LAMC1,MST1R,PF4,RAP2B,TGFB1,VIM
RHOA Signaling	1	1	0	0	1	6.36	2.496	14	ACTB,ACTG1,ARHGAP4,ARPC3,CDC42EP5,CFL1,EZR,GNA13,MSN,MYL12A,NGEF,RHOA,SEMA3F,SEPTIN6
Pathogen Induced Cytokine Storm Signaling Pathway	0	0	1	1	0	6.31	4.2	25	CCL27,CD163,CKLF,COL10A1,COL15A1,COL1A1,COL1A2,COL20A1,COL3A1,COL4A1,COL4A2,COL5A1,COL6A1,COL6A2,COL6A3,FTH1,FTL,HLA-DRB1,HLA-DRB5,IL4,IRF3,PF4,SLC2A1,SPI1,TGFB1
Actin Cytoskeleton Signaling	1	0	0	1	0	5.85	2.668	19	ACTB,ACTG1,ARHGEF4,ARPC3,CFL1,EZR,FLNA,GNA13,IQGAP2,ITGA6,MSN,MYH9,MYL12A,PIK3R6,RAP2B,RHOA,TLN1,TMSB10/TMSB4X,WAS
Synaptogenesis Signaling Pathway	0	0	0	0	1	4.79	1.342	20	AP2M1,APOE,ARPC3,CFL1,CTNNB1,EFNB1,EIF4EBP2,GRM1,GRM5,LRP1,MARCKS,PIK3R6,RAB5A,RAP2B,RELN,RHOA,SYT7,THBS1,TLN1,WAS
Apelin Liver Signaling Pathway	1	1	0	1	0	4.73	1.633	6	APLN,COL10A1,COL1A1,COL1A2,COL3A1,EDN3
Signaling by Rho Family GTPases	1	0	1	1	1	4.71	2.673	18	ACTB,ACTG1,ARHGEF4,ARPC3,CDC42EP5,CFL1,EZR,GNA13,GNB1,ITGA6,MSN,MYL12A,PIK3R6,RHOA,RHOV,SEPTIN6,VIM,WAS
Neutrophil Extracellular Trap Signaling Pathway	0	1	1	0	0	4.5	-1.043	23	C1QC,COL10A1,COL15A1,COL1A1,COL1A2,COL20A1,COL3A1,COL4A1,COL4A2,COL5A1,COL6A1,COL6A2,COL6A3,H4C12,JCHAIN,NOTUM,PF4,PIK3R6,PLA2G7,PLCB2,SELP,SLC25A6,SLC2A1
RHOGDI Signaling	1	0	0	1	0	4.08	-1.508	15	ACTB,ACTG1,ARHGAP4,ARHGEF4,ARPC3,CFL1,EZR,GNA13,GNB1,ITGA6,MSN,MYH9,MYL12A,RHOA,RHOV
Remodeling of Epithelial Adherens Junctions	0	0	0	0	1	4.01	1	8	ACTB,ACTG1,ARF6,ARPC3,CTNNB1,RAB5A,TUBA1C,TUBB6
Ephrin B Signaling	1	0	0	0	1	3.06	1.342	7	CAP1,CFL1,CTNNB1,EFNB1,GNA13,GNB1,RHOA
Fcγ Receptor-mediated Phagocytosis in Macrophages and Monocytes	0	0	1	0	0	3.04	2.828	8	ACTB,ACTG1,ARF6,ARPC3,EZR,HMOX1,TLN1,WAS
CLEAR Signaling Pathway	0	0	0	1	0	2.89	1.807	15	ATP6V1G1,CD63,CTSA,CTSB,CTSD,DDIT4,FGFR3,GABARAP,GLMP,IFI30,INSR,NAGLU,PSAP,RAP2B,TGFB1
NRF2-mediated Oxidative Stress Response	0	0	0	1	0	2.74	2.828	13	ACTB,ACTG1,CCT7,FTH1,FTL,HMOX1,HSP90AB1,HSP90B1,PIK3R6,PPIB,RAP2B,TXN,UBB
Intrinsic Prothrombin Activation Pathway	0	1	0	1	0	2.72	2	5	COL10A1,COL1A1,COL1A2,COL3A1,THBD
Integrin Signaling	1	0	0	0	1	2.68	2.309	12	ACTB,ACTG1,ARF6,ARPC3,ITGA6,MYL12A,PIK3R6,RAP2B,RHOA,RHOV,TLN1,WAS
Ferroptosis Signaling Pathway	0	0	0	1	0	2.67	2.121	9	ANGPTL4,ARF6,CTSB,FTH1,FTL,H2AC20,HMOX1,MACROH2A1,RAP2B
MicroRNA Biogenesis Signaling Pathway	0	0	0	0	0	2.63	1.508	11	EWSR1,FUS,HMOX1,HNRNPA2B1,HNRNPD,HSP90AB1,HSP90B1,PIK3R6,PTGES3,RAP2B,TGFB1
Leukocyte Extravasation Signaling	0	0	1	0	0	2.52	1.508	11	ACTB,ACTG1,ARHGAP4,CTNNB1,EZR,MSN,PIK3R6,RHOA,SIPA1,TIMP1,WAS
Immunogenic Cell Death Signaling Pathway	0	0	1	1	0	2.5	2.646	7	BCAP31,DAPK3,HSP90AB1,HSP90B1,HSPA5,IRF3,LRP1
Regulation of Actin-based Motility by Rho	1	0	0	0	1	2.48	1.633	8	ACTB,ARPC3,CFL1,ITGA6,MYL12A,RHOA,RHOV,WAS
ID1 Signaling Pathway	1	1	0	0	0	2.39	2.111	11	APP,CCN2,CTNNB1,FGFR3,MCAM,PIK3R6,RAP2B,S100A9,TGFB1,TGM2,VIM
ILK Signaling	1	0	0	1	1	2.39	1.897	11	ACTB,ACTG1,CFL1,CTNNB1,FLNA,MYH9,PIK3R6,RHOA,RHOV,TMSB10/TMSB4X,VIM
CSDE1 Signaling Pathway	1	0	0	1	0	2.17	2.236	5	CTNNB1,FUS,HNRNPD,TGFB1,VIM
Paxillin Signaling	1	0	0	0	0	2.09	2.449	7	ACTB,ACTG1,ARF6,ITGA6,PIK3R6,RAP2B,TLN1
Telomerase Signaling	0	0	0	1	0	2.07	1.633	7	ELK3,HSP90AB1,HSP90B1,PIK3R6,PTGES3,RAP2B,TERT
Reelin Signaling in Neurons	0	0	0	0	0	2.01	1.134	8	APOE,APP,ARHGEF4,ARPC3,CFL1,PIK3R6,RELN,RHOA

## Sheet: Pericyte
Table S5b. 43 enriched IPA pathway in CCM lesional in pericyte (p<0.01, FDR corrected)
IPA pathway	Celullar proliferation	Vascular processes	Inflammation/Immune response	Apoptosis and Oxidative stress	Permeability/Adhesion	-log(B-H_p)	z-score	number of gene	Genes
GP6 Signaling Pathway	0	1	0	1	0	9.81	3.8	25	BTK,COL11A1,COL12A1,COL13A1,COL15A1,COL16A1,COL18A1,COL1A1,COL1A2,COL3A1,COL4A1,COL4A2,COL4A3,COL4A4,COL5A1,COL6A1,COL6A2,COL6A3,COL7A1,COL9A3,LAMA4,LAMB1,LAMC1,SYK,TLN1
Synaptogenesis Signaling Pathway	0	0	0	0	1	7	-1.183	36	ADCY5,APOE,ARPC3,CACNA1B,CAMK2A,CAMK2D,CDH11,CPLX1,CPLX2,CTNNB1,EPHA6,GRIA1,GRIN1,GRM3,GRM5,LRP1,MAPT,MARCKS,NLGN4Y,NRXN2,RAB3A,RAB5A,RAP2B,RELN,RHOA,SNAP25,SNCB,STX1A,SYN2,SYT1,SYT7,THBS1,THBS2,THBS3,TLN1,WAS
Pathogen Induced Cytokine Storm Signaling Pathway	0	0	1	1	0	6.56	3.042	39	BHLHE40,CD163,COL11A1,COL12A1,COL13A1,COL15A1,COL16A1,COL18A1,COL1A1,COL1A2,COL3A1,COL4A1,COL4A2,COL4A3,COL4A4,COL5A1,COL6A1,COL6A2,COL6A3,COL7A1,COL9A3,FTL,HLA-DPB1,HLA-DQB1,HLA-DRA,HLA-DRB1,HLA-DRB5,IL1R1,IL1RN,IRF1,IRF3,NLRP12,NLRP14,PRF1,RORC,RYR2,SPI1,SYK,VEGFA
Wound Healing Signaling Pathway	1	1	1	0	1	6.32	2.921	30	COL11A1,COL12A1,COL13A1,COL15A1,COL16A1,COL18A1,COL1A1,COL1A2,COL3A1,COL4A1,COL4A2,COL4A3,COL4A4,COL5A1,COL6A1,COL6A2,COL6A3,COL7A1,COL9A3,FN1,IL1R1,IL1RN,ITGB1,LAMB1,LAMC1,MAP2K4,MMP9,RAP2B,VEGFA,VIM
EIF2 Signaling	1	0	0	1	0	6.25	3.357	28	ACTB,EIF3B,EIF3D,EIF4G1,HSPA5,PPP1CC,RAP2B,RPL10A,RPL13,RPL13A,RPL17,RPL18,RPL18A,RPL27,RPL3,RPL4,RPL7A,RPLP1,RPLP2,RPS14,RPS15,RPS19,RPS2,RPS28,RPS3,RPS8,RPS9,VEGFA
Neutrophil Extracellular Trap Signaling Pathway	0	1	1	0	0	6.2	-0.781	41	C1QB,C1QC,CD14,COL11A1,COL12A1,COL13A1,COL15A1,COL16A1,COL18A1,COL1A1,COL1A2,COL3A1,COL4A1,COL4A2,COL4A3,COL4A4,COL5A1,COL6A1,COL6A2,COL6A3,COL7A1,COL9A3,H4C12,H4C2,ITGB1,JCHAIN,MAP2K4,MCL1,MMP2,MMP9,NDUFB3,PDIA3,PLA2G4A,PLA2G4B,PLA2G4F,PLA2G7,PLCB2,PLCB4,PPP3R2,SYK,TIMM10
Neuroinflammation Signaling Pathway	0	0	1	1	0	6	2.6	34	B2M,CTNNB1,GABRA2,GABRB1,GRIA1,GRIN1,HLA-A,HLA-B,HLA-C,HLA-DPB1,HLA-DQB1,HLA-DRA,HLA-DRB1,HLA-DRB5,HLA-E,HMOX1,IL1R1,IRF3,KCNJ9,MAP2K4,MAPT,MMP9,PLA2G4A,PLA2G4B,PLA2G4F,PPP3R2,SLC6A1,SLC6A11,SLC6A12,SLC6A13,SYK,TREM2,TYROBP,VCAM1
Crosstalk between Dendritic Cells and Natural Killer Cells	0	0	1	0	0	5.14	2.53	15	ACTB,CAMK2A,CAMK2D,HLA-A,HLA-B,HLA-C,HLA-DRA,HLA-DRB1,HLA-DRB5,HLA-E,LTBR,PRF1,TLN1,TREM2,TYROBP
Calcium Signaling	1	0	0	0	0	5.01	-3.153	25	ATP2B2,CACNA1B,CACNA1G,CACNA1I,CACNA2D3,CALR,CAMK2A,CAMK2D,CHRFAM7A,CHRNA4,CHRNB4,GRIA1,GRIN1,MYH9,MYL6,MYO10,MYO5C,PPP3R2,RAP2B,RYR2,SLC8A1,SLC8A2,TP63,TPM4,TRPC3
SNARE Signaling Pathway	0	0	0	0	1	4.66	-1.414	18	ADCY5,CACNA1B,CAMK2A,CAMK2D,CPLX1,CPLX2,MYH9,MYL6,MYO10,MYO5C,RAB2A,RAB3A,SNAP25,SNCB,STX1A,SYN2,SYT1,SYT7
Remodeling of Epithelial Adherens Junctions	0	0	0	0	1	4.53	0.447	12	ACTB,APC,ARF6,ARPC3,CTNNA2,CTNNB1,DNM3,RAB5A,TUBB,TUBB4A,TUBB6,ZYX
Inhibition of Matrix Metalloproteases	1	0	0	0	1	4.5	-0.816	9	ADAM12,HSPG2,LRP1,MMP14,MMP2,MMP9,SDC2,THBS2,TIMP1
IL-10 Signaling	0	0	1	0	0	4.45	-1.147	19	BHLHE40,BLVRA,DDIT4,HLA-A,HLA-B,HLA-C,HLA-DPB1,HLA-DQB1,HLA-DRA,HLA-DRB1,HLA-DRB5,HLA-E,HMOX1,IL1R1,IL1RN,IL4R,MAFB,MAP2K4,PKM
Leukocyte Extravasation Signaling	0	0	1	0	0	4.04	2.683	21	ACTB,ARHGAP4,BTK,CD99,CTNNA2,CTNNB1,CYBA,GNAI2,ITGB1,MAP2K4,MMP14,MMP2,MMP9,MSN,MYL6,RAP1GAP,RHOA,TIMP1,VCAM1,WAS,WIPF1
Complement System	0	0	1	0	0	3.84	1.89	8	C1QB,C1QC,C1R,C1S,C4A/C4B,C7,CFD,CFH
Actin Cytoskeleton Signaling	1	0	0	1	0	3.83	2.524	24	ACTB,APC,ARHGEF4,ARPC3,BAIAP2,CD14,FGF1,FN1,GNG12,GSN,ITGB1,MSN,MYH9,MYL12A,MYL6,MYO10,MYO5C,PFN1,RAP2B,RHOA,TLN1,TMSB10/TMSB4X,TTN,WAS
Neurovascular Coupling Signaling Pathway	0	1	0	0	0	3.75	-1.043	23	CACNA1B,CACNA1G,CACNA1I,CACNA2D3,GABRA2,GABRB1,GRIA1,GRIN1,GRM5,KCNJ9,KCNMB4,MAPT,PLA2G4A,PLA2G4B,PLA2G4F,PLA2G7,PLCB2,PLCB4,RHOA,RYR2,SLC39A7,SLCO2A1,TRPC3
Cardiac β-adrenergic Signaling	0	0	0	0	0	3.54	-2.333	19	ADCY5,APEX1,CACNA1B,CACNA2D3,GNAI2,GNAZ,GNB1,GNG12,MPPED2,PDE6A,PDE7B,PDE8A,PDE8B,PPP1CC,PPP2CB,PPP2R2C,RYR2,SLC8A1,SLC8A2
Unfolded protein response	0	0	0	1	0	3.33	2.828	12	CALR,CANX,DNAJC11,DNAJC13,HSP90B1,HSPA5,MAP3K5,OS9,P4HB,PDIA6,VCP,XBP1
Endocannabinoid Neuronal Synapse Pathway	1	0	0	0	0	3.16	-1.291	16	ADCY5,CACNA1B,CACNA1G,CACNA1I,CACNA2D3,GNAI2,GNB1,GNG12,GRIA1,GRIN1,GRM5,KCNJ9,PDIA3,PLCB2,PLCB4,PPP3R2
LXR/RXR Activation	0	0	1	0	0	3.08	0.277	14	ABCA1,APOD,APOE,APOL1,C4A/C4B,CD14,IL1R1,IL1RN,IRF3,LYZ,MMP9,MSR1,PLTP,SERPINF1
mTOR Signaling	1	1	0	0	0	3.01	0.378	20	DDIT4,EIF3B,EIF3D,EIF4G1,HMOX1,PPP2CB,PPP2R2C,RAP2B,RHOA,RND2,RPS14,RPS15,RPS19,RPS2,RPS28,RPS3,RPS6KA6,RPS8,RPS9,VEGFA
S100 Family Signaling Pathway	1	0	1	1	0	3.01	-0.832	52	ACKR3,ADGRB1,ADGRB2,ANXA1,ANXA2,AVPR1A,CACNA1B,CACNA1G,CACNA1I,CACNA2D3,CAMK2A,CAMK2D,CELSR3,CMKLR1,CTNNB1,CTSD,DRD2,DRD5,FGFR3,FZD8,FZD9,GPR182,GPR26,GPR61,GPR84,GRM3,GRM5,IRF3,JCHAIN,MAP2K4,MMP14,MMP2,MMP9,MYH9,NCL,PDIA3,PLA2G4A,PLA2G4B,PLA2G4F,PLCB2,PLCB4,PTGDR,RHOA,RYR2,S100A11,S100A6,SERPINF1,SMAD7,TP63,TPM4,VCAM1,VEGFA
Acute Phase Response Signaling	0	0	1	0	0	2.97	1.667	18	C1QB,C1QC,C1R,C1S,C4A/C4B,CP,FN1,FTL,HMOX1,IL1R1,IL1RN,ITIH2,MAP2K4,MAP3K5,RAP2B,RBP1,SERPINE1,SERPINF1
Regulation of Actin-based Motility by Rho	1	0	0	0	1	2.87	2.309	13	ACTB,ARHGDIA,ARPC3,BAIAP2,GSN,ITGB1,MYL12A,MYL6,PFN1,RHOA,RND2,WAS,WIPF1
Endoplasmic Reticulum Stress Pathway	0	0	0	1	0	2.78	2.236	5	CALR,HSP90B1,HSPA5,MAP3K5,XBP1
Ferroptosis Signaling Pathway	0	0	0	1	0	2.78	1.387	14	ABCA1,ANGPTL4,ARF6,BAP1,CTSB,FTL,GPX4,H2AC20,H2BC12,HMOX1,MACROH2A1,NCOA4,RAP2B,SQSTM1
Tumor Microenvironment Pathway	1	1	1	1	1	2.72	1.5	17	COL1A1,COL1A2,COL3A1,FGF1,FN1,HLA-A,HLA-B,HLA-C,HLA-E,MMP14,MMP2,MMP9,PLAU,RAP2B,SPP1,TNC,VEGFA
RHOGDI Signaling	1	0	0	1	0	2.5	-1.732	19	ACTB,ARHGAP4,ARHGDIA,ARHGEF4,ARPC3,CDH11,GNAI2,GNAZ,GNB1,GNG12,ITGB1,MSN,MYH9,MYL12A,MYL6,MYO10,MYO5C,RHOA,RND2
G-Protein Coupled Receptor Signaling	1	0	0	0	0	2.49	-0.295	46	ACKR3,ADCY5,ADGRB1,ADGRB2,APEX1,AVPR1A,CAMK2A,CAMK2D,CELSR3,CMKLR1,CTNNB1,DRD2,DRD5,FZD8,FZD9,GNAI2,GNAZ,GNB1,GNG12,GPR182,GPR26,GPR61,GPR84,GRM3,GRM5,KCNQ2,MAP2K4,MAP3K5,MPPED2,MYL12A,MYL6,PDE6A,PDE7B,PDE8A,PDE8B,PLCB2,PLCB4,PPP3R2,PREX2,PTGDR,RAP1GAP,RAP2B,RGS10,RGS4,RGS7,TTN
HIF1α Signaling	1	1	0	0	0	2.41	0.943	18	APEX1,CAMK2A,CAMK2D,HMOX1,HSPA5,MAP2K4,MMP14,MMP2,MMP9,PKM,PPP3R2,RACK1,RAP2B,RORC,SERPINE1,VEGFA,VHL,VIM
Phagosome Formation	0	0	1	0	0	2.37	0.603	45	ACKR3,ADGRB1,ADGRB2,ARF6,ARPC3,AVPR1A,CD14,CELSR3,CMKLR1,DRD2,DRD5,FN1,FZD8,FZD9,GPR182,GPR26,GPR61,GPR84,GRM3,GRM5,HMOX1,ITGB1,JCHAIN,MAP2K4,MARCKS,MRC2,MSR1,MYH9,MYL12A,MYL6,MYO10,MYO5C,PLA2G4A,PLA2G4B,PLA2G4F,PLA2G7,PTGDR,RAP2B,RHOA,SPHK1,SYK,TLN1,TTN,WAS,WIPF1
Integrin Signaling	1	0	0	0	1	2.32	2	18	ACTB,ARF6,ARPC3,CAPN2,CAPNS1,GSN,ITGB1,MAP2K4,MYL12A,PFN1,RAP2B,RHOA,RND2,TLN1,TTN,WAS,WIPF1,ZYX
Apelin Liver Signaling Pathway	1	1	0	1	0	2.27	1.342	5	COL18A1,COL1A1,COL1A2,COL3A1,MAP2K4
Natural Killer Cell Signaling	0	0	1	0	0	2.27	-0.243	17	B2M,COL18A1,COL1A1,COL1A2,COL3A1,HLA-A,HLA-B,HLA-C,HLA-E,HSPA5,ITGB1,MAP3K5,RAP2B,SYK,TYROBP,WAS,WIPF1
ILK Signaling	1	0	0	1	1	2.21	1.387	17	ACTB,CTNNB1,FN1,ITGB1,MAP2K4,MMP9,MYH9,MYL6,MYO10,MYO5C,PPP2CB,PPP2R2C,RHOA,RND2,TMSB10/TMSB4X,VEGFA,VIM
cAMP-mediated signaling	1	0	0	1	0	2.17	-1.414	19	ADCY5,APEX1,CAMK2A,CAMK2D,DRD2,DRD5,GNAI2,GRM3,MPPED2,PDE6A,PDE7B,PDE8A,PDE8B,PPP3R2,PTGDR,RAP1GAP,RGS10,RGS4,RGS7
Gαq Signaling	1	1	0	0	0	2.17	1.155	15	AVPR1A,BTK,GNAI2,GNAZ,GNB1,GNG12,GRM5,HMOX1,PLCB2,PLCB4,PPP3R2,RGS4,RGS7,RHOA,RND2
Relaxin Signaling	1	1	0	0	0	2.15	1	14	ADCY5,APEX1,GNAI2,GNAZ,GNB1,GNG12,MMP9,MPPED2,PDE6A,PDE7B,PDE8A,PDE8B,SLC39A7,VEGFA
RHOA Signaling	1	1	0	0	1	2.14	1.155	12	ACTB,ARHGAP4,ARPC3,BAIAP2,CIT,MSN,MYL12A,MYL6,NGEF,PFN1,RHOA,TTN
BEX2 Signaling Pathway	1	0	1	1	0	2.07	1	9	CTNNB1,LGALS1,MAP2,MAP2K4,MMP2,PPP2CB,PPP2R2C,SPP1,VEGFA
GNRH Signaling	1	0	0	0	0	2.07	0.905	16	ADCY5,CACNA1B,CACNA1G,CACNA1I,CACNA2D3,CAMK2A,CAMK2D,GNAI2,GNB1,GNG12,MAP2K4,MAP3K5,MMP2,PLCB2,PLCB4,RAP2B
Antioxidant Action of Vitamin C	0	0	0	1	0	2	-0.333	11	GSTO2,HMOX1,MAP2K4,PDIA3,PLA2G4A,PLA2G4B,PLA2G4F,PLA2G7,PLCB2,PLCB4,TXN

## Sheet: Neuroglia
Table S5c.146 enriched IPA pathway in CCM lesional neuroglia (p<0.01, FDR corrected)
IPA pathway	Celullar proliferation	Vascular processes	Inflammation/Immune response	Apoptosis and Oxidative stress	Permeability/Adhesion	-log(B-H_p)	z-score	number of gene	Genes
Synaptogenesis Signaling Pathway	0	0	0	0	1	18.1	-5.658	74	ADCY1,ADCY2,ADCY5,ADCY8,AKT3,ARPC1B,CACNA1B,CACNA2D2,CACNB1,CALM1 (includes others),CAMK2A,CAMK2B,CAMK2G,CDH18,CDK5,CHN1,CLASP2,CNTNAP2,CPLX1,CPLX2,DLG4,EFNB2,EPHA6,EPHB6,GRIA2,GRIA4,GRIN1,GRIN2B,GRM5,GUCY1B1,HCK,HRAS,ITPR1,KALRN,LYN,MAPT,MRAS,NAPB,NLGN2,NLGN4X,NRXN1,NRXN2,NSF,PAK1,PIK3CD,PIK3R1,PIK3R2,PIK3R5,PRKAR1B,PRKAR2B,RAB3A,RAP2A,RASGRF1,RELN,SHC3,SHF,SNAP25,SNCB,SNCG,STX1A,STX1B,STXBP1,SY…
Leukocyte Extravasation Signaling	0	0	1	0	0	14.9	2.309	51	ACTA1,ACTC1,ARHGAP35,ARHGAP4,ARHGAP5,ARHGAP9,BTK,CD44,CLDN20,CTNNA2,CTNNA3,CXCR4,CYBA,CYBB,GNAI2,ICAM1,ICAM3,ITGAL,ITGAM,ITGB1,ITGB2,MAPK12,MMP14,MMP16,MMP2,MMP25,MMP9,MSN,NCF1,NCF2,NCF4,PECAM1,PIK3CD,PIK3R1,PIK3R2,PIK3R5,PRKCA,PRKCB,PTK2,RAC2,RAP1GAP,RAPGEF4,RASSF5,ROCK2,SELPLG,SIPA1,THY1,TIMP1,VAV3,WAS,WIPF1
Opioid Signaling Pathway	0	0	0	0	0	14.5	-4.009	63	ADCY1,ADCY2,ADCY5,ADCY8,AKT3,CACNA1A,CACNA1B,CACNA1E,CACNA1G,CACNA1H,CACNA1I,CACNA2D2,CACNA2D3,CACNB1,CACNG3,CACNG8,CALM1 (includes others),CAMK1,CAMK1D,CAMK2A,CAMK2B,CAMK2G,CAMK4,CATSPER3,FOS,GNAI2,GNAO1,GNAZ,GNG3,GNG4,GNG7,GRIN1,GRIN2B,GUCY1B1,HCK,HRAS,ITPR1,KCNJ6,KCNJ9,LYN,MAP2K3,MAPK12,MAPK4,MRAS,NFKBIA,OPRD1,PLCB1,PRKAR1B,PRKAR2B,PRKCA,PRKCB,RAC2,RAP2A,RGS19,RGS4,RGS5,RGS6,RGS7,RGS8,RPS6KA1,…
SNARE Signaling Pathway	0	0	0	0	1	13.5	-4.743	40	ADCY1,ADCY2,ADCY5,ADCY8,CACNA1B,CACNA2D2,CACNB1,CALM1 (includes others),CAMK2A,CAMK2B,CAMK2G,CPLX1,CPLX2,GUCY1B1,MYH10,MYH11,MYH7,MYL7,NAPB,NSF,PRKAR1B,PRKAR2B,RAB3A,RAB6A,RIMS1,SNAP25,SNAP91,SNCB,SNCG,STX1A,STX1B,STXBP1,SYN1,SYN2,SYN3,SYT1,SYT13,SYT16,SYT7,UNC13A
GNRH Signaling	1	0	0	0	0	13.1	-2.828	48	ADCY1,ADCY2,ADCY5,ADCY8,CACNA1A,CACNA1B,CACNA1E,CACNA1G,CACNA1H,CACNA1I,CACNA2D2,CACNA2D3,CACNB1,CACNG3,CACNG8,CALM1 (includes others),CAMK2A,CAMK2B,CAMK2G,CATSPER3,FOS,GNAI2,GNG3,GNG4,GNG7,GNRH1,GUCY1B1,HRAS,ITPR1,MAP2K3,MAP3K10,MAP3K13,MAP3K3,MAP3K7,MAPK12,MMP2,MRAS,PAK1,PAK3,PAK6,PLCB1,PLCB2,PRKAR1B,PRKAR2B,PRKCA,PRKCB,PTK2,RAP2A
Endocannabinoid Neuronal Synapse Pathway	1	0	0	0	0	11.4	-2.874	39	ADCY1,ADCY2,ADCY5,ADCY8,CACNA1A,CACNA1B,CACNA1E,CACNA1G,CACNA1H,CACNA1I,CACNA2D2,CACNA2D3,CACNB1,CACNG3,CACNG8,CATSPER3,GNAI2,GNAO1,GNG3,GNG4,GNG7,GRIA2,GRIA4,GRIN1,GRIN2B,GRM5,GUCY1B1,ITPR1,KCNJ6,KCNJ9,MAPK12,MAPK4,PLCB1,PLCB2,PLCH1,PLCH2,PRKAR1B,PRKAR2B,RIMS1
Calcium Signaling	1	0	0	0	0	11.3	-5.754	49	ACTA1,ACTC1,ATP2B2,ATP2B3,CACNA1A,CACNA1B,CACNA1E,CACNA1G,CACNA1H,CACNA1I,CACNA2D2,CACNA2D3,CACNB1,CACNG3,CACNG8,CALM1 (includes others),CAMK1,CAMK1D,CAMK2A,CAMK2B,CAMK2G,CAMK4,CAMKK1,CATSPER3,CHRNA4,GRIA2,GRIA4,GRIK1,GRIN1,GRIN2B,ITPR1,LETM1,MEF2C,MYH10,MYH11,MYH7,MYL7,PRKAR1B,PRKAR2B,RAP2A,RCAN2,RYR2,RYR3,SLC8A1,SLC8A2,TNNC1,TNNI2,TNNT2,TPM4
Natural Killer Cell Signaling	0	0	1	0	0	11.3	0.59	46	AKT3,B2M,COL11A2,COL1A1,COL1A2,COL3A1,FCGR2A,FCGR3A/FCGR3B,HCST,HLA-A,HLA-B,HLA-C,HLA-E,HRAS,HSPA1A/HSPA1B,HSPA1L,ITGAL,ITGB1,JAK3,LCP2,MAP2K3,MAP3K10,MAP3K13,MAP3K3,MAP3K7,MAPK12,MRAS,MYD88,PAK1,PAK3,PAK6,PIK3CD,PIK3R1,PIK3R2,PIK3R5,PTPN6,RAC2,RAET1L,RAP2A,RASSF5,SH2D1A,SYK,TYROBP,VAV3,WAS,WIPF1
Neuroinflammation Signaling Pathway	0	0	1	1	0	10.9	3.244	61	ACVR2A,AKT3,B2M,CCL5,CX3CL1,CXCL8,CYBB,FOS,GABBR1,GABBR2,GABRA1,GABRA5,GABRB2,GABRD,GRIN1,GRIN2B,HLA-A,HLA-B,HLA-C,HLA-DOA,HLA-DPA1,HLA-DPB1,HLA-DQA1,HLA-DQB1,HLA-DRA,HLA-DRB1,HLA-DRB5,HLA-E,HMOX1,ICAM1,IFNA5,IFNGR1,IL6,IL6R,JAK3,KCNJ6,KCNJ9,MAPK12,MAPK4,MAPT,MMP9,MYD88,NCF1,NCF2,NFE2L2,PIK3CD,PIK3R1,PIK3R2,PIK3R5,PYCARD,RAC2,SLC1A2,SLC6A1,SLC6A12,SYK,TGFB1,TGFBR1,TGFBR2,TLR7,TREM2,TYROBP
GPCR-Mediated Nutrient Sensing in Enteroendocrine Cells	0	0	0	0	0	10.6	-4.849	33	ADCY1,ADCY2,ADCY5,ADCY8,CACNA1A,CACNA1B,CACNA1E,CACNA1G,CACNA1H,CACNA1I,CACNA2D2,CACNA2D3,CACNB1,CACNG3,CACNG8,CATSPER3,CCK,GIP,GNAI2,GNG3,GNG4,GNG7,GUCY1B1,ITPR1,PLCB1,PLCB2,PLCH1,PLCH2,PRKAR1B,PRKAR2B,PRKCA,PRKCB,RAPGEF4
Actin Cytoskeleton Signaling	1	0	0	1	0	10.1	0.156	50	ABI2,ACTA1,ACTC1,APC,APC2,ARHGAP35,ARHGEF4,ARPC1B,CD14,CYFIP2,FGD3,FGF12,FGF8,FN1,GIT1,HRAS,IQGAP1,IQGAP2,ITGAL,ITGAM,ITGAX,ITGB1,ITGB2,MPRIP,MRAS,MSN,MYH10,MYH11,MYH7,MYL12A,MYL7,NCKAP1L,PAK1,PAK3,PAK6,PFN1,PIK3CD,PIK3R1,PIK3R2,PIK3R5,PPP1R12B,PTK2,RAC2,RAP2A,ROCK2,TLN2,TMSB10/TMSB4X,VAV3,WAS,WASF1
Signaling by Rho Family GTPases	1	0	1	1	1	10.1	-0.632	53	ACTA1,ACTC1,ARHGEF4,ARHGEF9,ARPC1B,CDH18,CIT,CYBB,FOS,GNAI2,GNAO1,GNAZ,GNG3,GNG4,GNG7,IQGAP1,ITGAL,ITGAM,ITGAX,ITGB1,ITGB2,MAP3K10,MAPK12,MRAS,MSN,MYL12A,MYL7,NCF1,NCF2,PAK1,PAK3,PAK6,PI4KA,PIK3CD,PIK3R1,PIK3R2,PIK3R5,PIP4K2B,PPP1R12B,PTK2,RAC2,RHOBTB2,RHOD,RHOG,ROCK2,SEPTIN3,SEPTIN5,SEPTIN7,STMN1,WAS,WASF1,WASF3,WIPF1
Insulin Secretion Signaling Pathway	0	0	0	0	0	9.8	-3.202	53	ABCC8,ABCC9,ADCY1,ADCY2,ADCY5,ADCY8,CACNA1A,CACNA1B,CACNA1E,CACNA1G,CACNA1H,CACNA1I,CACNA2D2,CACNA2D3,CACNB1,CACNG3,CACNG8,CAMK2A,CAMK2B,CAMK2G,CCK,CHRM3,CSHL1,GCGR,GIP,GUCY1B1,HCK,ITPR1,JAK3,LYN,MAPK12,NALCN,NAPB,NSF,PIK3CD,PIK3R1,PIK3R2,PIK3R5,PLCB1,PLCB2,PLCH1,PLCH2,PRKAR1B,PRKAR2B,PRKCA,PRKCB,RAPGEF4,RYR2,RYR3,SNAP25,STAT3,STX1A,STX1B
CXCR4 Signaling	1	0	1	0	1	9.68	-0.539	39	ADCY1,ADCY2,ADCY5,ADCY8,AKT3,CXCR4,FOS,GNAI2,GNAO1,GNAZ,GNG3,GNG4,GNG7,GUCY1B1,HRAS,ITPR1,LYN,MAPK12,MRAS,MYL12A,MYL7,PAK1,PAK3,PAK6,PIK3CD,PIK3R1,PIK3R2,PIK3R5,PLCB1,PLCB2,PRKCA,PRKCB,PTK2,RAC2,RAP2A,RHOBTB2,RHOD,RHOG,ROCK2
G-Protein Coupled Receptor Signaling	1	0	0	0	0	9.52	-1.294	101	ADCY1,ADCY2,ADCY5,ADCY8,ADGRA1,ADGRB1,ADGRB2,ADGRB3,ADGRE3,ADGRE5,ADGRV1,ADRB1,AKT3,AMOT,C5AR1,CALM1 (includes others),CAMK2A,CAMK2B,CAMK2G,CAMK4,CCR1,CCR10,CELSR3,CHRM3,CMKLR1,CXCR1,CYSLTR1,DUSP1,DUSP6,FOS,FOXG1,FPR1,GABBR1,GABBR2,GALR2,GCGR,GNAI2,GNAO1,GNAZ,GNG3,GNG4,GNG7,GPR26,GPR27,GPR89A/GPR89B,GPRIN1,GRM5,GUCY1B1,HCRTR1,HRAS,KCNH2,KCNN1,KCNN2,KCNQ2,KCNQ3,KISS1R,MAP2K3,MAP3K10,MAP3K13,MAP3K3…
G Beta Gamma Signaling	1	0	0	0	0	9.46	-4.49	33	ADCY1,ADCY2,AKT3,BTK,CACNA1A,CACNA1B,CACNA1E,CACNA1G,CACNA1H,CACNA1I,CACNA2D2,CACNA2D3,CACNB1,CACNG3,CACNG8,CATSPER3,GNAI2,GNAO1,GNAZ,GNG3,GNG4,GNG7,HRAS,ITPR1,KCNJ6,KCNJ9,MRAS,PAK1,PRKAR1B,PRKAR2B,PRKCA,PRKCB,RAP2A
IL-8 Signaling	1	1	1	0	0	9.29	2	44	AKT3,CXCL1,CXCL8,CXCR1,CYBB,DEFA1 (includes others),FOS,GNAI2,GNAO1,GNAZ,GNG3,GNG4,GNG7,HMOX1,HRAS,ICAM1,IQGAP1,ITGAM,ITGAX,ITGB2,MAPK12,MMP2,MMP9,MRAS,MYL7,NCF1,NCF2,NFKBIA,PIK3CD,PIK3R1,PIK3R2,PIK3R5,PLCB2,PRKCA,PRKCB,PTK2,RAB11FIP2,RAC2,RAP2A,RHOBTB2,RHOD,RHOG,ROCK2,VEGFA
CREB Signaling in Neurons	0	0	0	0	0	9.24	-4.196	90	ADCY1,ADCY2,ADCY5,ADCY8,ADGRA1,ADGRB1,ADGRB2,ADGRB3,ADGRE3,ADGRE5,ADGRV1,ADRB1,AKT3,C5AR1,CACNA1A,CACNA1B,CACNA1E,CACNA1G,CACNA1H,CACNA1I,CACNA2D2,CACNA2D3,CACNB1,CACNG3,CACNG8,CALM1 (includes others),CAMK2A,CAMK2B,CAMK2G,CAMK4,CATSPER3,CCR1,CCR10,CELSR3,CHRM3,CMKLR1,CXCR1,CYSLTR1,FGFR3,FPR1,GABBR1,GABBR2,GALR2,GCGR,GNAI2,GNAO1,GNAZ,GNG3,GNG4,GNG7,GPR26,GPR27,GPR89A/GPR89B,GRIA2,GRIA4,GRID2,GRIK1…
RHOGDI Signaling	1	0	0	1	0	9.13	0.365	45	ACTA1,ACTC1,ARHGAP35,ARHGAP4,ARHGAP5,ARHGAP9,ARHGDIB,ARHGDIG,ARHGEF4,ARHGEF9,ARPC1B,CD44,CDH18,DGKZ,GNAI2,GNAO1,GNAZ,GNG3,GNG4,GNG7,ITGAL,ITGAM,ITGAX,ITGB1,ITGB2,MRAS,MSN,MYH10,MYH11,MYH7,MYL12A,MYL7,PAK1,PAK3,PAK6,PI4KA,PIP4K2B,PPP1R12B,PRKCA,RAC2,RHOBTB2,RHOD,RHOG,ROCK2,WASF1
Neurovascular Coupling Signaling Pathway	0	1	0	0	0	8.85	-2.064	46	CACNA1A,CACNA1B,CACNA1E,CACNA1G,CACNA1H,CACNA1I,CACNA2D2,CACNA2D3,CACNB1,CACNG3,CACNG8,CALM1 (includes others),CATSPER3,CHRM3,ENTPD2,GABBR1,GABBR2,GABRA1,GABRA5,GABRB2,GABRD,GRIA2,GRIA4,GRIN1,GRIN2B,GRM5,GUCY1B1,GUCY2F,ITPR1,KCNJ6,KCNJ9,KCNMA1,KCNN1,KCNN2,MAPT,MPRIP,PLCB1,PLCB2,PPP1R12B,PRKAR1B,PRKAR2B,ROCK2,RYR2,RYR3,SLC1A2,SOX15
Thrombin Signaling	0	1	1	0	1	8.8	-2.121	45	ADCY1,ADCY2,ADCY5,ADCY8,AKT3,ARHGEF4,ARHGEF9,CAMK1,CAMK1D,CAMK2A,CAMK2B,CAMK2G,CAMK4,GNAI2,GNAO1,GNAZ,GNG3,GNG4,GNG7,GUCY1B1,HRAS,ITPR1,MAPK12,MPRIP,MRAS,MYL12A,MYL7,PIK3CD,PIK3R1,PIK3R2,PIK3R5,PLCB1,PLCB2,PLCH1,PLCH2,PPP1R12B,PRKCA,PRKCB,PTK2,RAC2,RAP2A,RHOBTB2,RHOD,RHOG,ROCK2
Oxytocin Signaling Pathway	0	1	0	0	0	8.75	-2.496	52	ABCC9,AKT3,ATP2B2,ATP2B3,CACNA1A,CACNA1B,CACNA1E,CACNA2D2,CACNA2D3,CACNB1,CACNG3,CACNG8,CALM1 (includes others),CAMKK1,CCL5,CXCL8,FOS,GNAI2,GNAO1,GNG3,GNG4,GNG7,GUCY1B1,GUCY2F,HRAS,IL6,ITPR1,MAPK12,MAPK4,MEF2C,MPRIP,MRAS,MYH10,MYH11,MYH7,MYL7,NFE2L2,PIK3CD,PIK3R1,PIK3R2,PIK3R5,PLCB1,PLCB2,PPP1R12B,PRKAR1B,PRKAR2B,PRKCA,PRKCB,RAP2A,ROCK2,SHC3,SOX15
Gustation Pathway	0	0	0	0	0	8.72	-2.343	42	ABCC8,ABCC9,ADCY1,ADCY2,ADCY5,ADCY8,CACNA1A,CACNA1B,CACNA1E,CACNA1G,CACNA1H,CACNA1I,CACNA2D2,CACNA2D3,CACNB1,CACNG3,CACNG8,CATSPER3,CHRM3,ENTPD2,GABRA1,GABRA5,GABRB2,GABRD,GUCY1B1,ITPR1,KCNH2,KCNN1,KCNN2,KCNQ2,KCNQ3,LIPA,LRRC8C,P2RY13,PLCB2,PRKAR1B,PRKAR2B,SCN2A,SCN3B,SCN8A,TAS2R40,TAS2R50
Renin-Angiotensin Signaling	1	0	1	0	1	8.32	-2.294	30	ADCY1,ADCY2,ADCY5,ADCY8,CCL5,FOS,GUCY1B1,HRAS,ITPR1,MAPK12,MRAS,PAK1,PAK3,PAK6,PIK3CD,PIK3R1,PIK3R2,PIK3R5,PRKAR1B,PRKAR2B,PRKCA,PRKCB,PTGER2,PTK2,PTPN6,RAP2A,REN,SHC3,SHF,STAT3
Neutrophil Extracellular Trap Signaling Pathway	0	1	1	0	0	8.22	2.216	66	AKT3,ARG2,C1QA,C1QB,C1QC,CAMP,CCL5,CCR1,CD14,COL11A2,COL15A1,COL1A1,COL1A2,COL24A1,COL3A1,COL5A1,COL6A1,COL6A2,COL6A3,CXCL8,CYBB,DEFA1 (includes others),ELANE,FCGR3A/FCGR3B,FPR1,H4C8,HCK,IFNA5,ITGAL,ITGAM,ITGB1,ITGB2,ITPR1,JCHAIN,LTF,LYN,MAP2K3,MAP3K7,MAPK12,MCL1,MMP2,MMP9,NCF1,NCF2,NDUFB8,NDUFS5,ORAI3,PADI4,PF4,PIK3CD,PIK3R1,PIK3R2,PIK3R5,PLCB1,PLCB2,PLCH1,PLCH2,PRKCA,PRKCB,PRTN3,PYCARD,RAC2,SEL…
Pathogen Induced Cytokine Storm Signaling Pathway	0	0	1	1	0	8.12	6.018	61	CCL20,CCL5,CCR1,CD163,CKLF,COL11A2,COL15A1,COL1A1,COL1A2,COL24A1,COL3A1,COL5A1,COL6A1,COL6A2,COL6A3,CSF2RA,CSF2RB,CX3CL1,CXCL1,CXCL16,CXCL8,CXCR1,CXCR4,FOS,FTL,HLA-DOA,HLA-DPA1,HLA-DPB1,HLA-DQA1,HLA-DQB1,HLA-DRA,HLA-DRB1,HLA-DRB5,IFNA5,IFNGR1,IL1RN,IL23A,IL25,IL6,IL6R,MAPK12,MAPK4,MYD88,NLRP6,PF4,PYCARD,RYR2,RYR3,SOCS3,SPI1,SRGN,STAT3,SYK,TGFB1,TLR7,TNFRSF1B,TNFSF13,TNFSF13B,TNFSF8,VEGFA,XCL2
Production of Nitric Oxide and Reactive Oxygen Species in Macrophages	0	0	1	0	0	7.98	2.197	39	AKT3,APOC1,APOD,ARG2,CAT,CYBA,CYBB,FOS,IFNGR1,JAK3,LYZ,MAP3K10,MAP3K13,MAP3K3,MAP3K7,MAPK12,NCF1,NCF2,NCF4,NFKBIA,ORM1,PIK3CD,PIK3R1,PIK3R2,PIK3R5,PPM1L,PPP1R14B,PPP1R3C,PRKCA,PRKCB,PTPN6,RAC2,RHOBTB2,RHOD,RHOG,S100A8,SERPINA1,SPI1,TNFRSF1B
Adrenomedullin signaling pathway	1	1	1	0	0	7.97	-3.042	40	ADCY1,ADCY2,ADCY5,ADCY8,ADM,AKT3,CALM1 (includes others),CEBPB,FOS,GUCY1B1,GUCY2F,HRAS,IL1RN,ITPR1,KCNH2,KCNN1,KCNN2,KCNQ2,KCNQ3,MAP2K3,MAPK12,MAPK4,MMP2,MRAS,PIK3CD,PIK3R1,PIK3R2,PIK3R5,PLCB1,PLCB2,PLCH1,PLCH2,PRKAR1B,PRKAR2B,PTK2,RAP2A,SHC3,SHF,SOX15,TFAP2C
Chemokine Signaling	0	0	1	0	0	7.72	-1.877	23	CALM1 (includes others),CAMK1,CAMK1D,CAMK2A,CAMK2B,CAMK2G,CAMK4,CCL5,CXCR4,FOS,GNAI2,HRAS,MAPK12,MPRIP,MRAS,PLCB1,PLCB2,PPP1R12B,PRKCA,PRKCB,PTK2,RAP2A,ROCK2
Complement System	0	0	1	0	0	7.56	0.905	15	C1QA,C1QB,C1QC,C1R,C1S,C5AR1,C7,CD55,CFD,CFI,CR1,ITGAM,ITGAX,ITGB2,SERPING1
RAC Signaling	0	0	0	0	1	7.56	-1.4	31	ABI2,ARPC1B,CD44,CDK5R1,CYBB,CYFIP2,HRAS,IQGAP1,IQGAP2,ITGAL,ITGAM,ITGAX,ITGB1,ITGB2,MCF2L,MRAS,NCF1,NCF2,PAK1,PAK3,PAK6,PI4KA,PIK3CD,PIK3R1,PIK3R2,PIK3R5,PIP4K2B,PTK2,RAC2,RAP2A,WASF1
IL-10 Signaling	0	0	1	0	0	7.39	-1.915	33	AKT3,ARG2,CCR1,DUSP1,FCGR2A,FOS,HLA-A,HLA-B,HLA-C,HLA-DOA,HLA-DPA1,HLA-DPB1,HLA-DQA1,HLA-DQB1,HLA-DRA,HLA-DRB1,HLA-DRB5,HLA-E,HMOX1,ICAM1,IFNGR1,IL1RN,IL4R,IL6,IL6R,MAFB,MAP2K3,MAP3K7,MAPK12,NFKBIA,PBX1,SOCS3,STAT3
Acute Phase Response Signaling	0	0	1	0	0	7.36	2.887	37	AKT3,C1QA,C1QB,C1QC,C1R,C1S,CEBPB,CP,FN1,FOS,FTL,HMOX1,HRAS,IL1RN,IL6,IL6R,ITIH2,MAP2K3,MAP3K7,MAPK12,MRAS,MYD88,NFKBIA,ORM1,PIK3CD,PIK3R1,PIK3R2,RAP2A,RBP2,SERPINA1,SERPINA3,SERPINE1,SERPING1,SOCS3,SOCS7,STAT3,TNFRSF1B
Crosstalk between Dendritic Cells and Natural Killer Cells	0	0	1	0	0	7.34	2.668	24	ACTA1,ACTC1,CAMK2A,CAMK2B,CAMK2G,CD83,CSF2RB,HLA-A,HLA-B,HLA-C,HLA-DRA,HLA-DRB1,HLA-DRB5,HLA-E,ICAM3,IFNA5,IL15RA,IL6,ITGAL,TLN2,TLR7,TNFRSF1B,TREM2,TYROBP
Dopamine-DARPP32 Feedback in cAMP Signaling	0	0	0	0	0	7.3	-3.78	37	ADCY1,ADCY2,ADCY5,ADCY8,ATF1,CACNA1A,CACNA1B,CACNA1E,CACNA2D2,CACNA2D3,CACNB1,CACNG3,CACNG8,CALM1 (includes others),CALY,CAMK4,CAMKK1,CDK5,GNAI2,GRIN1,GRIN2B,GUCY1B1,ITPR1,KCNJ6,KCNJ9,PLCB1,PLCB2,PLCH1,PLCH2,PPM1L,PPP1R14B,PPP1R1B,PPP1R3C,PRKAR1B,PRKAR2B,PRKCA,PRKCB
Tumor Microenvironment Pathway	1	1	1	1	1	7.25	1.859	36	AKT3,CD44,COL1A1,COL1A2,COL3A1,CXCL8,CXCR4,FGF12,FGF8,FN1,FOS,FOXG1,HLA-A,HLA-B,HLA-C,HLA-E,HRAS,ICAM1,IL6,IL6R,MMP14,MMP16,MMP2,MMP25,MMP9,MRAS,PIK3CD,PIK3R1,PIK3R2,PIK3R5,PLAU,RAP2A,SPP1,STAT3,TGFB1,VEGFA
GP6 Signaling Pathway	0	1	0	1	0	7.21	0.962	29	AKT3,BTK,CALM1 (includes others),COL11A2,COL15A1,COL1A1,COL1A2,COL24A1,COL3A1,COL5A1,COL6A1,COL6A2,COL6A3,FYB1,GP6,ITPR1,LAMB1,LCP2,LYN,PIK3CD,PIK3R1,PIK3R2,PIK3R5,PRKCA,PRKCB,PTK2,RHOG,SYK,VAV3
Cardiac β-adrenergic Signaling	0	0	0	0	0	7.18	-2.828	36	ADCY1,ADCY2,ADCY5,ADCY8,ADRB1,AKAP11,AKAP6,CACNA1A,CACNA1B,CACNA1E,CACNA2D2,CACNA2D3,CACNB1,CACNG3,CACNG8,GNAI2,GNAO1,GNAZ,GNG3,GNG4,GNG7,GUCY1B1,MRAS,PDE2A,PDE6A,PDE6C,PDE8B,PPM1L,PPP1R14B,PPP1R1A,PPP1R3C,PRKAR1B,PRKAR2B,RYR2,SLC8A1,SLC8A2
Fcγ Receptor-mediated Phagocytosis in Macrophages and Monocytes	0	0	1	0	0	7.05	1.633	24	ACTA1,ACTC1,AKT3,ARPC1B,DGKB,FCGR2A,FCGR3A/FCGR3B,FYB1,HCK,HMOX1,LCP2,LYN,MYO5A,NCF1,PAK1,PIK3R1,PIK3R2,PRKCA,PRKCB,RAC2,SYK,TLN2,VAV3,WAS
Corticotropin Releasing Hormone Signaling	0	0	0	0	0	7	0.192	32	ADCY1,ADCY2,ADCY5,ADCY8,CACNA1A,CACNA1B,CACNA1E,CACNA1G,CACNA1H,CACNA1I,CACNA2D2,CACNA2D3,CACNB1,CACNG3,CACNG8,CALM1 (includes others),CAMK4,CATSPER3,FOS,GNAI2,GNAO1,GUCY1B1,GUCY2F,ITPR1,MAPK12,MEF2C,PRKAR1B,PRKAR2B,PRKCA,PRKCB,SOX15,VEGFA
HIF1α Signaling	1	1	0	0	0	6.93	0.324	39	ADM,AKT3,CAMK1,CAMK1D,CAMK2A,CAMK2B,CAMK2G,CAMK4,CYBB,HK2,HK3,HMOX1,HRAS,HSPA1A/HSPA1B,HSPA1L,IL6,IL6R,MAP2K3,MMP14,MMP16,MMP2,MMP25,MMP9,MRAS,NCF1,NCF2,PIK3CD,PIK3R1,PIK3R2,PIK3R5,PRKCA,PRKCB,RAC2,RAP2A,SAT1,SERPINE1,STAT3,TGFB1,VEGFA
Endocannabinoid Developing Neuron Pathway	1	0	0	0	0	6.64	0.626	28	ADCY1,ADCY2,ADCY5,ADCY8,AKT1S1,AKT3,GNAI2,GNAO1,GNG3,GNG4,GNG7,GUCY1B1,HRAS,MAP2K3,MAPK12,MAPK4,MRAS,PIK3CD,PIK3R1,PIK3R2,PIK3R5,PRKAR1B,PRKAR2B,RAC2,RAP1GAP,RAP2A,STAT3,STMN2
Netrin Signaling	1	0	0	0	1	6.63	-3.771	20	ABLIM2,CACNA1A,CACNA1B,CACNA1E,CACNA1G,CACNA1H,CACNA1I,CACNA2D2,CACNA2D3,CACNB1,CACNG3,CACNG8,CATSPER3,ITPR1,PRKAR1B,PRKAR2B,RAC2,RYR2,RYR3,UNC5A
Semaphorin Neuronal Repulsive Signaling Pathway	0	0	0	0	0	6.61	-0.186	31	AKT3,BCAN,CD44,CDK5,CRMP1,CSPG5,GUCY1B1,ITGAL,ITGAM,ITGAX,ITGB1,ITGB2,MAP2K3,MAPT,MPRIP,MYL12A,MYL7,NCAN,NRP1,PAK1,PAK3,PAK6,PIK3CD,PIK3R1,PIK3R2,PIK3R5,PPP1R12B,PRKAR1B,PRKAR2B,ROCK2,VCAN
Protein Kinase A Signaling	1	0	1	1	0	6.14	-2.61	60	ADCY1,ADCY2,ADCY5,ADCY8,ADD2,AKAP11,AKAP6,ATF1,CALM1 (includes others),CAMK2A,CAMK2B,CAMK2G,DUSP1,DUSP6,GNAI2,GNG3,GNG4,GNG7,GUCY1B1,ITPR1,MYH10,MYL12A,MYL7,NFKBIA,PDE2A,PDE6A,PDE6C,PDE8B,PLCB1,PLCB2,PLCH1,PLCH2,PPP1R14B,PPP1R1B,PPP1R3C,PRKAR1B,PRKAR2B,PRKCA,PRKCB,PTK2,PTP4A1,PTPN5,PTPN6,PTPRC,PTPRD,PTPRJ,PTPRN,PTPRS,PTPRT,PYGL,ROCK2,RYR2,RYR3,TGFB1,TGFBR1,TGFBR2,TNNI2,YWHAG,YWHAH,YWHAZ
Nitric Oxide Signaling in the Cardiovascular System	1	1	0	0	0	6.06	-1.886	26	ADRB1,AKT3,ARG2,CACNA1A,CACNA1B,CACNA1E,CACNA2D2,CACNA2D3,CACNB1,CACNG3,CACNG8,CALM1 (includes others),GUCY1B1,GUCY2F,ITPR1,PDE2A,PIK3CD,PIK3R1,PIK3R2,PIK3R5,PRKAR1B,PRKAR2B,PRKCA,PRKCB,RYR2,VEGFA
Oxytocin In Brain Signaling Pathway	0	1	0	0	0	6.06	-4.333	36	AKT3,CACNA1A,CACNA1B,CACNA1E,CACNA1G,CACNA1H,CACNA1I,CACNA2D2,CACNA2D3,CACNB1,CACNG3,CACNG8,CALM1 (includes others),CAMKK1,CATSPER3,GNAI2,GNAO1,GNG3,GNG4,GNG7,HRAS,IL6,ITPR1,MEF2C,MRAS,NLRP6,PIK3CD,PIK3R1,PIK3R2,PIK3R5,PRKCA,PRKCB,PYCARD,RAP2A,RGS2,SLC12A5
Th2 Pathway	0	0	1	0	0	5.93	1	28	ACVR2A,CCR1,CXCR4,HLA-A,HLA-B,HLA-DOA,HLA-DPA1,HLA-DPB1,HLA-DQA1,HLA-DQB1,HLA-DRA,HLA-DRB1,HLA-DRB5,ICAM1,IL25,IL4R,ITGB2,JAK3,PIK3CD,PIK3R1,PIK3R2,PIK3R5,SOCS3,SPI1,TGFB1,TGFBR1,TGFBR2,TNFRSF4
Ephrin Receptor Signaling	1	1	0	0	1	5.9	-1.512	36	AKT3,ARPC1B,CXCR4,EFNB2,EPHA6,EPHB6,GNAI2,GNAO1,GNAZ,GNG3,GNG4,GNG7,GRIN1,GRIN2B,HRAS,ITGAL,ITGAM,ITGAX,ITGB1,ITGB2,KALRN,MRAS,NGEF,PAK1,PAK3,PAK6,PTK2,RAC2,RAP2A,ROCK2,SDC2,SDCBP,STAT3,VEGFA,WAS,WIPF1
Estrogen Receptor Signaling	1	0	0	0	0	5.88	-1.443	59	ADCY1,ADCY2,ADCY5,ADCY8,AKT3,ARG2,CACNA1A,CACNA1B,CACNA1E,CACNA2D2,CACNA2D3,CACNB1,CACNG3,CACNG8,CARM1,DLG4,FOS,FOXG1,GNAI2,GNAO1,GNAZ,GNG3,GNG4,GNG7,GPS2,GUCY1B1,HRAS,JAK3,MMP14,MMP16,MMP2,MMP25,MMP9,MPRIP,MRAS,MYL12A,MYL7,NCOA3,NDUFB8,NDUFS5,PAK1,PIK3CD,PIK3R1,PIK3R2,PIK3R5,PLCB1,PLCB2,PLCH1,PLCH2,PPP1R12B,PRKAR1B,PRKAR2B,PRKCA,PRKCB,RAP2A,ROCK2,SHC3,SHF,VEGFA
Regulation of Actin-based Motility by Rho	1	0	0	0	1	5.88	1.789	25	ACTA1,ACTC1,ARPC1B,ITGAL,ITGAM,ITGAX,ITGB1,ITGB2,MPRIP,MYL12A,MYL7,PAK1,PAK3,PAK6,PFN1,PI4KA,PIP4K2B,PPP1R12B,RAC2,RHOBTB2,RHOD,RHOG,WAS,WASF1,WIPF1
fMLP Signaling in Neutrophils	0	0	1	0	0	5.82	-0.655	27	ARPC1B,CALM1 (includes others),CYBB,FPR1,GNAI2,GNAO1,GNAZ,GNG3,GNG4,GNG7,HRAS,ITPR1,MRAS,NCF1,NCF2,NFKBIA,PIK3CD,PIK3R1,PIK3R2,PIK3R5,PLCB1,PLCB2,PRKCA,PRKCB,RAC2,RAP2A,WAS
Relaxin Signaling	1	1	0	0	0	5.79	-1.342	30	ADCY1,ADCY2,ADCY5,ADCY8,AKT3,FOS,GNAI2,GNAO1,GNAZ,GNG3,GNG4,GNG7,GUCY1B1,GUCY2F,MMP9,MRAS,NFKBIA,PDE2A,PDE6A,PDE6C,PDE8B,PIK3CD,PIK3R1,PIK3R2,PIK3R5,PRKAR1B,PRKAR2B,RLN3,SOX15,VEGFA
α-Adrenergic Signaling	1	0	0	0	0	5.78	-2.309	24	ADCY1,ADCY2,ADCY5,ADCY8,CALM1 (includes others),CAMK4,GNAI2,GNAO1,GNAZ,GNG3,GNG4,GNG7,GUCY1B1,HRAS,ITPR1,MRAS,PRKAR1B,PRKAR2B,PRKCA,PRKCB,PYGL,RAP2A,SLC8A1,SLC8A2
HGF Signaling	1	1	0	0	0	5.75	-1.279	27	AKT3,CDKN2A,ELF1,FOS,HRAS,IL6,ITGAL,ITGAM,ITGAX,ITGB1,ITGB2,MAP3K10,MAP3K13,MAP3K3,MAP3K7,MAPK12,MRAS,PAK1,PIK3CD,PIK3R1,PIK3R2,PIK3R5,PRKCA,PRKCB,PTK2,RAP2A,STAT3
Apelin Endothelial Signaling Pathway	1	1	0	1	0	5.67	-0.626	28	ADCY1,ADCY2,ADCY5,ADCY8,AKT3,CALM1 (includes others),FOS,GNAI2,GNAO1,GNAZ,GNG3,GNG4,GNG7,GUCY1B1,HRAS,ICAM1,MAPK12,MEF2C,MRAS,PIK3CD,PIK3R1,PIK3R2,PIK3R5,PLCB1,PLCB2,PRKCA,PRKCB,RAP2A
Wound Healing Signaling Pathway	1	1	1	0	1	5.56	2.967	41	ACVR2A,CCL5,CEBPB,COL11A2,COL15A1,COL1A1,COL1A2,COL24A1,COL3A1,COL5A1,COL6A1,COL6A2,COL6A3,CXCL8,FN1,FOS,HRAS,IFNGR1,IL1RN,IL25,IL6,ITGB1,LAMB1,MAP2K3,MAP3K7,MAPK12,MMP9,MRAS,NFKBIA,PF4,PRKCA,RAP2A,SHC3,TGFB1,TGFBR1,TGFBR2,TNFRSF1B,TNFSF13,TNFSF13B,TNFSF8,VEGFA
GM-CSF Signaling	1	0	0	0	0	5.5	-0.728	18	AKT3,BCL2A1,CAMK2A,CAMK2B,CAMK2G,CSF2RA,CSF2RB,HCK,HRAS,LYN,MRAS,PIK3CD,PIK3R1,PIK3R2,PIK3R5,PRKCB,RAP2A,STAT3
cAMP-mediated signaling	1	0	0	1	0	5.49	-2	39	ADCY1,ADCY2,ADCY5,ADCY8,ADRB1,AKAP11,AKAP6,CALM1 (includes others),CAMK1,CAMK1D,CAMK2A,CAMK2B,CAMK2G,CAMK4,CHRM3,DUSP1,DUSP6,FPR1,GABBR1,GABBR2,GNAI2,GNAO1,GUCY1B1,OPRD1,P2RY13,PDE2A,PDE6A,PDE6C,PDE8B,PRKAR1B,PRKAR2B,PTGER2,RAP1GAP,RAPGEF4,RGS2,RGS4,RGS7,RPS6KA1,STAT3
IL-6 Signaling	0	0	1	0	0	5.44	1.8	26	AKT3,CD14,CEBPB,COL1A1,CXCL8,FOS,HRAS,IL1RN,IL6,IL6R,MAP2K3,MAP3K7,MAPK12,MCL1,MRAS,NFKBIA,PIK3CD,PIK3R1,PIK3R2,PIK3R5,RAP2A,SOCS3,STAT3,TNFAIP6,TNFRSF1B,VEGFA
Gαq Signaling	1	1	0	0	0	5.39	-1.043	31	AKT3,BTK,CALM1 (includes others),CHRM3,GNAI2,GNAO1,GNAZ,GNG3,GNG4,GNG7,GRM5,HMOX1,ITPR1,MRAS,NFKBIA,PIK3CD,PIK3R1,PIK3R2,PIK3R5,PLCB1,PLCB2,PRKCA,PRKCB,RAC2,RGS2,RGS4,RGS7,RHOBTB2,RHOD,RHOG,ROCK2
PD-1, PD-L1 cancer immunotherapy pathway	0	0	1	0	0	5.38	-2.236	23	AKT3,B2M,HLA-A,HLA-B,HLA-C,HLA-DOA,HLA-DPA1,HLA-DPB1,HLA-DQA1,HLA-DQB1,HLA-DRA,HLA-DRB1,HLA-DRB5,HLA-E,IFNGR1,JAK3,LCP2,PIK3CD,PIK3R1,PIK3R2,PIK3R5,TGFB1,TNFRSF1B
Reelin Signaling in Neurons	0	0	0	0	0	5.37	-1.177	27	AKT3,APBB1,ARHGEF4,ARHGEF9,ARPC1B,CAMK2A,CAMK2B,CAMK2G,CDK5,CDK5R1,GRIN1,GRIN2B,HCK,ITGB1,LYN,MAP2K3,MAP3K10,MAPK12,MAPK8IP1,MAPK8IP2,MAPT,PIK3CD,PIK3R1,PIK3R2,PIK3R5,RELN,WASF1
Ephrin B Signaling	1	0	0	0	1	5.31	-1.807	18	CAP1,CXCR4,EFNB2,EPHB6,GNAI2,GNAO1,GNAZ,GNG3,GNG4,GNG7,HRAS,KALRN,MRAS,PAK1,PTK2,RAC2,ROCK2,VAV3
RHOA Signaling	1	1	0	0	1	5.26	-0.6	25	ACTA1,ACTC1,ARHGAP35,ARHGAP4,ARHGAP5,ARHGAP9,ARPC1B,CIT,MPRIP,MSN,MYL12A,MYL7,NGEF,PFN1,PI4KA,PIP4K2B,PPP1R12B,PTK2,RAPGEF6,RHPN1,ROCK2,SEPTIN3,SEPTIN5,SEPTIN7,WASF1
ERK/MAPK Signaling	1	0	0	0	0	5.25	-1.3	36	ATF1,DUSP1,DUSP6,ELF1,FOS,HRAS,ITGAL,ITGAM,ITGAX,ITGB1,ITGB2,MRAS,PAK1,PAK3,PAK6,PIK3CD,PIK3R1,PIK3R2,PIK3R5,PPM1L,PPP1R14B,PPP1R3C,PRKAR1B,PRKAR2B,PRKCA,PRKCB,PTK2,RAC2,RAP2A,RAPGEF4,RPS6KA1,STAT3,TLN2,YWHAG,YWHAH,YWHAZ
P2Y Purigenic Receptor Signaling Pathway	1	1	0	0	0	5.18	-3.128	26	ADCY1,ADCY2,ADCY5,ADCY8,AKT3,FOS,GNAI2,GNG3,GNG4,GNG7,GUCY1B1,HRAS,MRAS,PIK3CD,PIK3R1,PIK3R2,PIK3R5,PLCB1,PLCB2,PLCH1,PLCH2,PRKAR1B,PRKAR2B,PRKCA,PRKCB,RAP2A
CCR3 Signaling in Eosinophils	0	0	1	0	0	5.12	-2.324	26	CALM1 (includes others),GNAI2,GNAO1,GNAZ,GNG3,GNG4,GNG7,HRAS,ITPR1,MAPK12,MPRIP,MRAS,PAK1,PAK3,PAK6,PIK3CD,PIK3R1,PIK3R2,PIK3R5,PLCB1,PLCB2,PPP1R12B,PRKCA,PRKCB,RAP2A,ROCK2
Macrophage Alternative Activation Signaling Pathway	0	0	1	0	0	5.05	3.773	34	ABCA1,AKT1S1,CEBPB,DUSP1,FOS,FPR1,H4C8,HLA-DOA,HLA-DPA1,HLA-DPB1,HLA-DQA1,HLA-DQB1,HLA-DRA,HLA-DRB1,HLA-DRB5,IL1RN,IL4R,IL6,JAK3,JCHAIN,MAPK12,NFKBIA,PF4,PIK3CD,PIK3R1,PIK3R2,PIK3R5,RPS6KA1,SOCS3,STAT3,SYK,TGFB1,THBS1,TSC22D3
Integrin Signaling	1	0	0	0	1	4.99	1.257	35	ACTA1,ACTC1,AKT3,ARF3,ARHGAP5,ARPC1B,GIT1,HRAS,ITGAL,ITGAM,ITGAX,ITGB1,ITGB2,MPRIP,MRAS,MYL12A,MYL7,PAK1,PAK3,PAK6,PFN1,PIK3CD,PIK3R1,PIK3R2,PIK3R5,PPP1R12B,PTK2,RAC2,RAP2A,RHOBTB2,RHOD,RHOG,TLN2,WAS,WIPF1
IGF-1 Signaling	1	0	0	0	0	4.98	-1.291	22	AKT3,CCN1,CCN2,FOS,HRAS,IGFBP2,IGFBP4,MRAS,PIK3CD,PIK3R1,PIK3R2,PIK3R5,PRKAR1B,PRKAR2B,PTK2,RAP2A,SOCS3,SOCS7,STAT3,YWHAG,YWHAH,YWHAZ
Apelin Cardiomyocyte Signaling Pathway	1	1	0	1	0	4.87	-1.528	21	AKT3,CAT,GNAI2,ITPR1,MAPK12,MAPK4,MYL12A,MYL7,PIK3CD,PIK3R1,PIK3R2,PIK3R5,PLCB1,PLCB2,PLCH1,PLCH2,PRKCA,PRKCB,SLC8A1,SLC8A2,TGFB1
Phagosome Formation	0	0	1	0	0	4.86	0.329	84	ADGRA1,ADGRB1,ADGRB2,ADGRB3,ADGRE3,ADGRE5,ADGRV1,ADRB1,AKT3,ARPC1B,C5AR1,CCR1,CCR10,CD14,CELSR3,CHRM3,CMKLR1,CR1,CXCR1,CYSLTR1,FCGR2A,FCGR3A/FCGR3B,FN1,FPR1,GABBR1,GABBR2,GALR2,GCGR,GPR26,GPR27,GPR89A/GPR89B,GRM5,HCK,HCRTR1,HMOX1,HRAS,ITGAL,ITGAM,ITGAX,ITGB1,ITGB2,ITPR1,JCHAIN,KISS1R,LYN,MAP2K3,MAPK12,MAPK4,MRAS,MRC2,MSR1,MYD88,MYH10,MYH11,MYH7,MYL12A,MYL7,OPRD1,P2RY13,PAK1,PAK3,PAK6,PI4KA,PIK3CD…
CDK5 Signaling	0	0	0	0	0	4.83	-2.837	23	ADCY1,ADCY2,ADCY5,ADCY8,CABLES1,CACNA1A,CDK5,CDK5R1,GUCY1B1,HRAS,ITGB1,LAMB1,MAPK12,MAPK4,MAPT,MRAS,PPM1L,PPP1R14B,PPP1R1B,PPP1R3C,PRKAR1B,PRKAR2B,RAP2A
Gαi Signaling	1	0	0	1	0	4.77	1.342	26	ADCY1,ADCY2,ADCY5,ADCY8,FPR1,GABBR1,GABBR2,GNAI2,GNAO1,GNAZ,GNG3,GNG4,GNG7,GUCY1B1,HRAS,MRAS,OPRD1,P2RY13,PRKAR1B,PRKAR2B,RAP1GAP,RAP2A,RGS4,RGS7,SHC3,STAT3
ID1 Signaling Pathway	1	1	0	0	0	4.69	0.87	33	ACVR2A,AKT3,ATF3,CCN2,CDK4,CDKN2A,CHRNA4,FGFR3,FN1,HCK,HRAS,IL6,IL6R,LYN,MAPK12,MMP2,MMP9,MRAS,PIK3CD,PIK3R1,PIK3R2,PIK3R5,RAP1GAP,RAP2A,S100A9,STAT3,STMN3,TGFB1,TGFBR1,TGFBR2,TGM2,TNFRSF1B,VEGFA
Melatonin Signaling	1	0	1	0	0	4.69	-0.728	17	CALM1 (includes others),CAMK2A,CAMK2B,CAMK2G,GNAI2,GNAO1,GNRH1,MAP2K3,PLCB1,PLCB2,PLCH1,PLCH2,PRKAR1B,PRKAR2B,PRKCA,PRKCB,RORB
Glutamate Receptor Signaling	0	0	0	0	0	4.61	-2.646	16	CALM1 (includes others),DLG4,GNG3,GNG4,GNG7,GRIA2,GRIA4,GRID2,GRIK1,GRIN1,GRIN2B,GRM5,HOMER1,HOMER2,SLC17A7,SLC1A2
14-3-3-mediated Signaling	1	0	0	1	0	4.58	-2.132	24	AKT1S1,AKT3,FOS,HRAS,MAPK12,MAPT,MRAS,PIK3CD,PIK3R1,PIK3R2,PIK3R5,PLCB1,PLCB2,PLCH1,PLCH2,PRKCA,PRKCB,RAP2A,RPS6KA1,TUBB2A,TUBB6,YWHAG,YWHAH,YWHAZ
MSP-RON Signaling In Macrophages Pathway	0	0	1	0	0	4.58	-1.043	23	FOS,HLA-DOA,HLA-DPA1,HLA-DPB1,HLA-DQA1,HLA-DQB1,HLA-DRA,HLA-DRB1,HLA-DRB5,HRAS,IFNGR1,ITGAM,ITGB2,MRAS,PIK3CD,PIK3R1,PIK3R2,PIK3R5,RAP2A,SBNO2,SOCS3,ST14,STAT3
IL-1 Signaling	0	0	1	0	0	4.55	0.333	20	ADCY1,ADCY2,ADCY5,ADCY8,FOS,GNAI2,GNAO1,GNAZ,GNG3,GNG4,GNG7,GUCY1B1,MAP2K3,MAP3K7,MAPK12,MRAS,MYD88,NFKBIA,PRKAR1B,PRKAR2B
Th1 Pathway	0	0	1	0	0	4.4	2.982	23	HLA-A,HLA-B,HLA-DOA,HLA-DPA1,HLA-DPB1,HLA-DQA1,HLA-DQB1,HLA-DRA,HLA-DRB1,HLA-DRB5,ICAM1,IFNGR1,IL6,IL6R,ITGB2,JAK3,NFIL3,PIK3CD,PIK3R1,PIK3R2,PIK3R5,SOCS3,STAT3
Gαs Signaling	1	0	0	0	0	4.23	-2.668	23	ADCY1,ADCY2,ADCY5,ADCY8,ADD2,ADRB1,CHRM3,GNAI2,GNAO1,GNAZ,GNG3,GNG4,GNG7,GUCY1B1,HCK,MRAS,PRKAR1B,PRKAR2B,PTGER2,RAPGEF4,RGS2,RYR2,RYR3
Macrophage Classical Activation Signaling Pathway	0	0	1	0	0	4.05	4.747	30	CCL20,CCL5,CD14,CXCL8,CYBB,GBP2,HLA-DOA,HLA-DPA1,HLA-DPB1,HLA-DQA1,HLA-DQB1,HLA-DRA,HLA-DRB1,HLA-DRB5,IFNA5,IFNGR1,IL23A,IL25,IL6,MAP3K7,MYD88,NCF2,NFKBIA,SOCS3,SPI1,STAT3,TGFB1,TNFSF13,TNFSF13B,TNFSF8
Regulation Of The Epithelial Mesenchymal Transition By Growth Factors Pathway	0	0	0	0	1	3.92	1.732	30	AKT3,FGF12,FGF8,FGFR3,FOS,FRS2,HRAS,IL6,IL6R,JAK3,MAP2K3,MAP3K7,MAPK12,MMP2,MMP9,MRAS,PIK3CD,PIK3R1,PIK3R2,PIK3R5,RAP2A,SHC3,STAT3,TGFB1,TGFBR1,TGFBR2,TNFRSF1B,TNFSF13,TNFSF13B,TNFSF8
GPCR-Mediated Integration of Enteroendocrine Signaling Exemplified by an L Cell	0	0	0	0	0	3.89	-1.291	16	ADCY1,ADCY2,ADCY5,ADCY8,ADRB1,CCK,GIP,GNAI2,GUCY1B1,ITPR1,PLCB1,PLCB2,PLCH1,PLCH2,PRKAR1B,PRKAR2B
Paxillin Signaling	1	0	0	0	0	3.85	-1.5	20	ACTA1,ACTC1,HRAS,ITGAL,ITGAM,ITGAX,ITGB1,ITGB2,MAPK12,MRAS,PAK1,PAK3,PAK6,PIK3CD,PIK3R1,PIK3R2,PIK3R5,PTK2,RAP2A,TLN2
Endothelin-1 Signaling	1	1	1	0	0	3.84	-1.461	30	ADCY1,ADCY2,ADCY5,ADCY8,FOS,GNAI2,GNAO1,GNAZ,GUCY1B1,GUCY2F,HMOX1,HRAS,ITPR1,MAPK12,MAPK4,MRAS,PIK3CD,PIK3R1,PIK3R2,PIK3R5,PLCB1,PLCB2,PLCH1,PLCH2,PRKCA,PRKCB,PTGER2,RAP2A,SHC3,SHF
Inhibition of Angiogenesis by TSP1	1	1	0	0	0	3.83	0.707	10	AKT3,GUCY1B1,MAPK12,MMP9,SDC2,TGFB1,TGFBR1,TGFBR2,THBS1,VEGFA
PPARα/RXRα Activation	0	0	1	1	0	3.8	-1.46	30	ABCA1,ACVR2A,ADCY1,ADCY2,ADCY5,ADCY8,ADIPOR1,CHD5,GUCY1B1,HRAS,IL6,MAP2K3,MAP3K7,MEF2C,MRAS,NCOA3,NFKBIA,NR2F1,PLCB1,PLCB2,PLCH1,PLCH2,PRKAR1B,PRKAR2B,PRKCA,PRKCB,RAP2A,TGFB1,TGFBR1,TGFBR2
Androgen Signaling	0	0	0	0	0	3.75	-3.771	27	AR,CACNA1A,CACNA1B,CACNA1E,CACNA1G,CACNA1H,CACNA1I,CACNA2D2,CACNA2D3,CACNB1,CACNG3,CACNG8,CALM1 (includes others),CATSPER3,GNAI2,GNAO1,GNAZ,GNG3,GNG4,GNG7,GTF2F1,ITPR1,MRAS,PRKAR1B,PRKAR2B,PRKCA,PRKCB
PAK Signaling	1	0	0	1	0	3.75	-1	21	ARHGAP10,GIT1,HRAS,ITGAL,ITGAM,ITGAX,ITGB1,ITGB2,MAPK12,MRAS,MYL12A,MYL7,PAK1,PAK3,PAK6,PIK3CD,PIK3R1,PIK3R2,PIK3R5,PTK2,RAP2A
Actin Nucleation by ARP-WASP Complex	0	0	1	0	0	3.73	0.302	18	ARPC1B,HRAS,ITGAL,ITGAM,ITGAX,ITGB1,ITGB2,MRAS,PPP1R12B,RAC2,RAP2A,RHOBTB2,RHOD,RHOG,ROCK2,WAS,WASF1,WIPF1
LPS-stimulated MAPK Signaling	1	0	1	1	0	3.73	-0.243	17	ATF1,CD14,FOS,HRAS,MAP2K3,MAP3K7,MAPK12,MRAS,NFKBIA,PAK1,PIK3CD,PIK3R1,PIK3R2,PIK3R5,PRKCA,PRKCB,RAP2A
Sphingosine-1-phosphate Signaling	1	0	0	1	0	3.6	0.943	21	ADCY1,ADCY2,ADCY5,ADCY8,AKT3,GNAI2,GUCY1B1,PIK3CD,PIK3R1,PIK3R2,PIK3R5,PLCB1,PLCB2,PLCH1,PLCH2,PTK2,RAC2,RHOBTB2,RHOD,RHOG,S1PR4
Epithelial Adherens Junction Signaling	0	0	0	0	1	3.5	-0.6	25	ACVR2A,AKT3,ARHGAP35,ARPC1B,CTNNA2,HRAS,IQGAP1,MAGI2,MRAS,MYH10,MYL12A,MYL7,PAK1,PAK3,PAK6,PPM1L,RAP2A,ROCK2,TGFBR1,TGFBR2,WAS,WASF1,YWHAG,YWHAH,YWHAZ
HMGB1 Signaling	1	0	1	1	0	3.46	1.342	26	AKT3,CXCL8,FOS,HRAS,ICAM1,IFNGR1,IL25,IL6,MAP2K3,MAPK12,MRAS,PIK3CD,PIK3R1,PIK3R2,PIK3R5,RAC2,RAP2A,RHOBTB2,RHOD,RHOG,SERPINE1,TGFB1,TNFRSF1B,TNFSF13,TNFSF13B,TNFSF8
Erythropoietin Signaling Pathway	1	0	0	1	0	3.42	-1.961	27	AKT3,CSF2RB,CXCL8,FOS,HBA1/HBA2,HBB,HBG2,HRAS,IL25,IL6,ITPR1,MRAS,NFKBIA,PIK3CD,PIK3R1,PIK3R2,PIK3R5,PRKCA,PRKCB,PTPN6,RAC2,RAP2A,SHC3,TGFB1,TNFSF13,TNFSF13B,TNFSF8
IL-17 Signaling	0	0	1	0	0	3.39	2.646	28	AKT3,CCL20,CEBPB,CXCL1,CXCL8,DEFB110,DEFB112,DEFB128,FOS,HRAS,IL25,IL6,MAP2K3,MAP3K7,MAPK12,MMP2,MMP9,MRAS,PIK3CD,PIK3R1,PIK3R2,PIK3R5,RAP2A,TGFB1,TNFSF13,TNFSF13B,TNFSF8,VEGFA
CD40 Signaling	0	0	1	0	0	3.38	1.069	14	ATF1,FOS,ICAM1,JAK3,MAP2K3,MAP3K7,MAPK12,NFKBIA,PIK3CD,PIK3R1,PIK3R2,PIK3R5,STAT3,TNFAIP3
CLEAR Signaling Pathway	0	0	0	1	0	3.32	0.973	38	AKT1S1,AKT3,ATP6V0E1,ATP6V0E2,ATP6V1D,ATP6V1E1,ATP6V1G2,CD63,CTSB,CTSD,FGFR3,GABARAP,GNS,HRAS,IFI30,ITPR1,KCNIP3,MAPK12,MAPK4,MRAS,NTRK3,PINK1,PPM1L,PRKCA,PRKCB,PSAP,RAP2A,TCIRG1,TGFB1,TGFBR1,TGFBR2,TLR7,TNFRSF1B,TPP1,VEGFA,YWHAG,YWHAH,YWHAZ
Apelin Adipocyte Signaling Pathway	1	1	0	1	0	3.3	1.604	17	ADCY1,ADCY2,ADCY5,ADCY8,CAT,CYBB,GNAI2,GPX3,GSTP1,GUCY1B1,MAPK12,MAPK4,NCF1,NCF2,PRKAR1B,PRKAR2B,RAC2
Sperm Motility	0	0	0	0	0	3.27	-3.207	35	BTK,CACNA1G,CACNA1H,CACNA1I,CALM1 (includes others),CSF2RA,EPHA6,FGFR3,GNAI2,GNAO1,GNAZ,GNG3,GNG4,GNG7,GUCY1B1,HCK,ITPR1,JAK3,LMTK2,LMTK3,LYN,MAP2K3,MRAS,NTRK3,PDE2A,PLCB1,PLCB2,PLCH1,PLCH2,PRKAR1B,PRKAR2B,PRKCA,PRKCB,PTK2,SYK
ERBB Signaling	1	0	0	1	1	3.25	-1.213	17	AREG,BTC,FOS,HRAS,MAP2K3,MAPK12,MRAS,PAK1,PAK3,PAK6,PIK3CD,PIK3R1,PIK3R2,PIK3R5,PRKCA,PRKCB,RAP2A
Cholecystokinin/Gastrin-mediated Signaling	0	0	0	0	0	3.22	-1.414	20	CCK,FOS,HRAS,IL1RN,ITPR1,MAP2K3,MAPK12,MEF2C,MRAS,PLCB1,PLCB2,PRKCA,PRKCB,PTK2,RAC2,RAP2A,RHOBTB2,RHOD,RHOG,ROCK2
FGF Signaling	1	1	0	0	0	3.18	-1.5	16	AKT3,FGF12,FGF8,FGFR3,FRS2,HRAS,ITPR1,MAP2K3,MAPK12,PIK3CD,PIK3R1,PIK3R2,PIK3R5,PRKCA,PTPN6,STAT3
IL-3 Signaling	0	0	1	0	0	3.11	-1.291	15	AKT3,CSF2RB,FOS,HRAS,MRAS,PAK1,PIK3CD,PIK3R1,PIK3R2,PIK3R5,PRKCA,PRKCB,PTPN6,RAP2A,STAT3
PTEN Signaling	1	0	0	1	1	3	0.728	23	AKT3,FGFR3,FOXG1,HRAS,ITGAL,ITGAM,ITGAX,ITGB1,ITGB2,MAGI2,MRAS,NTRK3,PIK3CD,PIK3R1,PIK3R2,PIK3R5,PTK2,RAC2,RAP2A,SYNJ1,TGFBR1,TGFBR2,YWHAH
IL-13 Signaling Pathway	0	0	1	0	0	2.95	0.229	19	AKT3,CHI3L1,DEFB110,DEFB112,DEFB128,DUSP1,HCK,IL4R,LYN,MAPK12,PIK3CD,PIK3R1,PIK3R2,PIK3R5,POSTN,ROCK2,SOCS3,STAT3,TGFB1
Neuregulin Signaling	1	0	0	1	1	2.9	-2.138	19	AKT3,AREG,BTC,CDK5,CDK5R1,DCN,DLG4,HRAS,ITGAL,ITGAM,ITGAX,ITGB1,ITGB2,MRAS,PIK3R1,PIK3R2,PRKCA,PRKCB,RAP2A
ILK Signaling	1	0	0	1	1	2.89	2.2	28	ACTA1,ACTC1,AKT3,FN1,FOS,ITGB1,ITGB2,KRT18,MAPK12,MMP9,MUC1,MYH10,MYH11,MYH7,MYL7,PIK3CD,PIK3R1,PIK3R2,PIK3R5,PPM1L,PPP1R14B,PTK2,RAC2,RHOBTB2,RHOD,RHOG,TMSB10/TMSB4X,VEGFA
Fc Epsilon RI Signaling	0	0	1	0	0	2.86	0.229	19	AKT3,BTK,HRAS,LCP2,LYN,MAP2K3,MAPK12,MRAS,PIK3CD,PIK3R1,PIK3R2,PIK3R5,PRKCA,PRKCB,RAC2,RAP2A,SYK,SYNJ1,VAV3
IL-17A Signaling in Airway Cells	0	0	1	0	0	2.86	0.302	13	AKT3,CCL20,CXCL1,IL6,JAK3,MAP3K7,MAPK12,NFKBIA,PIK3CD,PIK3R1,PIK3R2,PIK3R5,STAT3
GDNF Family Ligand-Receptor Interactions	0	0	0	0	0	2.81	-0.577	14	DOK6,FOS,FRS2,GFRA4,HRAS,ITPR1,MAPK12,MRAS,NRTN,PIK3CD,PIK3R1,PIK3R2,PIK3R5,RAP2A
Role of Pattern Recognition Receptors in Recognition of Bacteria and Viruses	0	0	1	0	0	2.8	1.291	23	C1QA,C1QB,C1QC,C5AR1,CCL5,CXCL8,IFNA5,IL25,IL6,MAPK12,MYD88,PIK3CD,PIK3R1,PIK3R2,PIK3R5,PRKCA,PRKCB,SYK,TGFB1,TLR7,TNFSF13,TNFSF13B,TNFSF8
Antiproliferative Role of Somatostatin Receptor 2	1	0	0	0	0	2.75	-1	14	GNG3,GNG4,GNG7,GUCY1B1,GUCY2F,HRAS,MRAS,PIK3CD,PIK3R1,PIK3R2,PIK3R5,PTPN6,RAP2A,SOX15
Agrin Interactions at Neuromuscular Junction	0	0	0	0	0	2.74	-1.155	13	ACTA1,ACTC1,HRAS,ITGB1,LAMB1,MAPK12,MRAS,PAK1,PAK3,PAK6,PTK2,RAC2,RAP2A
SPINK1 General Cancer Pathway	0	0	1	1	0	2.74	0.277	13	AKT3,HRAS,IL6,IL6R,JAK3,MRAS,MT3,PIK3CD,PIK3R1,PIK3R2,PIK3R5,RAP2A,STAT3
Prolactin Signaling	1	0	0	1	0	2.7	-0.832	16	ABCC9,CEBPB,FOS,HRAS,KCNMA1,MRAS,PIK3CD,PIK3R1,PIK3R2,PIK3R5,PRKCA,PRKCB,RAP2A,SOCS3,SOCS7,STAT3
Senescence Pathway	1	0	1	0	0	2.66	-0.18	37	ACVR2A,AKT3,ATF3,CACNA1A,CACNA1B,CACNA1E,CACNA2D2,CACNA2D3,CACNB1,CACNG3,CACNG8,CALM1 (includes others),CAT,CDK4,CDKN2A,CEBPB,CXCL8,ELF1,GADD45B,HRAS,IL6,MAP2K3,MAP3K7,MAPK12,MAPK4,MRAS,PIK3CD,PIK3R1,PIK3R2,PIK3R5,PPM1L,RAP2A,RASSF5,SERPINE1,TGFB1,TGFBR1,TGFBR2
Growth Hormone Signaling	1	0	0	0	0	2.62	0.277	13	CSHL1,FOS,PIK3CD,PIK3R1,PIK3R2,PIK3R5,PRKCA,PRKCB,PTPN6,RPS6KA1,SOCS3,SOCS7,STAT3
Melanocyte Development and Pigmentation Signaling	1	0	0	0	0	2.56	-2.324	16	ADCY1,ADCY2,ADCY5,ADCY8,GUCY1B1,HRAS,MRAS,PIK3CD,PIK3R1,PIK3R2,PIK3R5,PRKAR1B,PRKAR2B,PTPN6,RAP2A,RPS6KA1
UVA-Induced MAPK Signaling	0	0	0	1	0	2.56	-1.387	16	CYCS,FOS,HRAS,MAPK12,MRAS,PIK3CD,PIK3R1,PIK3R2,PIK3R5,PLCB1,PLCB2,PLCH1,PLCH2,PRKCA,RAP2A,RPS6KA1
AMPK Signaling	1	1	0	0	0	2.55	-1	31	ACTL6B,ADRB1,AK4,AK5,AKT1S1,AKT3,CHRNA4,FOXG1,GNAI2,GNAO1,GNAZ,GNG3,GNG4,GNG7,MAP2K3,MAP3K7,MAPK12,MRAS,PFKFB1,PIK3CD,PIK3R1,PIK3R2,PIK3R5,PPM1E,PPM1K,PPM1L,PRKAR1B,PRKAR2B,RAB3A,RAB6A,SMARCA4
EGF Signaling	1	0	0	0	0	2.55	-0.905	11	AKT3,FOS,HRAS,ITPR1,MAPK12,PIK3CD,PIK3R1,PIK3R2,PIK3R5,PRKCA,STAT3
HOTAIR Regulatory Pathway	1	0	0	1	1	2.55	1.706	23	AKT3,AR,CD44,COL1A1,COL1A2,COL3A1,DZIP3,ICAM1,MMP14,MMP16,MMP2,MMP25,MMP9,NFKBIA,PCDH10,PIK3CD,PIK3R1,PIK3R2,PIK3R5,ROCK2,SPP1,STAT3,TGFB1
STAT3 Pathway	1	1	0	0	0	2.53	-0.243	20	CSF2RB,CXCR1,FGFR3,HRAS,IL15RA,IL4R,IL6R,MAP3K10,MAPK12,MRAS,NTRK3,PTPN6,RAP2A,SOCS3,SOCS7,STAT3,TGFB1,TGFBR1,TGFBR2,VEGFA
VEGF Signaling	1	1	0	0	0	2.51	-0.5	16	ACTA1,ACTC1,AKT3,HRAS,MRAS,PIK3CD,PIK3R1,PIK3R2,PIK3R5,PRKCA,PRKCB,PTK2,PTPN6,RAP2A,ROCK2,VEGFA
eNOS Signaling	0	1	0	0	0	2.46	-2.982	22	ADCY1,ADCY2,ADCY5,ADCY8,AKT3,AQP12A/AQP12B,AQP9,CALM1 (includes others),CHRNA4,GUCY1B1,HSPA1A/HSPA1B,HSPA1L,ITPR1,PIK3CD,PIK3R1,PIK3R2,PIK3R5,PRKAR1B,PRKAR2B,PRKCA,PRKCB,VEGFA
Endocannabinoid Cancer Inhibition Pathway	1	1	1	1	0	2.44	1.789	21	ADCY1,ADCY2,ADCY5,ADCY8,AKT1S1,AKT3,ATF3,GNAI2,GNAO1,GUCY1B1,MAP2K3,MMP2,PIK3CD,PIK3R1,PIK3R2,PIK3R5,PRKAR1B,PRKAR2B,PTK2,ROCK2,VEGFA
FAT10 Cancer Signaling Pathway	1	1	1	0	0	2.42	1.897	10	ACVR2A,AKT3,CXCR4,IL6,NFKBIA,STAT3,TGFB1,TGFBR1,TGFBR2,TNFRSF1B
Angiopoietin Signaling	1	1	0	0	0	2.36	-3	13	AKT3,HRAS,MRAS,NFKBIA,PAK1,PAK3,PAK6,PIK3CD,PIK3R1,PIK3R2,PIK3R5,PTK2,RAP2A
Macropinocytosis Signaling	0	0	1	1	0	2.36	-1.897	13	CD14,HRAS,ITGB1,ITGB2,MRAS,PAK1,PIK3CD,PIK3R1,PIK3R2,PIK3R5,PRKCA,PRKCB,RAP2A
MSP-RON Signaling In Cancer Cells Pathway	0	0	1	0	0	2.35	-0.447	20	AKT3,CSF2RB,ELF1,FOS,HRAS,ITGB1,MRAS,NFKBIA,PIK3CD,PIK3R1,PIK3R2,PIK3R5,PTK2,RAP2A,ST14,STAT3,VEGFA,YWHAG,YWHAH,YWHAZ
PI3K/AKT Signaling	1	1	1	0	0	2.31	0.5	26	AKT3,CSF2RB,CXCR1,HRAS,IL15RA,IL4R,IL6R,ITGAL,ITGAM,ITGAX,ITGB1,ITGB2,JAK3,MAPK8IP1,MCL1,MRAS,NFKBIA,PIK3CD,PIK3R1,PIK3R2,PPM1L,RAP2A,SYNJ1,YWHAG,YWHAH,YWHAZ
Ferroptosis Signaling Pathway	0	0	0	1	0	2.3	0.471	19	ABCA1,ACSL4,ALOX5,ARF3,CTSB,CYBB,FTL,H2AB3 (includes others),H2AC18/H2AC19,H2BC5,HMOX1,HRAS,MRAS,NFE2L2,RAP2A,SAT1,SREBF2,STAT3,TFAP2C
Xenobiotic Metabolism General Signaling Pathway	1	0	0	1	0	2.25	-0.447	20	AKT3,FTL,GSTP1,HMOX1,HRAS,MAP2K3,MAP3K10,MAP3K13,MAP3K3,MAP3K7,MAPK12,MRAS,NFE2L2,PIK3CD,PIK3R1,PIK3R2,PIK3R5,PRKCA,PRKCB,RAP2A
Factors Promoting Cardiogenesis in Vertebrates	1	0	0	0	0	2.24	-1.342	21	ACVR2A,APC,APC2,CAMK2A,CAMK2B,CAMK2G,MAP3K7,MAPK12,MEF2C,MYH7,PLCB1,PLCB2,PLCH1,PLCH2,PRKCA,PRKCB,ROCK2,TBX5,TGFB1,TGFBR1,TGFBR2
IL-2 Signaling	1	0	1	0	0	2.19	-0.302	11	AKT3,FOS,HRAS,JAK3,MRAS,PIK3CD,PIK3R1,PIK3R2,PIK3R5,RAP2A,SYK
Dopamine Receptor Signaling	0	0	0	0	0	2.16	-1.89	13	ADCY1,ADCY2,ADCY5,ADCY8,CALY,GUCY1B1,NCS1,PPM1L,PPP1R14B,PPP1R1B,PPP1R3C,PRKAR1B,PRKAR2B
IL-23 Signaling Pathway	0	0	1	0	0	2.16	-0.333	9	AKT3,IL23A,NFKBIA,PIK3CD,PIK3R1,PIK3R2,PIK3R5,SOCS3,STAT3
Thrombopoietin Signaling	1	0	0	0	0	2.14	-0.905	11	FOS,HRAS,MRAS,PIK3CD,PIK3R1,PIK3R2,PIK3R5,PRKCA,PRKCB,RAP2A,STAT3
BEX2 Signaling Pathway	1	0	1	1	0	2.07	0.277	13	AKT3,BEX1,BEX2,LGALS1,MAP2,MAPK12,MMP2,NFKBIA,PLXNC1,PPM1L,SPP1,STAT3,VEGFA
NGF Signaling	1	0	0	0	0	2.04	-0.775	17	AKT3,HRAS,MAP3K10,MAP3K13,MAP3K3,MAP3K7,MAPK12,MRAS,PIK3CD,PIK3R1,PIK3R2,PIK3R5,RAP2A,RHOG,ROCK2,RPS6KA1,SHC3
PFKFB4 Signaling Pathway	1	0	0	0	1	2.04	0.333	9	FBP1,FBP2,HK2,HK3,MAP2K3,NCOA3,PRKAR1B,PRKAR2B,TGFB1
CD27 Signaling in Lymphocytes	1	0	1	1	0	2.01	1	10	CYCS,FOS,MAP2K3,MAP3K10,MAP3K13,MAP3K3,MAP3K7,MAPK12,NFKBIA,SIVA1
