# Supplementary material for: Transcriptomic signatures of individual cell types in cerebral cavernous malformation
Source: Cell Commun Signal. 2024 Jan 9;22:23. doi: 10.1186/s12964-023-01301-2 (PMC10775676; doi:10.1186/s12964-023-01301-2)
Supplement: Supplementary file 3 — Additional file 2: Table S2 - Table S9. [file 12964_2023_1301_MOESM2_ESM.zip › suppl tables/Table S6_GSEA Hallmark gene set.xlsx]

## Sheet: Endothelial
Table S6a. 25 GSEA Hallmark gene set idendtified in CCM lesional endothelial cell (p<0.01, FDR corrected)
Term	Enrichment Score	NES	PValue	P_FDR	QValue	Rank	Genes
HALLMARK_MYC_TARGETS_V1	0.545	2.599	1e-10	2.5e-09	8.95e-10	3192	PTGES3,HSP90AB1,RPS2,EIF3D,RPS3,PSMA7,HSPD1,TYMS,CCT7,HNRNPA2B1,HNRNPD,NOLC1,SET,CANX,SRM,PABPC1,EIF4A1,NPM1,NDUFAB1,HPRT1,EIF3B,HSPE1,PGK1,CYC1,SRSF2,KARS1,RPS6,VDAC3,RPLP0,EIF3J,EEF1B2,PRDX4,ODC1,TUFM,CNBP,YWHAQ,PHB,MCM6,KPNB1,TRA2B,H2AZ1,SERBP1,SRSF3,RPL6,GSPT1,SF3A1,TRIM28,PSMD7,PWP1,RAN,DEK,ETF1,SNRPD3,HNRNPU,MCM7,SRSF7,XRCC6,RPS10,SRSF1,PSMD1,SNRPG,LDHA,DHX15,RACK1,HNRNPA3,MYC,RPL18,PSMA1,H…
HALLMARK_EPITHELIAL_MESENCHYMAL_TRANSITION	0.507	2.419	1e-10	2.5e-09	8.95e-10	2610	COL3A1,COL1A1,COL4A1,SPP1,TIMP1,COL4A2,COL5A1,SPARC,COL5A2,COL1A2,LGALS1,FUCA1,IGFBP4,COL6A2,FLNA,CCN2,COL6A3,CCN1,PPIB,LAMC1,THBS1,COLGALT1,VIM,POSTN,SFRP4,SERPINE1,LRP1,TGM2,HTRA1,NID2,VEGFC,TPM4,DAB2,TNFAIP3,MMP2,PMEPA1,FBLN2,EMP3,MGP,GAS1,GADD45A,FN1,TGFB1,SAT1,CD59,SERPINH1,MMP14,CAPG,CXCL8,GJA1,COL5A3,FZD8,TPM2,MCM7,ABI3BP,MMP1,CD44,ITGB3,GADD45B,SDC4,BMP1,CALD1,PDGFRB,ITGB1,FAP
HALLMARK_REACTIVE_OXYGEN_SPECIES_PATHWAY	0.638	2.383	4.67e-08	3.89e-07	1.39e-07	2889	FTL,PDLIM1,TXN,SBNO2,G6PD,LAMTOR5,PRDX1,NDUFA6,SELENOS,GLRX2,NQO1,FES,PRDX4,GPX4,PFKP,SOD1,TXNRD1,LSP1,GCLM,NDUFB4,OXSR1,CDKN2D,PRDX6
HALLMARK_ANGIOGENESIS	0.645	2.269	2.36e-06	1.26e-05	4.49e-06	1454	COL3A1,SPP1,TIMP1,PF4,COL5A2,THBD,APP,VAV2,POSTN,SLCO2A1,TNFRSF21,NRP1
HALLMARK_COAGULATION	0.473	2.159	1.43e-08	2.07e-07	7.4e-08	3020	TIMP1,PF4,APOC1,SPARC,VWF,CFD,THBD,ADAM9,CTSB,THBS1,SERPINE1,LRP1,HTRA1,WDR1,MBL2,MMP2,F13B,GSN,C1QA,MMP9,FN1,ARF4,PECAM1,GNB2,MMP14,LGMN,RAC1,CTSH,CPQ,APOC2,MMP1,ITGB3,FYN,PROZ,BMP1,APOA1,DPP4,MMP7,C8G,PEF1,PDGFB,C1S,MMP15,F8,ANG,ANXA1,FBN1
HALLMARK_COMPLEMENT	0.419	1.998	1.65e-08	2.07e-07	7.4e-08	3518	CTSD,TIMP1,COL4A2,APOC1,CTSL,C1QC,S100A9,PLA2G7,WAS,ADAM9,CTSB,HSPA1A,SERPINE1,HSPA5,LRP1,CA2,PPP4C,S100A12,PFN1,ANXA5,TNFAIP3,CTSS,C1QA,FN1,GNB2,CD59,GZMA,TIMP2,LTF,MMP14,MMP12,LGMN,PIK3R5,GRB2,DYRK2,ME1,CTSH,GNAI2,CPQ,CASP5,SH2B3,FCER1G,LCP2,FYN,MSRB1,DPP4,LAP3,RAF1,DOCK4,GCA,PDGFB,C1S,LYN,PPP2CB,MMP15,GZMB,F8,ANG,CEBPB,AKAP10,CCL5,RCE1,ZEB1,STX4,ERAP2,GNAI3,ZFPM2
HALLMARK_TGF_BETA_SIGNALING	0.518	1.979	9.69e-05	0.000336	0.00012	4198	RHOA,THBS1,SERPINE1,ENG,PPP1R15A,PMEPA1,TGFB1,CTNNB1,BMP2,SLC20A1,PPP1CA,HDAC1,NOG,SKI,FKBP1A,RAB31,CDK9,ARID4B,LTBP2,SMURF1,XIAP,SKIL,TRIM33,NCOR2
HALLMARK_P53_PATHWAY	0.414	1.974	8.88e-08	6.34e-07	2.27e-07	2134	CTSD,HMOX1,VAMP8,FUCA1,DDIT4,TXNIP,TAX1BP3,IFI30,RPL36,IRAK1,RPS12,APP,WWP1,IER5,DEF6,HEXIM1,RAP2B,RCHY1,BTG1,PPP1R15A,PLXNB2,S100A10,EPHA2,EPHX1,ANKRA2,GADD45A,TGFB1,BMP2,RNF19B,SAT1,SEC61A1,ITGB4,CEBPA,CD81,CDKN2A,SOCS1,IER3,NUPR1,MXD4,TRAF4,FBXW7,FOS,SESN1
HALLMARK_OXIDATIVE_PHOSPHORYLATION	0.412	1.962	4.47e-08	3.89e-07	1.39e-07	2887	SLC25A20,COX6C,SLC25A6,NDUFA6,ATP6V1G1,TIMM13,NDUFC1,SLC25A5,NDUFAB1,ATP6V1F,TCIRG1,CYC1,IDH3G,VDAC3,ATP5ME,MRPL15,IDH1,ATP5MF,GPX4,ATP6V1C1,ATP5PF,AIFM1,NDUFB3,ATP6V0E1,TOMM22,PDHA1,UQCRH,COX7C,ACADVL,HTRA2,COX6B1,NDUFB8,UQCR11,TIMM9,TIMM8B,NDUFS6,RHOT2,NDUFA1,ATP6AP1,BCKDHA,COX8A,LDHA,MTX2,NDUFB4,ECHS1,ISCA1,NDUFB7,MDH1,NDUFA2,COX17,VDAC1,HADHA,ATP6V1D,VDAC2,HCCS,NDUFV2,MAOB,ATP5F1D,ATP5F1B
HALLMARK_HYPOXIA	0.404	1.928	1.38e-07	8.62e-07	3.08e-07	2794	HMOX1,MIF,COL5A1,DDIT4,CCN2,CAVIN3,CCN1,GAPDH,PRDX5,SIAH2,PNRC1,MYH9,PFKFB3,SERPINE1,HSPA5,TGM2,HK1,ADM,FOSL2,BTG1,CAVIN1,PPP1R15A,PGK1,ANGPTL4,TNFAIP3,ENO1,KLF6,TPI1,LXN,SAP30,GAA,VHL,PFKP,PGF,GPC3,CITED2,IER3,ANXA2,GALK1,B3GALT6,FOS,BRS3,LDHA,STC2,ACKR3,STC1,SDC4,MT2A,HDLBP,PDGFB,CASP6,BHLHE40
HALLMARK_ALLOGRAFT_REJECTION	0.389	1.857	2.51e-06	1.26e-05	4.49e-06	3503	TIMP1,PF4,RARS1,FLNA,SPI1,IRF8,WAS,STAB1,EIF3D,IL4,PRF1,HLA-DRA,PSMB10,HCLS1,NPM1,RPL39,CD74,MBL2,ABI1,RPS9,CTSS,EIF3J,RPS19,MMP9,FYB1,STAT4,TGFB1,B2M,GZMA,EIF3A,HLA-A,CAPG,IFNAR2,RPS3A,ELANE,CDKN2A,SOCS1,NLRP3,IFNG,EIF5A,IGSF6,TLR2,DARS1,DEGS1,GALNT1,CSK,RIPK2,CCL13,IL4R,LCP2,HLA-G,GLMN,EIF4G3,NCF4,UBE2D1,LYN,HLA-DMA,GZMB,CCL5,HIF1A,CARTPT,IL2RG,TAP1,ETS1,IL12B,HLA-E,CD40,HLA-DOA
HALLMARK_TNFA_SIGNALING_VIA_NFKB	0.387	1.846	3.03e-06	1.38e-05	4.93e-06	4631	TNFAIP2,MARCKS,CCN1,PNRC1,IER5,PFKFB3,SERPINE1,NAMPT,FOSL2,GPR183,BTG1,PPP1R15A,TNFAIP3,SIK1,KLF6,PMEPA1,SPSB1,CEBPD,GADD45A,BMP2,RNF19B,SAT1,NFKBIA,B4GALT5,TNIP2,IER3,CCND1,MCL1,PTGER4,SOCS3,TLR2,EGR3,LAMB3,FOS,ETS2,FJX1,RIPK2,NFKBIE,CD44,GADD45B,IL6ST,ACKR3,SDC4,MYC,PLK2,FOSL1,BIRC2,DENND5A,BHLHE40,JAG1,YRDC,CEBPB,CCL5,SQSTM1,TRIB1,ATP2B1,TAP1,SLC2A6,DUSP2,IL12B,VEGFA,KLF4,STAT5A,TNIP1,SNN,ABCA…
HALLMARK_MTORC1_SIGNALING	0.378	1.803	3.65e-06	1.52e-05	5.44e-06	2903	IGFBP5,DDIT4,EDEM1,IFI30,GAPDH,G6PD,FKBP2,PRDX1,HSPD1,HSPA5,NAMPT,CANX,HSP90B1,XBP1,RAB1A,DDX39A,HPRT1,ACTR2,HSPE1,PPP1R15A,ACLY,PGK1,PSMG1,PSMB5,ENO1,GLA,TPI1,CALR,IDH1,SERPINH1,INSIG1,LGMN,PITPNB,SLC9A3R1,CYP51A1,TXNRD1,ARPC5L,ME1,NUPR1,RPN1,STIP1,CORO1A,PNP,ETF1,LDHA,IDI1,ACSL3,STC1,UFM1,SDF2L1,ATP6V1D,ATP2A2,BHLHE40,PNO1,EBP,HK2
HALLMARK_MYC_TARGETS_V2	0.464	1.802	0.000723	0.00198	0.000709	3310	HSPD1,NOLC1,SRM,WDR43,NPM1,HSPE1,FARSA,NOC4L,PHB,DCTPP1,MAP3K6,EXOSC5,NOP2,MYC,LAS1L,HK2,IMP4,PPAN,MYBBP1A,NOP56,PES1,DUSP2
HALLMARK_APOPTOSIS	0.388	1.798	0.000101	0.000336	0.00012	4016	HMOX1,TIMP1,TXNIP,PLCB2,APP,HSPB1,BCAP31,CD14,PRF1,GUCY2D,LMNA,MMP2,GSN,GADD45A,CTNNB1,BMP2,GPX4,SAT1,PPT1,SLC20A1,TIMP2,PEA15,SOD1,BID,IER3,CCND1,MCL1,RHOT2,EGR3,IFITM3,ETF1,H1-0,CD44,BCL2L11,GADD45B,DNAJA1,PDGFRB,VDAC2,CASP6,EBP,ANXA1,CDC25B,CCNA1,SQSTM1,TAP1,EMP1,BAX,CASP7,BIRC3,XIAP,IL18,BIK,GNA15
HALLMARK_UNFOLDED_PROTEIN_RESPONSE	0.405	1.784	0.000383	0.00113	0.000403	4416	DDIT4,EDEM1,EIF4EBP1,EEF2,SDAD1,NOLC1,EIF4G1,HSPA5,HSP90B1,XBP1,EIF4A1,FUS,NPM1,LSM1,IMP3,EXOSC2,RPS14,CALR,CNOT6,EXOSC5,SHC1,DNAJB9,SPCS3,CNOT4,WIPI1,DCTN1,STC2,PDIA6,SRPRA,NHP2,HYOU1,CEBPB,NOP56,YWHAZ,VEGFA,EIF2S1,H2AX,YIF1A,BAG3,KHSRP,DKC1,EIF4A3,POP4,CXXC1,TTC37,DNAJC3,NOP14,KIF5B,TSPYL2,ATF4
HALLMARK_MITOTIC_SPINDLE	0.362	1.73	2.28e-05	8.78e-05	3.14e-05	4939	MARCKS,FLNA,ARF6,ARHGAP4,MYH9,EZR,NCK2,RHOF,PREX1,ABI1,GSN,MYO9B,TUBGCP6,AKAP13,RHOT2,RABGAP1,BCAR1,RASA1,KATNA1,LMNB1,BCL2L11,CKAP5,CDC42EP2,MAPRE1,ABL1,RAB3GAP1,SASS6,PCNT,KPTN,CYTH2,DOCK2,NUMA1,DOCK4,TAOK2,ARHGDIA,STAU1,TBCD,ARHGEF3,PCM1,PPP4R2,PAFAH1B1,PKD2,FBXO5,ARHGEF2,DYNC1H1,RALBP1,CNTRL,MID1IP1,CDK5RAP2,ARHGAP5,SMC3,WASF2,FLNB,SMC1A,PXN,SAC3D1,ITSN1,ATG4B,TUBGCP2,FSCN1,SYNPO,KIF2C,KIF5B,…
HALLMARK_UV_RESPONSE_DN	0.376	1.725	0.000184	0.000574	0.000205	2578	COL3A1,COL1A1,IGFBP5,COL5A2,COL1A2,EFEMP1,CCN1,VAV2,LAMC1,SERPINE1,DAB2,PTEN,TGFBR2,MTA1,INSIG1,GJA1,NRP1,CELF2,PRKAR2B,CITED2,MRPS31,ANXA2,ATRX,DDAH1,ITGB3,PTPRM,TENT4A,FYN,MYC,PDGFRB
HALLMARK_INTERFERON_GAMMA_RESPONSE	0.328	1.567	0.000753	0.00198	0.000709	4239	TNFAIP2,VAMP8,SELP,HLA-DRB1,TXNIP,IFI30,IRF8,LYSMD2,NAMPT,SAMHD1,PSMB10,IFITM2,BTG1,CD74,TNFAIP3,CSF2RB,LGALS3BP,STAT4,NFKBIA,B2M,GZMA,HLA-A,IFNAR2,PFKP,SOCS1,TDRD7,SOCS3,IFITM3,PNP,PTPN1,RIPK2,IL4R,LCP2,HLA-G,ARID5B,MT2A,LAP3,SLC25A28,C1S,HLA-DMA,RNF213,OGFR,MVP,CCL5,HIF1A,TAP1,SP110,CD40,TRIM25,CASP7,C1R,IRF5,HLA-B,NCOA3,PLSCR1,PIM1,JAK2,IFI44,ZNFX1
HALLMARK_IL2_STAT5_SIGNALING	0.328	1.566	0.000997	0.00237	0.00085	2954	COL6A1,SPP1,CTSZ,CST7,SELP,IRF8,GSTO1,SNX9,CA2,TGM2,XBP1,ITGA6,SMPDL3A,HUWE1,SWAP70,KLF6,ODC1,PLEC,TNFRSF18,BMP2,PDCD2L,GPX4,ADAM19,CAPG,TNFRSF21,WLS,TNFRSF1B,NRP1,ALCAM,CD81,CYFIP1,SOCS1,PRAF2,IFITM3,PNP,NOP2,BATF,CD44,IL4R,GADD45B,MYC,IL3RA,DENND5A,BHLHE40,SPRY4,HK2,PTH1R
HALLMARK_KRAS_SIGNALING_UP	0.32	1.527	0.00177	0.00403	0.00144	3627	PLVAP,SPP1,FUCA1,RELN,PPBP,IRF8,MAFB,RETN,CA2,LAPTM5,AMMECR1,ENG,PPP1R15A,GPNMB,ANGPTL4,TNFAIP3,PCP4,PRDM1,CTSS,MALL,MMP9,BMP2,PECAM1,HSD11B1,F13A1,TNFRSF1B,PCSK1N,MYCN,NRP1,IGF2,NGF,TSPAN7,H2BC3,GABRA3,FCER1G,DNMBP,SPRY2,DOCK2,LCP1,ANXA10,IL33,SDCCAG8,FBXO4,YRDC,SOX9,TRIB1,IL2RG,ALDH1A3,ETS1,CSF2RA,MTMR10,TSPAN13,KLF4,MPZL2,TMEM176A,EMP1
HALLMARK_GLYCOLYSIS	0.317	1.512	0.00211	0.0046	0.00164	4205	MIF,COL5A1,DDIT4,RARS1,TXN,G6PD,MERTK,PKM,HSPA5,PGK1,ANGPTL4,ENO1,NSDHL,TPI1,B4GALT2,IDH1,SAP30,PHKA2,SLC16A3,MIOX,HS2ST1,PFKP,SPAG4,GPC3,CHST1,SOD1,CITED2,ME1,IER3,GALK1,B3GALT6,ALDH9A1,LDHA,CD44,STC2,STC1,MDH1,HDLBP,FKBP4,AGRN,DEPDC1,PRPS1,CASP6,PPP2CB,HK2,ANG,SOX9,PDK3,VEGFA,DLD,P4HA2,B3GAT3,MDH2,PYGB,TGFBI,PYGL,BIK,ALDOA,GAL3ST1,NOL3,PSMC4,AK3
HALLMARK_ADIPOGENESIS	0.305	1.456	0.00292	0.00608	0.00218	2444	COL4A1,COL15A1,APOE,RETN,PFKFB3,APLP2,NDUFAB1,LAMA4,PIM3,CAVIN1,ACLY,ANGPTL4,CYC1,IDH3G,RNF11,MRPL15,GADD45A,IDH1,GPX4,RREB1,AIFM1,CHCHD10,ESRRA,SOD1,UQCR11,VEGFB,ME1,DNAJB9,UBC,LTC4S,YWHAG,BCKDHA,DHRS7,COX8A,SNCG,ECHS1,PPP1R15B,DGAT1,NDUFB7,CD151
HALLMARK_APICAL_JUNCTION	0.304	1.455	0.00435	0.0087	0.00311	3558	VWF,ACTA1,ACTB,ADAM9,CAP1,VAV2,MYH9,CDSN,IKBKG,MYL12B,ACTG1,SYK,MSN,PARD6G,RHOF,ITGA9,PFN1,MMP2,MMP9,PTEN,CD99,FYB1,CDK8,PECAM1,ITGB4,ZYX,INSIG1,ACTN1,NECTIN2,SIRPA,CTNNA1,SHC1,EXOC4,INPPL1,GNAI2,PPP2R2C,YWHAH,LAMB3,RASA1,VASP,MDK,BMP1,ITGB1,TAOK2,TSPAN4,FBN1,PLCG1,ADAM15,CLDN8,ALOX15B,DHX16,STX4,ADAMTS5,ICAM4,MPZL2,ITGA10
HALLMARK_KRAS_SIGNALING_DN	-0.317	-1.555	0.000804	0.00201	0.000719	4573	KRT13,PROP1,TEX15,BMPR1B,TFCP2L1,BRDT,HNF1A,GP1BA,MAGIX,SLC25A23,NOS1,IFI44L,TENM2,EGF,MFSD6,SNCB,PCDHB1,KLK7,PLAG1,SCN10A,ABCG4,CHRNG,MX1,ABCB11,RYR1,CAPN9,CELSR2,GDNF,SSTR4,GPRC5C,NGB,SERPINA10,RIBC2,C5,GRID2,UPK3B,CDH16,DLK2,GP2,ITIH3,MEFV,EDAR,P2RX6,SLC6A3,ALOX12B,KCNQ2,MYO15A,NR6A1,RSAD2,KRT4,PDK2,CACNG1,ATP6V1B1,EFHD1,SLC29A3,SPTBN2,CKM,EDN1,MACROH2A2,LGALS7,EPHA5,KRT5,PRODH,YPEL1,KLHDC8A,S…

## Sheet: Pericyte
Table S6b. 32 GSEA Hallmark gene set idendtified in CCM lesional pericyte (p<0.01, FDR corrected)
Term	Enrichment Score	NES	PValue	P_FDR	QValue	Rank	Genes
HALLMARK_EPITHELIAL_MESENCHYMAL_TRANSITION	0.736	3.513	1.00e-10	9.63e-10	2.84e-10	2209	COL3A1,COL1A1,COL6A3,COL5A1,THBS2,COL1A2,POSTN,SPP1,TIMP1,MMP2,COL5A2,FN1,SFRP4,LUM,HTRA1,COL4A1,FBLN2,SERPINE1,FBN1,SPARC,VCAN,MGP,MXRA5,IGFBP4,CTHRC1,LOXL2,THBS1,PPIB,ADAM12,COL6A2,MMP14,CCN2,CCN1,COL12A1,NID2,IGFBP2,COL4A2,VEGFA,FMOD,VIM,VCAM1,LGALS1,COL11A1,FAP,COL7A1,PTX3,COL16A1,SERPINH1,TGFBI,FBLN1,EMP3,LRP1,FZD8,FSTL1,NNMT,TNFRSF12A,LAMC1,PCOLCE,CDH11,TPM4,DCN,INHBA,LOX,ELN,BMP1,COMP,ITGB…
HALLMARK_MYC_TARGETS_V1	0.571	2.728	1.00e-10	9.63e-10	2.84e-10	3876	PRDX4,EIF3D,DEK,HNRNPD,PSMB3,ERH,RPS2,EPRS1,MCM6,PTGES3,APEX1,CANX,RPS3,RPL18,CSTF2,RPS5,CCT7,EIF3B,SRM,KARS1,RPS10,RAD23B,CCT5,VDAC1,MRPS18B,RPS6,MCM2,HNRNPA2B1,MRPL23,PABPC1,RPLP0,PSMD1,EEF1B2,VBP1,HSPD1,SRSF3,PA2G4,HNRNPA3,RACK1,XRCC6,C1QBP,HSP90AB1,ILF2,CBX3,EIF4A1,PCBP1,RPL34,SNRPG,GSPT1,SF3A1,NOLC1,PRPF31,RPL6,LDHA,NME1,PSMC4,CDC20,POLD2,HDGF,MYC,PGK1,CCT4,SET,MRPL9,EIF2S2,RANBP1,NPM1,RAN,F…
HALLMARK_COAGULATION	0.577	2.628	1.00e-10	9.63e-10	2.84e-10	2927	TIMP1,MMP2,FN1,CTSK,HTRA1,MMP9,SERPINE1,C1S,FBN1,SPARC,C1R,THBS1,MMP14,ADAM9,CTSB,F3,APOC1,CFH,C1QA,CFD,PLAU,LRP1,APOA1,GSN,BMP1,COMP,ANXA1,LGMN,GNG12,S100A13,CTSH,SERPING1,CAPN2,SH2B2,WDR1,RGN,MEP1A,MMP15,APOC2,PLEK,PF4,TFPI2,MBL2,GNB2,SERPINA1,ARF4,ACOX2,C3,MMP11,C2,ANG,A2M,TIMP3
HALLMARK_UNFOLDED_PROTEIN_RESPONSE	0.524	2.334	2.17e-09	1.21e-08	3.56e-09	3058	XBP1,ALDH18A1,DDIT4,VEGFA,LSM1,HSP90B1,HSPA5,EIF4G1,CALR,PDIA6,RPS14,EEF2,PSAT1,SHC1,FUS,CCL2,KDELR3,HYOU1,SRPRB,WIPI1,EIF4EBP1,SEC31A,BAG3,CNOT6,EIF4A1,CEBPB,DNAJB9,STC2,LSM4,NOLC1,ARFGAP1,SRPRA,TATDN2,NOP14,ASNS,NPM1,DKC1,SDAD1,ATF3,DNAJC3,KHSRP,ATF4,EIF2S1,SERP1,HERPUD1
HALLMARK_ANGIOGENESIS	0.652	2.324	3.21e-06	1.02e-05	3.02e-06	1861	COL3A1,POSTN,SPP1,TIMP1,COL5A2,LUM,VCAN,VEGFA,FSTL1,S100A4,NRP1,ITGAV,PF4,APP
HALLMARK_HYPOXIA	0.486	2.323	1.00e-10	9.63e-10	2.84e-10	2649	COL5A1,SERPINE1,HMOX1,MT2A,DDIT4,CCN2,CCN1,VEGFA,F3,LXN,TGFBI,FBP1,HSPA5,MYH9,BHLHE40,CP,SDC2,DCN,LOX,PNRC1,HDLBP,SAP30,ANXA2,CHST3,ANGPTL4,FOSL2,ENO1,IGFBP3,BGN,SIAH2,TPI1,GAPDHS,P4HA1,KDELR3,S100A4,HK1,TIPARP,TPBG,CASP6,PLAUR,CHST2,KLF6,PAM,TGM2,IER3,CXCR4,MIF,VHL,FOS,STC2,AKAP12,JUN,PPP1R15A,LDHA,HK2,ERRFI1,CCNG2,PGK1,CDKN1A,ALDOA,BNIP3L,STC1,ATP7A,PGAM2,NFIL3,NOCT,CAVIN1,PFKP,PGF,ATF3
HALLMARK_APOPTOSIS	0.487	2.263	2.61e-10	1.86e-09	5.48e-10	3466	TIMP1,MMP2,LUM,HMOX1,PLCB2,CD14,IGFBP6,MCL1,AVPR1A,PRF1,BCAP31,TNFRSF12A,DCN,GSN,GPX4,IFITM3,GADD45A,ANXA1,KRT18,TSPO,IFNGR1,SLC20A1,LMNA,BGN,F2R,SAT1,CTNNB1,SQSTM1,LGALS3,GSR,PPT1,CASP6,SMAD7,ANKH,IER3,EMP1,BCL2L1,FAS,JUN,APP,TIMP2,BCL2L11,DNAJA1,DAP,BCL2L10,GADD45B,CDKN1A,BNIP3L,HGF,CCND1,BCL10,ATF3,DNAJC3,ADD1,PDCD4,TIMP3,RHOT2,BID,EBP,CD44,HSPB1,HMGB2,CASP3,DPYD
HALLMARK_COMPLEMENT	0.455	2.174	1.16e-10	9.63e-10	2.84e-10	3415	TIMP1,FN1,SERPINE1,CTSL,C1S,C1R,WAS,MMP14,ADAM9,CTSB,COL4A2,APOA4,CTSD,F3,C1QC,APOC1,CFH,PLA2G7,C1QA,HSPA5,LRP1,HSPA1A,CP,ANXA5,PLA2G4A,GNAI2,LGMN,STX4,S100A13,CTSS,CTSH,SERPING1,PFN1,LGALS3,PPP4C,PPP2CB,CCL5,CDA,PLAUR,LIPA,LAP3,MMP15,PLEK,CEBPB,S100A12,IRF7,TFPI2,TIMP2,GNB2,SERPINA1,PIK3R5,GCA,GRB2,CD59,C3,PIK3CG,C2,LTF,RHOG,ANG,PRKCD,XPNPEP1,FCER1G,PIK3CA,TNFAIP3,BRPF3,PLSCR1,CASP3,MMP12
HALLMARK_TNFA_SIGNALING_VIA_NFKB	0.446	2.129	5.88e-10	3.68e-09	1.08e-09	3215	SERPINE1,TNFAIP2,CCN1,VEGFA,F3,MARCKS,PTX3,TNFAIP6,FJX1,PLAU,MCL1,BHLHE40,GFPT2,SPHK1,CEBPD,IER5,INHBA,PNRC1,TNC,GADD45A,NFKBIE,PHLDA2,ABCA1,FOSL2,B4GALT5,SAT1,SOCS3,CCL2,NFKBIA,SQSTM1,RNF19B,CCL5,CCL20,BIRC2,TIPARP,PLAUR,KLF6,IL6ST,PLEK,IER3,FOS,CEBPB,TNIP1,JUN,PPP1R15A,ICAM1,MYC,GADD45B,CDKN1A,FUT4,MAP3K8,CCND1,PANX1,PTGER4,NFIL3,TNIP2,ATF3,JUNB,PMEPA1,SPSB1,IFNGR2,GEM,DUSP2,CD44,ATP2B1,CXCL6,T…
HALLMARK_INTERFERON_GAMMA_RESPONSE	0.433	2.069	3.38e-09	1.69e-08	4.98e-09	3447	SAMHD1,C1S,HLA-DRB1,C1R,MT2A,VAMP8,TNFAIP2,CD74,VCAM1,CMKLR1,TNFAIP6,CFH,METTL7B,LYSMD2,HLA-A,IFI30,HLA-B,MVP,PLA2G4A,IFITM2,IFITM3,IL4R,B2M,BST2,IFI44,LGALS3BP,SERPING1,SOCS3,CCL2,NFKBIA,NOD1,OGFR,TRIM26,CCL5,SELP,HLA-DQA1,LAP3,IRF8,IRF7,RNF213,FAS,ICAM1,STAT1,STAT3,HIF1A,XCL1,CDKN1A,VAMP5,ARL4A,PSME1,PFKP,HLA-G,FCGR1A,LY6E,TRIM14,EPSTI1,BANK1,ZNFX1,ARID5B,TNFAIP3,SP110,PLSCR1,CASP3,IRF4
HALLMARK_REACTIVE_OXYGEN_SPECIES_PATHWAY	0.522	2.011	1.60e-04	4.00e-04	1.18e-04	3871	FTL,PRDX4,TXN,PDLIM1,LSP1,G6PD,GPX4,LAMTOR5,PRDX1,NQO1,NDUFA6,MGST1,SBNO2,GSR,FES,ABCC1,PFKP,JUNB,OXSR1,SELENOS,PTPA,CAT,NDUFS2,PRDX6,TXNRD1,PRNP
HALLMARK_P53_PATHWAY	0.41	1.956	1.25e-07	5.19e-07	1.53e-07	2916	HMOX1,VAMP8,PHLDA3,DDIT4,DEF6,TAX1BP3,CTSD,RAP2B,ST14,IFI30,SPHK1,IER5,NUPR1,HEXIM1,S100A10,GADD45A,RPL18,IRAK1,F2R,SAT1,CGRRF1,CEBPA,S100A4,RNF19B,PERP,FUCA1,TPRKB,RACK1,IER3,SDC1,FOS,RPS12,H1-2,FAS,JUN,SLC3A2,APP,PPP1R15A,CD82,STEAP3,MXD4,GM2A,TGFB1,CDKN1A,CTSF,ZMAT3,ATF3,NOL8,SEC61A1,CCNG1,PLXNB2,SESN1,CD81,HRAS,CDKN2B
HALLMARK_GLYCOLYSIS	0.41	1.956	1.25e-07	5.19e-07	1.53e-07	3213	COL5A1,VCAN,DDIT4,VEGFA,TXN,MIOX,PKM,G6PD,TGFBI,HSPA5,CHPF,SDC2,DCN,SLC25A10,HDLBP,SAP30,ANGPTL4,PGLS,ENO1,IGFBP3,PLOD2,SPAG4,TPI1,GAPDHS,P4HA1,KDELR3,PPP2CB,TPBG,CASP6,CHST2,PAM,IER3,IL13RA1,CXCR4,SDC1,MIF,STC2,GUSB,PYGB,LDHA,HK2,PSMC4,TPST1,PGK1,NOL3,ALDOA,PYGL,QSOX1,STC1,PGAM2,PFKP,KIF20A,IDH1,ANG,GPC1,RARS1,PLOD1,PRPS1,FBP2,GPR87,PC,CD44,SLC16A3
HALLMARK_TGF_BETA_SIGNALING	0.483	1.911	3.26e-04	7.41e-04	2.18e-04	3611	LTBP2,SERPINE1,THBS1,ENG,RHOA,TGFBR1,SLC20A1,ACVR1,CTNNB1,PPP1CA,SMAD7,NCOR2,PPP1R15A,ID3,TGFB1,BMPR1A,JUNB,PMEPA1,IFNGR2,RAB31,TGIF1,SKI,CDK9
HALLMARK_UV_RESPONSE_DN	0.415	1.903	3.27e-06	1.02e-05	3.02e-06	2185	COL3A1,COL1A1,COL1A2,COL5A2,SERPINE1,EFEMP1,CCN1,F3,COL11A1,IGFBP5,BHLHE40,LAMC1,SDC2,LTBP1,ANXA2,SNAI2,DAB2,FBLN5,NRP1,FHL2,SMAD7,ATRX,ABCC1,RND3,NOTCH2,MYC,BMPR1A,TGFBR2
HALLMARK_ALLOGRAFT_REJECTION	0.39	1.862	1.23e-06	4.75e-06	1.40e-06	3772	TIMP1,MMP9,HLA-DRA,WAS,CD74,STAB1,HLA-A,EIF3D,PRF1,SPI1,RPS19,INHBA,IL4R,HLA-E,B2M,CTSS,RPS9,IFNGR1,CAPG,CSK,F2R,CCL2,CD4,EIF3A,CCL5,SRGN,FYB1,GBP2,RPS3A,HLA-DQA1,HCLS1,MTIF2,PF4,GALNT1,IRF8,IRF7,FLNA,FAS,ICAM1,CCL13,STAT1,NME1,HIF1A,EIF5A,HLA-DOA,MBL2,TGFB1,AARS1,DEGS1,TRAF2,NPM1,BCL10,HLA-G,C2,DARS1,ABI1,ELF4,IFNGR2,RARS1,AKT1,CCL19,NCR1,GLMN,RPL39,EIF3J,ITGB2,UBE2D1,BCAT1,IRF4,THY1,CD40,CD40LG…
HALLMARK_MTORC1_SIGNALING	0.387	1.85	1.46e-06	5.22e-06	1.54e-06	3530	XBP1,DDIT4,SDF2L1,SERPINH1,G6PD,HSP90B1,IGFBP5,HSPA5,BHLHE40,IFI30,EPRS1,NUPR1,CALR,CANX,LGMN,PRDX1,PSAT1,ENO1,ARPC5L,MCM2,PLOD2,TPI1,PSMG1,P4HA1,SQSTM1,RPN1,GSR,HSPD1,RIT1,CXCR4,PSMD13,DDX39A,CORO1A,PPP1R15A,LDHA,HK2,PSMC4,STIP1,PGK1,CDKN1A,ALDOA,PSMC2,STC1,EIF2S2,ASNS,NFIL3,IDH1,ACLY,CCNG1,PDAP1,YKT6,SQLE,PSMB5,FKBP2,SERP1,TES,EBP,ITGB2,RPA1,BCAT1,EEF1E1,UCHL5,GAPDH,ATP6V1D,RAB1A,PPIA
HALLMARK_MYC_TARGETS_V2	0.44	1.767	3.05e-03	5.09e-03	1.50e-03	5050	WDR43,MRTO4,SRM,HSPD1,NOP2,PA2G4,PRMT3,IPO4,CBX3,NOLC1,NOC4L,HK2,PES1,MYC,PLK4,PPAN,MYBBP1A,NPM1,FARSA,BYSL,DUSP2,MAP3K6,DCTPP1,HSPE1,UNG,PPRC1,RRP12,NOP16,MPHOSPH10,PUS1,CDK4
HALLMARK_ANDROGEN_RESPONSE	0.394	1.724	5.75e-04	1.15e-03	3.39e-04	3668	ALDH1A3,SPDEF,PLPP1,TMEM50A,NCOA4,B2M,SEC24D,LMAN1,PGM3,MYL12A,SAT1,GSR,ACTN1,PA2G4,ANKH,XRCC6,ITGAV,DNAJB9,AKAP12,SELENOP,APPBP2,CCND1,DBI,FKBP5,IQGAP2,SLC38A2,PMEPA1,AKT1,ARID5B,ADRM1,SRF,HERC3,SPCS3,ABHD2
HALLMARK_KRAS_SIGNALING_UP	0.358	1.71	4.60e-05	1.28e-04	3.76e-05	2053	SPP1,MMP9,ITGBL1,ALDH1A3,SPON1,RELN,MAFB,GPNMB,APOD,CMKLR1,CFH,PLAU,GFPT2,LCP1,ENG,INHBA,MMD,NR0B2,GALNT3,CTSS,ANGPTL4,IGFBP3,LAPTM5,NRP1,ACE,FUCA1,PPBP,CCL20,PLAUR,FBXO4,TSPAN7,ANKH,CXCR4,IGF2,TMEM176A,EMP1,IRF8,AKAP12,BTC,AMMECR1,PPP1R15A,PLEK2,H2BC3
HALLMARK_MYOGENESIS	0.358	1.707	3.46e-05	1.02e-04	3.00e-05	2263	COL3A1,COL1A1,COL6A3,AEBP1,COL15A1,SPARC,ADAM12,COL6A2,APOD,COL4A2,LSP1,IGFBP7,CFD,MYH9,BHLHE40,SVIL,SPHK1,SPDEF,GSN,ITGB1,TPM2,IGFBP3,SOD3,HSPB2,NQO1,ACTA1,RIT1,ITGB5,STC2,TAGLN,FLII,APP,SLC6A8,LAMA2,GADD45B,TGFB1,CDKN1A,PTGIS,DES
HALLMARK_INTERFERON_ALPHA_RESPONSE	0.381	1.654	1.80e-03	3.22e-03	9.50e-04	4027	C1S,TENT5A,CD74,HLA-C,IFI30,IFITM2,IFITM3,IL4R,B2M,BST2,IFI44,LGALS3BP,OGFR,TRIM26,GBP2,LAP3,IRF7,UBA7,PSME1,LY6E,TRIM14,EPSTI1,ELF1,IFITM1,SP110,PLSCR1,WARS1,STAT2,PSMB9,PSMB8,RNF31
HALLMARK_APICAL_JUNCTION	0.346	1.652	1.14e-04	3.00e-04	8.84e-05	2000	MMP2,MMP9,FBN1,VCAN,ADAM9,VCAM1,COL16A1,CD99,TGFBI,MYH9,SYK,MSN,THBS3,CDH11,GNAI2,BMP1,PPP2R2C,ITGB1,STX4,ZYX,ACTB,CDSN,SHC1,PFN1,ACTG1,DHX16,NECTIN2,CTNND1,ACTA1,ACTN1,FYB1,CERCAM,MDK,RHOF,GTF2F1,ADAM23,FLNC,CAP1,ICAM1,JAM3,TAOK2,MYL12B
HALLMARK_IL2_STAT5_SIGNALING	0.346	1.647	2.28e-04	5.42e-04	1.60e-04	2571	SPP1,COL6A1,CTSZ,XBP1,CKAP4,BHLHE40,SNX9,PLPP1,GPX4,IFITM3,IL4R,GSTO1,BATF,LRIG1,IFNGR1,CAPG,P4HA1,PLEC,ECM1,NRP1,SELP,NOP2,KLF6,TGM2,DHRS3,ICOS,TWSG1,BATF3,ITGAV,EMP1,BCL2L1,IRF8,HK2,AHNAK,NFKBIZ,ST3GAL4,MYC,GADD45B,PTGER2,MAP3K8,AHCY,HUWE1,NFIL3,ARL4A,CYFIP1,ADAM19,IL1RL1
HALLMARK_PROTEIN_SECRETION	0.378	1.641	2.33e-03	4.02e-03	1.19e-03	4316	CD63,RAB5A,RAB2A,SEC24D,KRT18,ABCA1,LMAN1,COPB1,CLTA,TMED2,ANP32E,PPT1,PAM,TMX1,SEC31A,GBF1,CLTC,SNX2,ATP7A,STAM,TMED10,COPE,YKT6,OCRL,ERGIC3,AP3B1,GOLGA4,ARCN1,GLA,ARF1,GNAS,ATP1A1,AP2M1
HALLMARK_INFLAMMATORY_RESPONSE	0.337	1.608	4.95e-04	1.03e-03	3.04e-04	3377	TIMP1,SERPINE1,MMP14,CD14,F3,STAB1,CMKLR1,TNFAIP6,EMP3,MSR1,SPHK1,INHBA,IL1R1,IL4R,BST2,CXCL8,ABCA1,ADGRE1,CCL2,NFKBIA,CCL5,CCL20,TPBG,PLAUR,CHST2,KLF6,MEP1A,FZD5,OSMR,IRF7,CYBB,VIP,ICAM1,CD82,HIF1A,MYC,CDKN1A,PTGER2,SLAMF1,PIK3R5,PROK2,PTGER4,SLC31A2,LY6E,ABI1,SELENOS,RHOG,IFNGR2,NDP,ATP2B1,CXCL6,PDPN,MARCO,IFITM1,SELE,ADRM1
HALLMARK_DNA_REPAIR	0.344	1.594	1.54e-03	2.85e-03	8.39e-04	4224	CLP1,BCAP31,CETN2,GPX4,SURF1,POLR2C,NT5C,TAF12,SF3A3,SUPT5H,TMED2,CDA,PRIM1,VPS28,HCLS1,GTF2F1,ALYREF,NELFB,NME1,TAF13,NME4,POLA1,SUPT4H1,CCNO,RALA,RPA3,NELFE,TK2,RRM2B,EDF1,POLR3GL,SEC61A1,APRT,SDCBP,UPF3B,ERCC5,TYMS,ADRM1,ITPA,POLE4,GUK1,IMPDH2,PCNA,PDE6G,ELOA,COX17,AK1,TAF1C,RFC3
HALLMARK_OXIDATIVE_PHOSPHORYLATION	0.328	1.567	3.89e-04	8.46e-04	2.49e-04	4348	HSD17B10,TIMM10,NDUFB3,TCIRG1,NDUFA1,ATP6V1G1,MTRF1,GPX4,COX7C,NDUFA8,TIMM8B,SURF1,TIMM9,COX8A,COX6A1,VDAC1,HCCS,UQCRQ,NDUFA6,UQCR11,ACADVL,SLC25A20,SLC25A5,NDUFB7,ATP6V0C,AFG3L2,LDHA,IDH2,TOMM22,MRPL15,ATP5MF,MGST3,IDH1,ATP5F1B,SLC25A6,IDH3G,TIMM13,HADHA,RHOT2,ATP5PD,ATP6AP1,MRPS12,ATP6V1F,ATP6V1D,COX6B1,NDUFV2,SLC25A3,ATP5PO,ATP5PF,NDUFAB1,NDUFS2,VDAC3,COX4I1,COX6C,ATP6V1C1,PDK4,BAX,ALAS1,SUCLG…
HALLMARK_ADIPOGENESIS	0.317	1.516	8.93e-04	1.72e-03	5.06e-04	3962	COL4A1,COL15A1,APOE,RREB1,LAMA4,FABP4,REEP5,GPX4,GADD45A,PEMT,SLC25A10,DDT,ABCA1,ANGPTL4,COX8A,IFNGR1,COX6A1,UQCRQ,UQCR11,NDUFB7,MRAP,DNAJB9,SLC66A3,UBC,GHITM,CCNG2,NKIRAS1,ARAF,ALDOA,LTC4S,MRPL15,C3,ARL4A,CAVIN1,MGST3,IDH1,ACLY,OMD,IDH3G,PDCD4,CHCHD10,JAGN1,CD151,TKT,GPAT4,SQOR,CAT,STAT5A,UCK1,ATP5PO,NDUFAB1,LPCAT3,APLP2,SUCLG1,RETSAT,VEGFB,ITSN1,HSPB8
HALLMARK_XENOBIOTIC_METABOLISM	0.3	1.429	6.16e-03	9.62e-03	2.84e-03	3863	SERPINE1,HMOX1,IGFBP4,MT2A,APOE,PGD,FBLN1,FBP1,UGDH,PTGES3,MAN1A1,IL1R1,COMT,PEMT,GSTO1,DDT,KARS1,CYP1A1,SSR3,NQO1,PYCR1,TMBIM6,CDA,GSR,CASP6,ARG2,IRF8,ACOX3,FAS,TPST1,LONP1,MBL2,AHCY,TNFRSF1A,TMEM176B,PAPSS2,ACOX2,IDH1,SERPINA6,AOX1,PROS1,PC,HSD11B1,IGFBP1,BCAT1,CBR1,CAT,BLVRB,SLC46A3,CES1,PDK4,DDAH2,ALAS1,RETSAT
HALLMARK_E2F_TARGETS	0.292	1.395	5.94e-03	9.58e-03	2.82e-03	3557	PRDX4,MRE11,DEK,UBR7,EED,HNRNPD,MCM6,TUBB,CSE1L,POP7,EZH2,UBE2S,KIF4A,MCM2,LUC7L3,ANP32E,TIMELESS,CHEK2,PA2G4,XRCC6,HMGB3,GSPT1,DDX39A,NOLC1,DONSON,NME1,LMNB1,CDC20,POLD2,MYC,CDKN1A,HMGA1,PLK4,SMC4,RANBP1,RPA3,RAN,MYBL2,MCM7,SNRPB,ATAD2,RFC1,PRPS1,SLBP,EIF2S1,CDCA8,SMC3,SMC1A,PTTG1,H2AZ1,RPA1,HMGB2,RAD21,NAP1L1,USP1,POLE4,DCTPP1
HALLMARK_KRAS_SIGNALING_DN	-0.451	-2.177	1.00e-10	9.63e-10	2.84e-10	5000	PTGFR,RSAD2,MAGIX,CKM,RIBC2,NTF3,GP2,CDH16,MSH5,ZNF112,ASB7,GDNF,CPB1,P2RY4,MEFV,SLC29A3,DCC,HTR1B,FSHB,EGF,SPHK2,SLC25A23,WNT16,PKP1,SLC16A7,SLC12A3,TENT5C,MYOT,KLK7,FGGY,C5,EFHD1,TFCP2L1,SLC5A5,CD207,IL12B,CYP39A1,ALOX12B,YBX2,CELSR2,ZC2HC1C,MFSD6,ARHGDIG,SCN10A,GPR3,LFNG,KRT15,DTNB,SIDT1,SERPINB2,NGB,GPRC5C,PROP1,VPS50,THNSL2,PLAG1,ITIH3,CCNA1,FGF22,HNF1A,SMPX,KRT5,SPRR3,KCNN1,SLC38A3,HTR1D,SL…

## Sheet: Neuroglia
Table S6c. 16 GSEA Hallmark gene set idendtified in CCM lesional neuroglia (p<0.01, FDR corrected)
Term	Enrichment Score	NES	PValue	P_FDR	QValue	Rank	Genes
HALLMARK_TNFA_SIGNALING_VIA_NFKB	0.601	2.821	1.00e-10	6.25e-10	3.68e-10	4159	TNFAIP3,BCL2A1,G0S2,CXCL1,PLEK,TNFAIP2,AREG,IL6,ICAM1,SERPINE1,NAMPT,IL15RA,IL23A,BTG1,DUSP1,CCL5,IER3,PLAU,NFIL3,FOS,LIF,LITAF,NFKBIA,TNFAIP6,CCL20,TGIF1,MCL1,CCN1,DUSP2,MXD1,YRDC,CD44,ZFP36,ATF3,ABCA1,SOCS3,KLF6,PTGS2,GADD45B,NINJ1,MAP2K3,CEBPD,CD83,CXCL3,CEBPB,SAT1,PNRC1,KLF2,RELB,MSC,IL1A,CXCL6,GADD45A,NFE2L2,TRIB1,PLAUR,MAP3K8,RNF19B,BTG2,IER2,BCL3,PHLDA2,PPP1R15A,IFIT2,TNC,PTGER4,VEGFA,TNFS…
HALLMARK_ALLOGRAFT_REJECTION	0.591	2.775	1.00e-10	6.25e-10	3.68e-10	3799	MMP9,HLA-DRA,TIMP1,SRGN,CTSS,WAS,SPI1,B2M,CD74,IL6,ELANE,ICAM1,TAP2,CD8B,FYB1,PTPN6,CCL5,NCF4,HLA-A,PTPRC,PF4,STAB1,HLA-DQA1,TGFB1,LCP2,LIF,HCLS1,CDKN2A,HLA-G,LY86,IFNGR1,CCR1,CD7,ITGB2,IL2,CD79A,HLA-DOA,IL13,IL18RAP,GZMA,HLA-E,HLA-DMA,SOCS1,IRF8,ITGAL,HLA-DOB,IL4R,IL7,FGR,MAP3K7,GALNT1,F2,GBP2,CD3E,CD2,NOS2,SIT1,LTB,IL4,IL2RB,CXCL13,LYN,BCL3,GZMB,CAPG,ELF4,MAP4K1,CD247,ST8SIA4,IFNG,CD3D,CARTPT,I…
HALLMARK_EPITHELIAL_MESENCHYMAL_TRANSITION	0.588	2.775	1.00e-10	6.25e-10	3.68e-10	3435	COL3A1,COL1A1,CXCL8,POSTN,SPP1,TIMP1,COL1A2,TNFAIP3,COL6A3,CXCL1,SFRP4,COL5A1,AREG,MGP,IL6,SERPINE1,FUCA1,NID2,FN1,CCN2,PCOLCE,THBS2,TNFRSF12A,TGFB1,MMP2,ANPEP,FMOD,COL6A2,IGFBP4,CCN1,COL5A2,THBS1,CTHRC1,FBLN2,TFPI2,CD44,SPARC,LUM,MXRA5,LOXL2,EMP3,GADD45B,MMP14,COLGALT1,GPX7,TGM2,VEGFC,WNT5A,NNMT,DCN,IGFBP2,COL8A2,COL4A1,SAT1,LGALS1,SNAI2,FBN1,TGFBI,ADAM12,CXCL6,PPIB,GADD45A,WIPF1,PLAUR,DAB2,MMP1…
HALLMARK_IL6_JAK_STAT3_SIGNALING	0.679	2.761	1.00e-10	6.25e-10	3.68e-10	3757	CD14,CXCL1,CSF2RB,HMOX1,IL6,IL15RA,TNFRSF1B,PF4,TNFRSF12A,TGFB1,CSF3R,IFNGR1,CCR1,CD44,PIK3R5,SOCS3,MYD88,CSF2RA,SOCS1,IL4R,IL7,CXCL3,A2M,IL1R1,LTB,MAP3K8,CXCL13,IL13RA1,IL1R2,EBI3,STAT3,CD9,OSMR,IFNGR2,IL17RA,PIM1,TLR2,TNFRSF21,PTPN1,CRLF2,CXCL10,DNTT,ACVRL1,IL10RB,IRF9,CXCL9,TNFRSF1A,IRF1,STAT2
HALLMARK_INTERFERON_GAMMA_RESPONSE	0.588	2.76	1.00e-10	6.25e-10	3.68e-10	3799	IFI30,TNFAIP3,CSF2RB,B2M,FPR1,CD74,C1S,HLA-DRB1,TNFAIP2,HLA-B,TXNIP,IL6,ICAM1,VAMP8,NAMPT,IL15RA,BTG1,PTPN6,CCL5,HLA-A,HLA-DQA1,LCP2,CMKLR1,NFKBIA,METTL7B,HLA-G,TNFAIP6,IFITM2,VAMP5,FGL2,SELP,SOCS3,SAMHD1,MYD88,PTGS2,GZMA,HLA-DMA,SOCS1,IRF8,MVP,PELI1,IL4R,IL7,NCOA3,SECTM1,CFH,RNF213,SERPING1,C1R,SP110,LGALS3BP,IL2RB,VCAM1,PLSCR1,LAP3,IFIT2,CASP1,RIPK1,ST8SIA4,STAT3,NLRC5,PSMB9,PIM1,IL10RA,CD86,HI…
HALLMARK_COAGULATION	0.605	2.689	1.00e-10	6.25e-10	3.68e-10	2508	MMP9,TIMP1,C1QA,C1S,SERPINA1,PLEK,CFD,SERPINE1,FN1,PF4,PLAU,APOC1,DUSP6,MMP2,LAMP2,CTSB,LGMN,GP9,THBS1,ANXA1,TFPI2,SPARC,CTSK,THBD,SH2B2,MMP14,VWF,C8G,HMGCS2,CFI,APOA1,C3,CTSH,F2,A2M,CFH,SERPING1,C1R,FBN1,PECAM1,ANG,SERPINC1,ADAM9,MMP10,APOC3,MMP1,FGG,FURIN,APOC2,GSN,MMP15,CD9,PROS1,BMP1
HALLMARK_INFLAMMATORY_RESPONSE	0.536	2.513	1.00e-10	6.25e-10	3.68e-10	3799	CXCL8,TIMP1,CD14,FPR1,IL6,ICAM1,SERPINE1,NAMPT,AQP9,IL15RA,IFITM1,TNFRSF1B,CCL5,SELL,ADM,STAB1,CYBB,LCP2,LIF,CMKLR1,NFKBIA,CD55,TNFAIP6,CSF3R,CCL20,C5AR1,PTGER2,MXD1,PIK3R5,ABCA1,KCNMB2,SLC31A2,KLF6,EMP3,RHOG,MMP14,IL18RAP,MSR1,IL4R,CD82,GPC3,LAMP3,PROK2,RNF144B,C3AR1,NOD2,HAS2,IL1A,CXCL6,IL1R1,MEFV,PLAUR,BTG2,IL2RB,LYN,PTAFR,OSM,RGS1,NDP,GPR132,EBI3,CCR7,PTGER4,ITGA5,FZD5,GNA15,ICAM4,TNFSF9,OSMR…
HALLMARK_INTERFERON_ALPHA_RESPONSE	0.581	2.427	1.79e-10	8.96e-10	5.28e-10	4461	IFI30,B2M,CD74,C1S,HLA-C,TXNIP,IFITM1,SELL,TENT5A,ELF1,IFITM2,IL4R,IL7,LAMP3,GBP2,SP110,LGALS3BP,TMEM140,PLSCR1,LAP3,IFIT2,CASP1,PSMB9,UBA7,IFITM3,CXCL10,DDX60,PARP14,HELZ2,IRF9,RIPK2,TRIM21,SAMD9,IFI27,IRF1,TDRD7,STAT2,RNF31,CASP8,TAP1,WARS1,TRIM25,PARP12,IRF2
HALLMARK_COMPLEMENT	0.502	2.369	1.00e-10	6.25e-10	3.68e-10	3971	S100A9,TIMP1,TNFAIP3,CTSS,WAS,C1QA,CXCL1,C1S,SERPINA1,PLEK,IL6,CTSD,S100A12,SERPINE1,FN1,CCL5,HSPA1A,C1QC,LTF,APOC1,DUSP6,LCP2,LAMP2,CTSB,LGMN,GZMK,GP9,CTSL,CD55,TFPI2,ITGAM,PIK3R5,LIPA,CPM,RHOG,MMP14,APOA4,GZMA,CR1,CDA,C3,CEBPB,CTSH,F2,GCA,CFH,MSRB1,SERPING1,GNGT2,C1R,ANG,SERPINC1,PFN1,CP,ADAM9,PLAUR,FCER1G,LYN,GZMB,ANXA5,PLSCR1,LAP3,CASP1,MMP15,GNAI2,EHD1,PSMB9,CD59,PIM1,LCK,SH2B3,KLK1,RCE1,CTS…
HALLMARK_KRAS_SIGNALING_UP	0.46	2.16	1.43e-10	7.92e-10	4.67e-10	2053	MMP9,SPP1,LAPTM5,CXCR4,TNFAIP3,CTSS,G0S2,LCP1,GPNMB,ADAM8,FUCA1,F13A1,SLPI,TNFRSF1B,PPBP,PLAU,DUSP6,LIF,CMKLR1,CCL20,APOD,MAFB,YRDC,ITGB2,BTC,PTGS2,CSF2RA,TMEM176B,TMEM176A,TLR8,RELN,SERPINA3,ALDH1A3,IRF8,PLVAP,RETN,ANXA10,CLEC4A,PLEK2,ADAMDEC1,TSPAN1,ITGBL1,PIGR,NR0B2,CFH,C3AR1,PECAM1,NRP1,TRIB1,PLAUR,FCER1G,MMP10,GYPC,DOCK2,ENG,CIDEA,IL33,PPP1R15A,MAP3K1,MAP4K1
HALLMARK_ANGIOGENESIS	0.623	2.115	1.87e-05	6.23e-05	3.67e-05	3324	COL3A1,POSTN,SPP1,TIMP1,S100A4,PF4,COL5A2,LUM,THBD,NRP1,CXCL6,VCAN,VEGFA,KCNJ8,TNFRSF21,FSTL1,PRG2,APOH
HALLMARK_IL2_STAT5_SIGNALING	0.435	2.044	1.61e-08	7.32e-08	4.31e-08	3636	SPP1,CTSZ,TNFRSF1B,SELL,NFIL3,LIF,PTGER2,IFNGR1,TNFRSF4,MXD1,FGL2,CD44,SELP,KLF6,COL6A1,IL13,TLR7,GADD45B,MUC1,SOCS1,TGM2,BATF3,IRF8,CST7,CD83,IL4R,HK2,ICOS,NCOA3,SYNGR2,NRP1,SERPINC1,PDCD2L,TNFRSF8,LTB,MAP3K8,XBP1,IL2RB,DHRS3,FURIN,P4HA1,CAPG,IL1R2,PLSCR1,PRAF2,SMPDL3A,PLPP1,MAPKAPK2,NFKBIZ,SLC2A3,PIM1,ADAM19,IL10RA,TNFRSF21,CD86,CD48,GSTO1,ARL4A,IFITM3,CXCL10,PLIN2,RHOH,CDCP1,CCND3,COCH,CKAP4,G…
HALLMARK_APOPTOSIS	0.418	1.906	2.96e-06	1.14e-05	6.70e-06	4765	TIMP1,CD14,HMOX1,TXNIP,IL6,PMAIP1,IER3,TNFRSF12A,MMP2,KRT18,MCL1,IFNGR1,ANXA1,GPX3,CD44,CASP6,LUM,GUCY2D,PLCB2,ATF3,GADD45B,DCN,IFNB1,F2,SAT1,TOP2A,IL1A,CD2,GADD45A,PPT1,BTG2,CASP1,GSN,GNA15,HSPB1,IFITM3,PRF1,BID,CAV1,BCL2L11,EGR3,SLC20A1,LGALS3,DAP,RELA,BMF,XIAP,GCH1,IGF2R,BIRC3,IRF1,DDIT3,TIMP2,CASP8,DNAJC3,GSTM1,IL18,TAP1,RETSAT,TSPO,CDKN1A,BNIP3L,LEF1,BIK,BAX,DPYD,HMGB2,JUN,CFLAR,SQSTM1,HGF,L…
HALLMARK_P53_PATHWAY	0.373	1.752	1.61e-05	5.74e-05	3.38e-05	4589	IFI30,HMOX1,TXNIP,CTSD,FUCA1,VAMP8,BTG1,S100A4,ST14,DEF6,IER3,FOS,TGFB1,LIF,CDKN2A,MXD1,ATF3,TAX1BP3,NINJ1,CGRRF1,SOCS1,S100A10,CD82,PCNA,SAT1,TRIAP1,DDIT4,IL1A,TCN2,GADD45A,GLS2,RNF19B,BTG2,PPP1R15A,CCNG1,MAPKAPK3,CASP1,H2AJ,TNFSF9,GM2A,PLK3,SLC19A2,CCNK,OSGIN1,IRAK1,RAP2B,SERTAD3,SDC1,CCND3,TRIB3,SP1,ALOX15B,ZFP36L1,ERCC5,TM4SF1,KLF4,ANKRA2,SLC35D1,DDIT3,MKNK2,SEC61A1,VDR,NDRG1,TAP1,RETSAT,RHBD…
HALLMARK_HYPOXIA	0.363	1.71	7.45e-05	2.33e-04	1.37e-04	3484	CXCR4,TNFAIP3,HMOX1,COL5A1,IL6,SERPINE1,BTG1,S100A4,DUSP1,CCN2,IER3,ANXA2,NFIL3,ADM,FOS,PGAM2,CCN1,FBP1,CASP6,ZFP36,ATF3,KLF6,TGM2,NDST2,DCN,HK2,GBE1,GPC3,PNRC1,TKTL1,DDIT4,TGFBI,CP,SDC2,PLAUR,EDN2,GAPDHS,LOX,PPP1R15A,P4HA1,SLC6A6,MAP3K1,IGFBP1,BRS3,VEGFA,LXN,KDELR3,SLC2A3,PIM1,PLIN2,CAV1,PCK1,TIPARP,KDM3A,ACKR3,GAA,LALBA,SIAH2,MYH9,SRPX
HALLMARK_OXIDATIVE_PHOSPHORYLATION	-0.389	-1.867	1.42e-06	5.93e-06	3.50e-06	5540	HSPA9,COX7C,UQCRQ,NDUFB7,ATP5MF,GPI,NDUFB6,DLAT,UQCRH,MPC1,NDUFA4,LRPPRC,ATP6V0C,ATP5PO,VDAC2,SDHB,MRPS15,UQCRC2,PDHA1,ECH1,ETFB,OPA1,GPX4,ATP6V1F,SUCLA2,UQCRC1,ACAT1,NDUFS1,IDH2,ISCU,COX6A1,NDUFS6,MRPS22,ACADSB,TOMM70,SLC25A11,NDUFB1,MRPL35,AFG3L2,NDUFAB1,NDUFS3,CASP7,COX11,MDH2,IDH3G,VDAC3,ATP5F1A,NDUFB3,ACAA1,MRPS30,NDUFA9,LDHB,MDH1,PDHB,HSD17B10,ATP6V1H,TIMM50,ETFDH,PDHX,IDH3A,COX4I1,SLC25A4,…
