# Supplementary material for: Transcriptomic signatures of individual cell types in cerebral cavernous malformation
Source: Cell Commun Signal. 2024 Jan 9;22:23. doi: 10.1186/s12964-023-01301-2 (PMC10775676; doi:10.1186/s12964-023-01301-2)
Supplement: Supplementary file 3 — Additional file 2: Table S2 - Table S9. [file 12964_2023_1301_MOESM2_ESM.zip › suppl tables/Table S2_DEGs in each cell population.xlsx]

## Sheet: Endothelial
Table S2a. 525 DEGs identifed in CCM lesional endothelial cells (p<0.1, FDR corrected; |FC|>1.5)
Gene Symbol	log2FC	mu	P_FDR	type
FTL	5.07101	7.1904	6.01645e-09	Upregulated
COL6A1	3.87652	8.40478	1.81631e-06	Upregulated
TNFAIP2	3.67608	5.77257	1.81631e-06	Upregulated
IGFBP5	3.68753	6.98312	1.11256e-05	Upregulated
CTSD	4.46249	5.3204	2.71829e-05	Upregulated
MARCKS	2.77934	5.73259	2.84065e-05	Upregulated
COL1A1	4.22546	8.74398	3.14525e-05	Upregulated
APLN	4.03641	4.37113	3.85767e-05	Upregulated
CTSZ	3.09118	4.85154	4.80104e-05	Upregulated
SH3BP5	3.35853	6.08705	4.80104e-05	Upregulated
EEF1G	2.78554	6.70359	5.51013e-05	Upregulated
TMSB4X	2.74612	6.37344	5.51013e-05	Upregulated
LAMB1	3.08221	6.18115	9.22221e-05	Upregulated
SPARC	3.04218	7.18101	0.000102795	Upregulated
COL3A1	4.69937	7.14355	0.000132311	Upregulated
FERMT3	2.86063	4.42564	0.000141837	Upregulated
FMR1	2.88745	7.14178	0.00017513	Upregulated
PTMS	3.10992	9.02503	0.000178861	Upregulated
COL15A1	3.29902	4.14324	0.000210718	Upregulated
COL4A1	3.56396	7.3508	0.000227591	Upregulated
CD63	3.33839	5.27308	0.000241628	Upregulated
COL5A1	3.10986	7.47641	0.000259837	Upregulated
APOE	3.0628	7.14542	0.000336249	Upregulated
RTN4	2.31939	7.82804	0.000479605	Upregulated
PLVAP	4.02656	3.03797	0.000518826	Upregulated
TAF11L3	6.24639	0.960642	0.000527022	Upregulated
C1QTNF5	4.23551	2.71446	0.000711877	Upregulated
UGCG	3.26986	3.78603	0.000711877	Upregulated
CLIC1	2.88482	3.89072	0.000819213	Upregulated
EXOC3	2.36422	5.62976	0.000819213	Upregulated
EFEMP1	2.78738	4.35653	0.000967518	Upregulated
HMOX1	3.72483	3.905	0.00116584	Upregulated
RPL7A	2.20885	5.85663	0.00116584	Upregulated
SPTBN5	3.01559	3.103	0.00116584	Upregulated
COL4A2	3.22255	7.01645	0.00117282	Upregulated
SOX4	2.38006	4.6745	0.00117282	Upregulated
RHOA	2.54355	5.05517	0.00127826	Upregulated
CTSL	2.94672	4.73731	0.00143084	Upregulated
PTGES3	2.27508	4.88576	0.00211047	Upregulated
RPS3	2.02019	5.53523	0.00249998	Upregulated
ATF1	3.07449	1.14443	0.00255265	Upregulated
CD163	2.96902	5.72355	0.00255265	Upregulated
PDLIM1	2.73016	2.75936	0.00255265	Upregulated
PTMA	2.2822	8.72843	0.00255265	Upregulated
RPLP2	2.496	5.50648	0.00255265	Upregulated
RPS15	2.29894	5.11664	0.00279187	Upregulated
TSPY8	-4.39068	1.6313	0.00279187	Downregulated
SLBP	2.76463	2.64597	0.00285605	Upregulated
UBE2Q1	2.1362	4.01484	0.00291531	Upregulated
RELN	2.69948	6.24243	0.00312907	Upregulated
NCL	2.32376	8.12285	0.00374176	Upregulated
EIF3D	2.03884	5.19673	0.00415502	Upregulated
TPT1	2.14487	7.14269	0.00415502	Upregulated
SNX9	2.08408	4.23704	0.00434325	Upregulated
NPM2	-3.4105	3.09164	0.00445206	Downregulated
PSAP	2.3915	7.0954	0.00463946	Upregulated
SRSF9	2.25948	4.57941	0.00524553	Upregulated
TXNIP	2.3425	4.83899	0.00524553	Upregulated
VAMP8	3.06774	2.22772	0.00526067	Upregulated
ACTB	2.12566	8.44759	0.00530632	Upregulated
MRFAP1	2.05359	6.5658	0.00530632	Upregulated
PLCB2	2.15706	5.46828	0.00530632	Upregulated
RPL3	2.13643	6.37679	0.00530632	Upregulated
ARF6	2.37377	4.18155	0.00550007	Upregulated
ELK3	2.15843	5.12924	0.00550007	Upregulated
STAB1	2.19435	5.41947	0.00602044	Upregulated
COL1A2	2.89874	7.72415	0.00611892	Upregulated
PCDH17	2.07647	4.11805	0.00611892	Upregulated
AFAP1	2.42158	4.93556	0.00617195	Upregulated
GRAMD4	2.85896	4.01789	0.00617195	Upregulated
HNRNPAB	2.30538	4.65239	0.00617195	Upregulated
RPS2	2.09469	6.11121	0.00617195	Upregulated
VKORC1L1	2.26603	5.63757	0.00617195	Upregulated
CTSB	1.96367	6.20764	0.00630971	Upregulated
MIF	3.27933	2.24573	0.00630971	Upregulated
IGFBP7	2.68775	5.9621	0.00639261	Upregulated
MYO1B	1.85621	5.13123	0.00650598	Upregulated
ZNF770	-2.74032	2.11777	0.00650598	Downregulated
RPL13	2.2767	8.35265	0.00662301	Upregulated
ADAM9	2.11098	4.35997	0.00664823	Upregulated
IGFBP4	2.76016	5.25274	0.00677308	Upregulated
LGALS1	2.80144	3.49124	0.00677308	Upregulated
HSPG2	2.93693	6.63071	0.0068255	Upregulated
COL5A2	2.99386	5.16374	0.00688053	Upregulated
FTH1	2.61654	7.61616	0.00695852	Upregulated
RPL13A	1.88751	7.05757	0.00695852	Upregulated
PRDM12	3.73921	3.1405	0.00696123	Upregulated
COL6A2	2.67349	7.36616	0.00735037	Upregulated
PTPRJ	1.75938	5.25158	0.00805204	Upregulated
EFNB1	2.39581	3.22472	0.00832786	Upregulated
TENT5A	2.65151	4.27936	0.00832786	Upregulated
NME3	3.02116	2.08827	0.00851655	Upregulated
BTF3	2.26808	3.7298	0.00853981	Upregulated
TXNDC5	2.28529	4.08398	0.00853981	Upregulated
TNFRSF6B	3.1572	0.983064	0.00899182	Upregulated
RAB5A	1.66983	5.68944	0.00899855	Upregulated
MYOF	1.89549	4.86229	0.00911606	Upregulated
NBPF19	2.54217	7.95017	0.00954198	Upregulated
TIMP1	3.22895	4.2609	0.0095584	Upregulated
APLP2	1.69376	6.81406	0.00964	Upregulated
DDX3X	1.60434	5.37016	0.0101861	Upregulated
EDEM1	2.39123	2.95358	0.0101861	Upregulated
P4HB	1.9458	5.77219	0.0101861	Upregulated
GAPDH	2.11376	5.91741	0.010473	Upregulated
TLNRD1	2.74108	3.17397	0.0113427	Upregulated
SLC40A1	2.73589	3.26713	0.0115098	Upregulated
BMI1	2.31611	3.89602	0.011522	Upregulated
HK3	3.11225	1.7979	0.0122319	Upregulated
USP54	-1.76494	4.35008	0.0122319	Downregulated
GRN	2.76778	4.18927	0.0122796	Upregulated
KIAA0408	3.26024	0.474883	0.0126505	Upregulated
CGNL1	-1.90662	5.63209	0.0136557	Downregulated
DYSF	1.92036	4.34226	0.0141354	Upregulated
MFSD2A	-2.64114	3.14149	0.0141863	Downregulated
SLC6A7	-2.68319	2.49582	0.0141863	Downregulated
EEF2	1.8906	6.80134	0.0156089	Upregulated
MED4	2.77591	1.87485	0.0156089	Upregulated
RIMBP3C	3.3663	0.96699	0.0156089	Upregulated
HNRNPH1	1.92641	5.39154	0.0156901	Upregulated
DDIT4	2.60656	4.18338	0.0163241	Upregulated
RPL36AL	3.27674	3.56329	0.0163467	Upregulated
RAP2B	1.79433	4.81443	0.0166098	Upregulated
SBNO2	2.16746	4.81438	0.0172544	Upregulated
SAMHD1	1.65849	7.08716	0.0178795	Upregulated
RIMBP3	-3.32201	1.62699	0.0181112	Downregulated
RNF113B	-2.56188	0.826077	0.0181112	Downregulated
THBS1	1.88443	5.89159	0.0181112	Upregulated
PPP4C	1.70078	4.69732	0.0185798	Upregulated
C1QC	2.79519	3.44421	0.0187272	Upregulated
FAM243B	-2.48221	1.17981	0.0187272	Downregulated
LYPD1	2.87919	1.89524	0.0187272	Upregulated
PNRC1	1.95637	4.58738	0.0187272	Upregulated
TMEM196	-2.17415	2.63307	0.0187272	Downregulated
COLGALT1	1.86836	4.17018	0.0187618	Upregulated
TMCO4	2.80162	2.1725	0.0187618	Upregulated
PLA2G7	2.36379	4.14679	0.0187652	Upregulated
SET	1.7334	6.31352	0.0187652	Upregulated
ZP3	-2.22501	1.53167	0.0187652	Downregulated
AVEN	2.42064	2.97129	0.0187956	Upregulated
C16orf72	1.49601	6.88024	0.0187956	Upregulated
CFD	2.6462	1.50618	0.0187956	Upregulated
AL132671.2	2.53848	0.173056	0.0192881	Upregulated
TMEM14C	2.97641	1.72243	0.019952	Upregulated
ATP10A	-1.82147	5.42473	0.0205646	Downregulated
CD93	1.75964	5.41861	0.0205646	Upregulated
IFI30	2.30733	3.56789	0.0205646	Upregulated
SEMA3G	-2.62334	3.23005	0.0205646	Downregulated
IER5	1.8584	5.00176	0.0205673	Upregulated
MAGEA6	2.73716	0.321417	0.0205673	Upregulated
NKX2-2	2.83347	1.03063	0.0205673	Upregulated
AC008403.1	2.75941	0.160246	0.0217339	Upregulated
HOXC11	-2.38578	1.82266	0.0220669	Downregulated
SLC16A14	-2.37541	2.02762	0.0223153	Downregulated
CUZD1	-2.31284	1.487	0.0225428	Downregulated
HNRNPUL2-BSCL2	1.96354	6.57568	0.023572	Upregulated
PKM	1.80741	6.65998	0.023572	Upregulated
GLUL	1.60835	6.62729	0.0245307	Upregulated
LAMA3	-1.76506	3.75359	0.0245307	Downregulated
RPS12	2.13972	3.92543	0.0245307	Upregulated
CLIC2	2.46622	0.886522	0.0249918	Upregulated
FLNA	2.41669	7.76964	0.0251915	Upregulated
ZNF324	-2.30761	2.59399	0.0254337	Downregulated
ANP32A	1.63822	6.52729	0.0269867	Upregulated
GOLM1	1.67381	5.26576	0.0269867	Upregulated
HSP90B1	1.67977	6.95548	0.0269867	Upregulated
PARVG	2.0097	4.0004	0.0272621	Upregulated
PRSS1	-2.36285	1.37469	0.0272621	Downregulated
NGEF	-2.69435	3.63534	0.0280632	Downregulated
CARM1	2.01986	4.93697	0.0284417	Upregulated
SULF2	1.71319	5.25345	0.0284417	Upregulated
LYZ	2.92064	3.40504	0.0284666	Upregulated
HNRNPA2B1	1.84598	6.9102	0.028479	Upregulated
APP	2.015	7.93551	0.0286271	Upregulated
CANX	1.71374	7.14934	0.0286271	Upregulated
HNRNPD	1.79347	6.27581	0.0286271	Upregulated
SELP	2.58168	1.67797	0.0286271	Upregulated
GABRB1	-2.0293	2.2687	0.0289047	Downregulated
HSP90AB1	2.12632	7.39382	0.0289047	Upregulated
RPLP1	1.74159	5.40679	0.0300553	Upregulated
ARPC3	2.13847	3.63043	0.0300799	Upregulated
CST7	2.72724	0.501081	0.0300799	Upregulated
HLA-DRB5	3.36397	2.81049	0.0300799	Upregulated
MRPL33	2.75786	1.10183	0.0300799	Upregulated
SLC25A6	2.04915	4.58928	0.0300799	Upregulated
EHD4	1.58409	3.61718	0.0310378	Upregulated
SLC35G6	-2.38852	1.60183	0.0310378	Downregulated
RARS1	2.58816	2.02942	0.0311001	Upregulated
BTBD17	2.38083	0.488171	0.0313748	Upregulated
EDN3	-2.4527	1.82511	0.0313748	Downregulated
EIF4G1	1.77782	7.1828	0.0313748	Upregulated
FUNDC1	2.60178	0.538677	0.0313748	Upregulated
PFKFB3	1.85566	4.67499	0.0313748	Upregulated
SPI1	2.23818	3.00673	0.0316067	Upregulated
FAM174A	2.56733	1.04803	0.0319414	Upregulated
LAMC1	1.88467	5.29066	0.0319414	Upregulated
SEPTIN6	1.91116	4.06825	0.0320997	Upregulated
THPO	-2.24378	1.98668	0.0320997	Downregulated
CD96	-2.19746	2.18578	0.0321234	Downregulated
EMX1	-2.12298	2.66572	0.0324637	Downregulated
LMNB2	1.6184	4.28853	0.0324637	Upregulated
MSN	1.56378	7.24621	0.0324637	Upregulated
PF4	3.07277	0.727413	0.0324637	Upregulated
ZNF385D	1.76799	6.1268	0.0324637	Upregulated
PHF14	1.81813	6.99524	0.0325652	Upregulated
YBX3	1.60958	4.58513	0.0330496	Upregulated
ATP11C	2.25637	3.09373	0.0334462	Upregulated
RHOV	-2.07079	2.05909	0.0339364	Downregulated
TMEM160	2.34196	0.924917	0.0339364	Upregulated
WWP1	1.91693	3.13683	0.0339364	Upregulated
FNDC3B	1.31614	5.69342	0.0348183	Upregulated
ARHGAP4	2.06082	3.88838	0.0348933	Upregulated
TPM4	1.48068	7.14876	0.0352576	Upregulated
FUS	1.59289	6.25342	0.0355322	Upregulated
KCNH2	-2.05117	1.67149	0.0358839	Downregulated
TMC4	-2.1102	2.25851	0.0358839	Downregulated
SH3TC1	1.53947	3.86338	0.0361133	Upregulated
COL6A3	2.30418	7.83611	0.0372003	Upregulated
CCN1	2.23028	4.70674	0.0375872	Upregulated
RCN3	2.08518	3.71311	0.0384765	Upregulated
SNAPC5	-2.1888	2.92255	0.0389787	Downregulated
LRRC59	1.46711	5.01685	0.039232	Upregulated
ARL4C	2.16514	4.29731	0.0395327	Upregulated
MBD2	1.51131	4.93525	0.0395327	Upregulated
BCAP31	1.85757	3.99554	0.0402666	Upregulated
AL049629.2	2.78125	0.422813	0.040447	Upregulated
APOC1	3.06901	1.83918	0.040447	Upregulated
B4GALT6	-1.90847	2.67936	0.040447	Downregulated
C22orf39	-2.30276	2.54145	0.040447	Downregulated
CCDC80	1.75712	6.72814	0.040447	Upregulated
ECE1	1.60505	5.34488	0.040447	Upregulated
ERMP1	1.71077	3.77458	0.040447	Upregulated
FOSL2	1.58365	7.28833	0.040447	Upregulated
JMJD8	3.07825	2.01614	0.040447	Upregulated
KCNK6	1.67641	6.81568	0.040447	Upregulated
LRP1	1.74581	7.97488	0.040447	Upregulated
NAGLU	2.04682	2.41734	0.040447	Upregulated
SIPA1	1.74901	4.0423	0.040447	Upregulated
TERT	-2.06458	3.08048	0.040447	Downregulated
TRIM15	-2.24983	1.45636	0.040447	Downregulated
WAS	2.20216	2.34359	0.040447	Upregulated
RPS21	2.68649	3.47042	0.0404731	Upregulated
MED21	2.21444	1.33697	0.0407938	Upregulated
KCNH7	-2.07028	2.1334	0.0412159	Downregulated
WDR5	2.71416	2.15954	0.0412159	Upregulated
RAB13	1.47705	6.33224	0.0417181	Upregulated
HMGB3	1.85526	4.69589	0.0418691	Upregulated
RPL19	1.92874	5.86416	0.0418691	Upregulated
FGFR3	-2.22962	3.1678	0.0419102	Downregulated
LBHD1	-2.20195	1.69032	0.0422327	Downregulated
PRSS2	-2.16993	0.956706	0.0422327	Downregulated
TAB2	1.43825	4.88397	0.0422327	Upregulated
AQP1	2.1467	3.40042	0.0423306	Upregulated
CKLF	2.66467	0.986123	0.0423866	Upregulated
RDH10	1.91535	3.02519	0.0424427	Upregulated
AC236972.4	2.18423	-0.0378004	0.0426983	Upregulated
MTRNR2L12	1.65854	7.92934	0.0426983	Upregulated
GLMP	1.88114	5.71132	0.0427346	Upregulated
HYAL2	1.7453	3.38926	0.0427346	Upregulated
SEMA3F	1.60311	3.35338	0.0434095	Upregulated
RPS8	1.6048	5.67319	0.0438632	Upregulated
THBD	2.17205	2.56431	0.0438632	Upregulated
CITED4	2.43238	0.433517	0.0440206	Upregulated
CLEC11A	1.96832	3.13477	0.0440206	Upregulated
FBXO39	-2.39761	1.57554	0.0440206	Downregulated
MEX3C	1.50723	4.71923	0.0440206	Upregulated
PPIB	2.16106	4.67493	0.0440206	Upregulated
ZFR2	-2.17493	2.57656	0.0440206	Downregulated
NEURL2	2.58851	0.31709	0.0440429	Upregulated
KRTAP10-3	-2.18314	1.52105	0.0440871	Downregulated
GTF3C6	2.54314	2.54795	0.0447172	Upregulated
SEMA3B	-1.7367	4.09298	0.0447172	Downregulated
SNRNP27	2.04495	3.65564	0.0447172	Upregulated
TUBA1C	2.5453	3.07442	0.0455834	Upregulated
MCAM	1.87779	5.69771	0.0456368	Upregulated
CEACAM3	-2.25095	1.51831	0.0462658	Downregulated
PHF10	1.60913	4.48454	0.0464952	Upregulated
NOTUM	-2.03303	0.873774	0.0466296	Downregulated
DAPK3	1.93143	4.2382	0.0467012	Upregulated
METAP2	1.4338	5.13705	0.0468888	Upregulated
ARMCX3	1.89724	3.77146	0.0471205	Upregulated
RTL8C	2.68286	2.79353	0.0471205	Upregulated
MAN1A1	1.74372	4.20829	0.047324	Upregulated
BEAN1	-2.0028	2.036	0.0482181	Downregulated
HCLS1	1.54198	4.88358	0.0486213	Upregulated
RPS9	1.40021	5.56428	0.0486213	Upregulated
SH3BGRL3	2.07857	2.75804	0.0486213	Upregulated
VWA5B2	-2.13536	2.35167	0.0486213	Downregulated
DNAI1	-2.09625	1.29629	0.048648	Downregulated
SLCO1A2	-1.97123	3.33482	0.048648	Downregulated
ODF3B	1.95191	2.44443	0.0489025	Upregulated
FBXL6	-1.99506	2.21994	0.0508321	Downregulated
MELTF	-1.99182	2.89967	0.0508321	Downregulated
SLC25A20	2.29373	0.501081	0.051329	Upregulated
SPRY1	1.85829	3.01468	0.051447	Upregulated
EEF1A1	1.69588	7.70193	0.0514476	Upregulated
JCHAIN	2.90759	2.61392	0.051855	Upregulated
MAFB	1.93621	4.54069	0.051855	Upregulated
PHOSPHO1	2.23968	2.03395	0.051983	Upregulated
H4C12	2.35633	1.37091	0.0524031	Upregulated
GABRR2	-1.88256	2.75497	0.0538378	Downregulated
EZR	1.64381	5.84459	0.0543981	Upregulated
TTYH3	1.60432	4.0815	0.0547936	Upregulated
RPL4	1.42511	6.17869	0.0548699	Upregulated
FAM110A	-2.10726	1.70428	0.0549788	Downregulated
HSFX2	2.35289	0.418132	0.0549788	Upregulated
NYAP1	-2.09883	2.58301	0.0549788	Downregulated
RPL7	1.67645	5.26325	0.0549788	Upregulated
SLC4A11	-2.09902	1.80635	0.0549788	Downregulated
YBX1	1.39377	5.98008	0.0549788	Upregulated
ACTG1	1.64003	6.98848	0.0554034	Upregulated
ANKRD17	1.58348	6.57024	0.0561098	Upregulated
CCL27	2.51459	0.65146	0.0564736	Upregulated
CCKBR	-1.96712	2.23746	0.0570821	Downregulated
CELSR3	-1.89823	3.33957	0.0575715	Downregulated
FREM3	-2.20332	2.02492	0.0575715	Downregulated
TRPM5	-2.27329	0.945951	0.0575715	Downregulated
AP2M1	1.5599	4.94202	0.0583988	Upregulated
TLN1	1.55264	6.77383	0.058987	Upregulated
NIBAN2	1.79812	4.78322	0.0595046	Upregulated
FAM124A	-2.01582	2.99065	0.0597919	Downregulated
GABARAP	2.0362	3.16115	0.0597919	Upregulated
HSPA5	1.75097	5.21359	0.0597919	Upregulated
HSPD1	1.95843	3.85358	0.0597919	Upregulated
NAMPT	1.72212	4.28834	0.0600326	Upregulated
DEF6	1.84465	3.5403	0.0605478	Upregulated
AC231656.1	2.33014	0.472741	0.0611272	Upregulated
ATP6V1G1	1.9143	3.50405	0.0611347	Upregulated
GALNT8	-2.69142	2.44784	0.0611347	Downregulated
ANP32B	1.76033	6.4278	0.0617628	Upregulated
DYTN	-2.23578	1.33323	0.0617628	Downregulated
GOLGA8K	-2.52433	2.81143	0.0617628	Downregulated
IRF3	1.61393	4.57434	0.0617628	Upregulated
SPP1	3.44176	3.95725	0.0617628	Upregulated
SYNE1	-1.48291	6.90842	0.0617628	Downregulated
SVOPL	-1.85539	2.80182	0.0624222	Downregulated
LAMA4	1.50639	5.93819	0.0631788	Upregulated
MTRNR2L8	1.6802	5.21424	0.0633721	Upregulated
MARCKSL1	1.67376	3.25647	0.0636349	Upregulated
PGRMC2	1.9018	3.6196	0.0636349	Upregulated
RPSA	1.38439	5.02281	0.0636349	Upregulated
IRF8	2.22641	3.28872	0.0639685	Upregulated
CAP1	1.98585	3.84422	0.0649865	Upregulated
AP1B1	1.51151	4.3554	0.0658922	Upregulated
MYH9	1.87045	10.0413	0.0658922	Upregulated
PANX2	-2.22128	2.15187	0.0658922	Downregulated
WDR1	1.54694	5.12874	0.0666085	Upregulated
CCDC88B	1.30382	5.23417	0.0672233	Upregulated
UBB	2.0086	5.59325	0.0673571	Upregulated
SLCO2A1	1.52632	2.69679	0.0673687	Upregulated
AIF1L	-1.81524	3.93791	0.067492	Downregulated
SWAP70	1.37067	5.32099	0.0676676	Upregulated
CHCHD6	2.48908	2.75978	0.0682035	Upregulated
VWF	2.68359	6.413	0.0682035	Upregulated
INHBE	-2.09893	1.64634	0.0685419	Downregulated
RPL10	1.65494	4.60461	0.069116	Upregulated
OR10K2	-2.09982	1.81818	0.0692291	Downregulated
ABCC6	-1.48024	4.92594	0.06953	Downregulated
LINGO3	2.70529	1.51885	0.06953	Upregulated
ENO1	1.41659	5.46765	0.0701252	Upregulated
CAPN15	1.43627	4.13405	0.0702938	Upregulated
MAP4K2	-2.31323	3.11658	0.0702938	Downregulated
SEMA4A	-1.65813	3.95711	0.0702938	Downregulated
AC233755.1	2.17579	0.215041	0.0703886	Upregulated
TAF4B	-1.70973	2.06718	0.0704948	Downregulated
SMTNL2	-2.03549	1.39741	0.0710374	Downregulated
PDIA4	1.34315	4.67086	0.071145	Upregulated
TUBB6	1.36397	4.54886	0.071145	Upregulated
MYL12A	1.56337	4.10461	0.0714554	Upregulated
SMAP2	1.40772	4.8125	0.0714554	Upregulated
SYCP2L	1.97599	0.958686	0.0714636	Upregulated
CCDC187	-1.68786	2.82732	0.0715514	Downregulated
GNA13	1.68976	4.07726	0.0715514	Upregulated
S100A9	2.78904	2.15512	0.071753	Upregulated
HIRA	2.95454	2.95611	0.0721851	Upregulated
DEGS2	-2.26229	1.44487	0.07265	Downregulated
GFRA2	-1.86635	3.02943	0.07265	Downregulated
GNB1	1.30855	6.36116	0.07265	Upregulated
LAPTM5	1.71209	3.78642	0.07265	Upregulated
TELO2	2.01921	3.15865	0.07265	Upregulated
TGFB1	1.29041	4.63209	0.07265	Upregulated
SLC23A3	-2.05441	2.1176	0.0727321	Downregulated
HKDC1	-2.19556	1.8113	0.0731438	Downregulated
NKD1	-1.56292	5.33102	0.0731438	Downregulated
TGM2	1.68956	5.34213	0.0731438	Upregulated
HK1	1.62903	4.6819	0.0734884	Upregulated
COL10A1	2.23863	0.980871	0.0737331	Upregulated
ABI3	2.15419	2.08602	0.0741155	Upregulated
SLC16A3	1.2103	4.40019	0.0744744	Upregulated
ACLY	1.44744	3.95166	0.0745356	Upregulated
EWSR1	1.48777	6.14405	0.0752405	Upregulated
SDAD1	1.80185	3.0521	0.0752405	Upregulated
CTNNB1	1.28242	5.88492	0.0754778	Upregulated
ITGA6	1.65629	4.36277	0.0754778	Upregulated
ANGPTL4	1.43301	6.35732	0.0755432	Upregulated
CDCP1	-1.80732	2.98584	0.0755432	Downregulated
FANCE	-1.90741	2.00366	0.0755432	Downregulated
NPC1L1	-1.99693	1.86523	0.0755432	Downregulated
RPL36	2.17901	3.59918	0.0755432	Upregulated
RUBCNL	-2.15966	1.84351	0.0755432	Downregulated
SELENOO	2.3437	2.29482	0.0770491	Upregulated
LARP7	1.45015	4.93392	0.0773696	Upregulated
MTA2	1.36037	4.14205	0.0773696	Upregulated
RIMS4	1.40512	4.42717	0.0773696	Upregulated
COL20A1	-1.85495	2.75466	0.0779381	Downregulated
CASQ2	-2.11653	1.34287	0.0784141	Downregulated
FUCA1	2.76792	2.22064	0.0784141	Upregulated
H2AC20	2.81095	1.33353	0.0784141	Upregulated
HPCAL4	-1.99101	2.8608	0.0784141	Downregulated
MCUR1	-2.14929	2.88578	0.0784141	Downregulated
PLS3	2.13616	3.12849	0.0784141	Upregulated
UBXN11	2.20457	2.71209	0.0784141	Upregulated
FKBP8	1.3921	6.13158	0.0791988	Upregulated
IQGAP2	1.62571	3.59235	0.0791988	Upregulated
KIAA1211L	1.5814	3.79948	0.079225	Upregulated
C20orf203	-2.3435	1.0695	0.0794844	Downregulated
GTF3C3	1.42898	4.27144	0.0796279	Upregulated
FAU	2.0928	4.30749	0.0799553	Upregulated
CD8B2	-2.07371	1.48102	0.0802196	Downregulated
RNF112	-2.25607	2.52106	0.0804456	Downregulated
UNC93B1	2.08638	2.87954	0.0805719	Upregulated
COMMD9	-1.86223	3.84756	0.0806228	Downregulated
RPS4X	2.19607	4.82559	0.0806228	Upregulated
SLC6A9	-1.90465	2.66843	0.0806228	Downregulated
SSTR3	-1.46657	5.54086	0.0806228	Downregulated
VIM	1.83927	7.45736	0.0806228	Upregulated
PROM2	-1.61	3.35818	0.0813633	Downregulated
ABCA12	-1.76494	2.7147	0.0816931	Downregulated
NPIPB3	-2.79617	4.54834	0.0817089	Downregulated
HECA	1.37843	4.36812	0.0821349	Upregulated
CCT7	1.84793	3.35407	0.0827068	Upregulated
ST3GAL1	1.27514	5.29951	0.0827068	Upregulated
ATP5IF1	1.70319	4.28073	0.0830735	Upregulated
HSD3B2	-1.76963	2.06162	0.0830735	Downregulated
INSR	1.44819	4.79081	0.0830735	Upregulated
PLTP	2.29033	4.12891	0.0830735	Upregulated
HLA-DRB1	2.50148	4.16291	0.0834306	Upregulated
IL4	1.95619	0.378863	0.0834306	Upregulated
MRFAP1L1	1.65982	4.68388	0.0834306	Upregulated
OR2T2	-1.99626	2.70649	0.0834306	Downregulated
PSMA7	1.9796	3.31417	0.0834306	Upregulated
CHST4	-2.08268	1.31704	0.0839407	Downregulated
RAB32	2.09722	0.741076	0.0839407	Upregulated
IPO7	1.58079	3.83253	0.0848946	Upregulated
MFSD14B	2.01451	2.70085	0.0850332	Upregulated
SND1	1.40212	4.59345	0.0850747	Upregulated
NOLC1	1.78193	4.33779	0.0851151	Upregulated
AC142391.1	2.5617	0.518715	0.0854518	Upregulated
DEDD	-1.7693	2.86123	0.0859162	Downregulated
EEF1A2	-2.15549	3.20365	0.0859162	Downregulated
RPL17-C18orf32	2.94131	0.681169	0.0859162	Upregulated
TXN	2.35418	1.48028	0.0864444	Upregulated
GRM1	-2.68347	6.56623	0.0868339	Downregulated
PITPNM3	-1.33062	7.40795	0.0868339	Downregulated
SLC25A24	1.71747	2.77612	0.0868339	Upregulated
CTSA	1.32653	4.28625	0.0872561	Upregulated
C9orf16	2.53274	2.53709	0.0876094	Upregulated
C14orf93	-1.76608	1.83894	0.0882285	Downregulated
SLC2A1	-1.92432	4.44482	0.0882285	Downregulated
BPIFA3	-1.89715	1.99337	0.0884352	Downregulated
HR	-1.87439	3.20275	0.0884352	Downregulated
VRTN	-1.97332	1.70256	0.0897731	Downregulated
MRPL12	2.61354	1.15042	0.0899521	Upregulated
AC138894.1	-1.86451	1.2661	0.090013	Downregulated
PIK3R6	1.74625	2.27508	0.0906186	Upregulated
COX6C	2.20741	3.43114	0.0909254	Upregulated
CSNK1G3	2.02022	2.34989	0.0909254	Upregulated
GALNT15	-2.25053	3.62143	0.0909254	Downregulated
GRM5	-1.62003	2.31141	0.0909254	Downregulated
LEMD2	1.5222	3.55617	0.0909254	Upregulated
PF4V1	1.9496	0.0118336	0.0909254	Upregulated
RPS14	1.34739	5.20124	0.0909254	Upregulated
ZNF804B	-2.16835	2.48314	0.0909254	Downregulated
EIF4EBP2	1.27611	5.08816	0.0917462	Upregulated
OR5M1	2.01162	1.58635	0.0917462	Upregulated
CASKIN1	1.84412	4.94647	0.0918729	Upregulated
CCN2	2.39386	4.86153	0.0925308	Upregulated
ABHD14B	-2.11906	1.79245	0.0929485	Downregulated
MST1R	-2.0408	1.41683	0.0929485	Downregulated
NXPH2	-1.96271	1.16439	0.0929485	Downregulated
IPP	-1.83762	1.43441	0.0934704	Downregulated
PCF11	1.27567	5.19424	0.0934704	Upregulated
SHOC1	-2.01508	1.6644	0.0934704	Downregulated
SLC25A35	-1.67416	2.53255	0.0934704	Downregulated
SYT7	-1.55076	4.16744	0.0934704	Downregulated
TRIR	1.33805	4.98368	0.0934704	Upregulated
ERFL	-2.03117	3.24186	0.0935657	Downregulated
CDC42EP5	2.24237	1.3022	0.0936278	Upregulated
FAM83F	-1.4586	3.93134	0.0936278	Downregulated
GOLGA6L7	-1.58892	6.09186	0.0936278	Downregulated
HOMER3	1.74327	3.1146	0.0942032	Upregulated
AC026954.2	2.75134	0.832888	0.0949696	Upregulated
TXNDC12	2.04474	1.41197	0.0952324	Upregulated
SNX2	1.7836	3.68794	0.0952614	Upregulated
ARHGEF4	-1.64425	4.0585	0.0954683	Downregulated
GPM6A	1.70756	6.8868	0.0955377	Upregulated
PGD	1.56688	4.23396	0.0959319	Upregulated
PMEPA1	1.36194	4.1699	0.0959319	Upregulated
IFI16	1.86368	4.01423	0.0959328	Upregulated
SLC1A7	-1.86114	1.9444	0.0959328	Downregulated
TMEM144	-1.96233	2.681	0.0959328	Downregulated
TNS3	1.27153	5.26253	0.0959328	Upregulated
USB1	-1.36436	6.29299	0.0961213	Downregulated
CARD17	2.03049	0.479497	0.0962519	Upregulated
CIZ1	1.22033	5.25637	0.0968641	Upregulated
G6PD	2.09826	3.00865	0.0968641	Upregulated
IPPK	2.33921	1.23966	0.0968641	Upregulated
IRAK1	2.15794	3.43407	0.0968641	Upregulated
MACROH2A1	1.30407	5.83647	0.0968641	Upregulated
FTHL17	2.10213	0.468913	0.0970165	Upregulated
ACOT1	2.36014	0.237036	0.0974006	Upregulated
ATAD3A	1.5548	3.79507	0.0974006	Upregulated
CHMP4B	1.71494	4.31854	0.0974006	Upregulated
LMNA	1.44615	6.20794	0.0974006	Upregulated
NEUROD4	-1.81678	2.79238	0.0974006	Downregulated
POTEG	2.24641	0.599813	0.0974006	Upregulated
FZD7	-1.90881	2.0845	0.0975608	Downregulated
RPS27A	1.8643	4.48827	0.0979083	Upregulated
NET1	-1.52152	3.78794	0.0980907	Downregulated
ENDOG	2.10598	0.479421	0.0982396	Upregulated
PIN4	2.47404	1.81437	0.0982396	Upregulated
RASAL3	1.54161	2.77449	0.0982396	Upregulated
UBTF	1.53575	6.4327	0.0982396	Upregulated
CFL1	1.21075	5.59212	0.0985045	Upregulated
DND1	2.44949	0.214779	0.0985045	Upregulated
SLIT1	-1.97131	2.73532	0.0985045	Downregulated
RAMP3	2.11027	2.3659	0.0990274	Upregulated

## Sheet: Pericyte
Table S2b.1048 DEGs identifed in CCM lesional pericyte (p<0.1, FDR corrected; |FC|>1.5)
Gene Symbol	log2FC	mu	P_FDR	type
COL1A1	6.96838	8.74398	2.09094e-09	Upregulated
COL5A1	5.62551	7.47641	2.09094e-09	Upregulated
COL3A1	7.17345	7.14355	5.86963e-09	Upregulated
COL6A3	6.31526	7.83611	1.19821e-08	Upregulated
POSTN	4.99378	4.01868	1.16172e-07	Upregulated
SAMHD1	3.42539	7.08716	1.16172e-07	Upregulated
LAMB1	4.09858	6.18115	1.16761e-07	Upregulated
THBS2	5.51941	4.25746	1.23955e-07	Upregulated
CCDC80	3.9334	6.72814	2.944e-07	Upregulated
COL1A2	5.40297	7.72415	2.944e-07	Upregulated
FTL	3.72961	7.1904	2.944e-07	Upregulated
CLEC11A	3.80899	3.13477	5.22849e-07	Upregulated
LOXL2	2.97965	5.14036	6.35891e-07	Upregulated
VCAN	3.27066	6.01351	7.05863e-07	Upregulated
CTSZ	3.51801	4.85154	7.35997e-07	Upregulated
FBN1	3.35636	5.68888	1.44837e-06	Upregulated
TIMP1	4.37322	4.2609	2.96408e-06	Upregulated
RCN3	4.14621	3.71311	2.98739e-06	Upregulated
LTBP2	3.65317	4.68593	4.92678e-06	Upregulated
FN1	3.9601	8.88475	4.99585e-06	Upregulated
COL6A1	3.77166	8.40478	5.00051e-06	Upregulated
SFRP4	3.91398	3.90882	5.00051e-06	Upregulated
COL5A2	4.09871	5.16374	6.64435e-06	Upregulated
SPARC	3.34313	7.18101	8.0006e-06	Upregulated
CAMK2A	-3.37709	3.7683	9.20048e-06	Downregulated
SULF1	2.89424	4.62297	9.77195e-06	Upregulated
CTSL	3.41458	4.73731	1.00632e-05	Upregulated
FERMT3	3.02012	4.42564	1.20083e-05	Upregulated
SERPINE1	3.44136	3.57737	1.20083e-05	Upregulated
THBS1	2.95062	5.89159	1.20083e-05	Upregulated
FBLN2	3.50994	5.11119	1.69137e-05	Upregulated
MXRA5	3.20885	4.59508	2.21036e-05	Upregulated
COL15A1	3.48197	4.14324	2.75359e-05	Upregulated
HLA-DRA	3.45452	4.14036	2.75359e-05	Upregulated
MMP2	4.14261	3.55602	2.75359e-05	Upregulated
MGP	3.26889	4.22939	2.87665e-05	Upregulated
PDIA4	2.47078	4.67086	2.87665e-05	Upregulated
VEGFA	2.50354	6.54243	2.87665e-05	Upregulated
C1R	3.24808	5.01106	3.14747e-05	Upregulated
MARCKS	2.39131	5.73259	3.4989e-05	Upregulated
CD63	2.99207	5.27308	3.5228e-05	Upregulated
CTSB	2.63799	6.20764	3.71552e-05	Upregulated
KIF5A	-3.9583	4.7799	3.81208e-05	Downregulated
TNFAIP2	2.83051	5.77257	4.43097e-05	Upregulated
PTPRJ	2.44777	5.25158	4.44205e-05	Upregulated
C1S	3.3954	5.2276	5.75997e-05	Upregulated
CKAP4	2.38685	4.01087	5.75997e-05	Upregulated
KCNK6	2.76118	6.81568	5.75997e-05	Upregulated
CYP1B1	3.14565	3.78968	6.67413e-05	Upregulated
PLCB2	2.8003	5.46828	6.67413e-05	Upregulated
ADAM9	2.69131	4.35997	6.7214e-05	Upregulated
COL4A1	3.56827	7.3508	7.29699e-05	Upregulated
CHD5	-3.28872	4.70461	7.88694e-05	Downregulated
IGFBP2	2.53829	4.5973	7.88694e-05	Upregulated
AEBP1	3.68728	7.14865	7.98961e-05	Upregulated
RRBP1	2.9095	7.18055	8.95511e-05	Upregulated
LUM	3.90233	2.06042	9.97508e-05	Upregulated
NBL1	2.94852	5.12186	0.000123266	Upregulated
MMP14	2.84053	5.093	0.000125709	Upregulated
EEF1A2	-3.55671	3.20365	0.000126573	Downregulated
EFEMP1	3.12281	4.35653	0.000133382	Upregulated
LRRC59	2.25439	5.01685	0.000133382	Upregulated
SLC6A1	-2.50889	5.31787	0.0001365	Downregulated
PSAP	2.83219	7.0954	0.000160551	Upregulated
NBPF19	3.28689	7.95017	0.000165419	Upregulated
RREB1	2.46769	8.53041	0.000165419	Upregulated
SOX4	2.36739	4.6745	0.000207939	Upregulated
SPP1	4.88862	3.95725	0.000231116	Upregulated
P4HB	2.40193	5.77219	0.000238524	Upregulated
C1QTNF5	4.06632	2.71446	0.000254009	Upregulated
PPIB	2.93491	4.67493	0.000254009	Upregulated
C16orf72	1.99351	6.88024	0.000284446	Upregulated
CD74	2.69943	6.25191	0.000284446	Upregulated
RAB5A	2.01637	5.68944	0.000284446	Upregulated
ADAM12	2.89707	3.95301	0.000295892	Upregulated
EEF1G	2.29337	6.70359	0.000295892	Upregulated
ELK3	2.54558	5.12924	0.000295892	Upregulated
CTSK	3.94173	1.66244	0.000324397	Upregulated
HTRA1	3.77566	3.683	0.000332303	Upregulated
RPL13	2.75637	8.35265	0.000335196	Upregulated
LRRC24	3.56745	0.664313	0.000341531	Upregulated
GRIN1	-3.9252	3.56421	0.000350731	Downregulated
HMOX1	3.41661	3.905	0.000350731	Upregulated
TENT5A	2.80097	4.27936	0.000370441	Upregulated
CMKLR1	2.25748	4.73146	0.00038189	Upregulated
RPL7A	2.13196	5.85663	0.00038189	Upregulated
SULF2	2.35933	5.25345	0.000396392	Upregulated
PIEZO2	2.55983	5.7481	0.000407418	Upregulated
PODN	2.84382	5.1688	0.000407418	Upregulated
SEZ6L	-2.7737	2.83399	0.000439753	Downregulated
UGCG	2.88354	3.78603	0.000439753	Upregulated
PKM	2.3779	6.65998	0.000449929	Upregulated
MTURN	-3.96654	5.36832	0.000483491	Downregulated
ATP1A2	-3.66913	6.21457	0.000490329	Downregulated
RAP1GAP2	-2.86529	3.48405	0.000490329	Downregulated
CTHRC1	3.05763	1.3705	0.000500454	Upregulated
ARL4C	2.64486	4.29731	0.000525484	Upregulated
LY75-CD302	3.64803	0.530384	0.000525484	Upregulated
EMILIN1	2.74809	4.9046	0.000525711	Upregulated
COL12A1	2.58345	4.59554	0.000530153	Upregulated
MMP9	3.50649	2.49398	0.00056728	Upregulated
NID2	2.54576	3.61296	0.00056728	Upregulated
RELN	2.82776	6.24243	0.00056728	Upregulated
IGFBP4	3.07449	5.25274	0.000593931	Upregulated
C7	2.91627	4.87714	0.000613141	Upregulated
ALDH1A3	2.89699	2.37002	0.000625514	Upregulated
ISLR	3.38249	3.80216	0.00068645	Upregulated
LMTK3	-2.52963	4.69891	0.00068645	Downregulated
TMSB4X	2.08643	6.37344	0.000773654	Upregulated
MAFB	2.8006	4.54069	0.000831961	Upregulated
APOBR	1.92325	4.79611	0.000883985	Upregulated
APOE	2.61983	7.14542	0.000883985	Upregulated
SLC6A12	-2.65882	3.22544	0.000910655	Downregulated
TXNDC5	2.50452	4.08398	0.000960465	Upregulated
TGFBI	2.11071	5.00432	0.000966195	Upregulated
COL11A1	2.2885	4.53738	0.000968027	Upregulated
SCO2	3.58713	1.30948	0.000997755	Upregulated
NEFL	-3.11523	4.57406	0.00100001	Downregulated
COL4A3	-2.73446	2.61143	0.00109011	Downregulated
PRDM12	3.90247	3.1405	0.00117087	Upregulated
MYOF	2.01501	4.86229	0.00117371	Upregulated
CPLX2	-2.54338	4.37804	0.0011924	Downregulated
RARRES2	2.30203	3.79385	0.00128239	Upregulated
HSP90B1	2.10072	6.95548	0.0013283	Upregulated
AP5M1	2.28868	5.97892	0.00133263	Upregulated
ARF6	2.3758	4.18155	0.00133263	Upregulated
AFAP1	2.46653	4.93556	0.00133399	Upregulated
DEK	1.97733	5.87158	0.00133399	Upregulated
DEF6	2.72695	3.5403	0.00134597	Upregulated
RAP2B	2.01758	4.81443	0.00144094	Upregulated
EIF3D	1.99957	5.19673	0.0014903	Upregulated
FMR1	2.26043	7.14178	0.0014903	Upregulated
CLIC1	2.39659	3.89072	0.00160498	Upregulated
COL14A1	2.32279	5.28652	0.00161036	Upregulated
CPZ	3.07778	1.67602	0.00163853	Upregulated
LGALS1	2.33746	3.49124	0.00167106	Upregulated
LAMA4	2.08394	5.93819	0.00176302	Upregulated
BSN	-2.30393	4.20452	0.00183128	Downregulated
CD248	2.17257	3.35913	0.0018322	Upregulated
MBP	-3.60929	6.93623	0.0018322	Downregulated
RTN4	1.96509	7.82804	0.0018322	Upregulated
SLC19A1	-1.99572	4.40306	0.00184806	Downregulated
APOBEC3D	-2.81277	2.45669	0.00187769	Downregulated
CPXM1	3.58787	2.62489	0.001958	Upregulated
RAP1GAP	-3.30898	3.03377	0.00201998	Downregulated
STAB1	2.33142	5.41947	0.00201998	Upregulated
AL022238.4	3.76615	0.601179	0.00216827	Upregulated
LSP1	2.38257	4.16261	0.00220312	Upregulated
SLC8A2	-2.31224	3.34927	0.00220312	Downregulated
ALDH18A1	2.84505	2.72858	0.00221581	Upregulated
EVA1B	3.62623	0.794396	0.00228055	Upregulated
NIBAN2	2.37953	4.78322	0.00231726	Upregulated
FKBP10	1.92221	4.21925	0.00235736	Upregulated
COL6A2	2.86277	7.36616	0.00241308	Upregulated
DDOST	2.76986	3.15996	0.00241308	Upregulated
IRF3	2.25612	4.57434	0.00241308	Upregulated
PGRMC2	2.36419	3.6196	0.00241308	Upregulated
RGS5	-2.4151	3.88419	0.00241308	Downregulated
MEX3C	1.87122	4.71923	0.00248517	Upregulated
TMSB10	2.31853	6.6917	0.00248517	Upregulated
MANF	2.42505	3.26329	0.00251649	Upregulated
HLA-DPB1	2.31262	4.66156	0.00267784	Upregulated
APOD	2.59679	4.14093	0.00272784	Upregulated
CCN1	2.60762	4.70674	0.00278466	Upregulated
EMP3	2.07993	4.29862	0.00279906	Upregulated
XBP1	2.9351	3.39872	0.00279906	Upregulated
HSPA5	2.04833	5.21359	0.00284586	Upregulated
MOBP	-2.54547	5.50934	0.00284586	Downregulated
PACSIN1	-2.36893	3.59777	0.00284586	Downregulated
PLCB4	-2.49126	2.67289	0.00287173	Downregulated
CA11	-1.82893	5.2248	0.00311073	Downregulated
CD99	2.20855	5.32532	0.00316289	Upregulated
CTSD	2.41657	5.3204	0.0032366	Upregulated
HLA-DRB1	3.33904	4.16291	0.00327914	Upregulated
TPM4	1.78018	7.14876	0.00328734	Upregulated
MSN	1.84191	7.24621	0.0032884	Upregulated
C4B	2.75911	5.5995	0.00332053	Upregulated
RPS15	1.8975	5.11664	0.00332546	Upregulated
TSPOAP1	-2.09251	4.8696	0.00335631	Downregulated
GNAI2	1.69677	6.32577	0.00339733	Upregulated
PTGFRN	2.00482	4.8744	0.00339733	Upregulated
PPP1CC	1.94745	4.3098	0.00347297	Upregulated
BAIAP3	-2.84029	2.02853	0.00357419	Downregulated
WAS	2.93629	2.34359	0.00357419	Upregulated
ICAM5	-2.86747	2.18246	0.00359722	Downregulated
AGAP2	-2.42255	3.64003	0.00361651	Downregulated
FAM20C	2.08997	4.0467	0.00361651	Upregulated
COL7A1	2.27793	5.9843	0.0036986	Upregulated
SNX9	1.88667	4.23704	0.00369925	Upregulated
GABRA2	2.172	7.08902	0.00370064	Upregulated
PKNOX2	3.07284	11.818	0.00370064	Upregulated
KBTBD2	2.09117	3.09835	0.00375249	Upregulated
PTTG1IP	2.35165	5.29004	0.00379472	Upregulated
SERPINH1	2.15385	4.85673	0.00379472	Upregulated
INHBA	1.74844	4.62053	0.00394243	Upregulated
HNRNPAB	1.96893	4.65239	0.00395516	Upregulated
SEC13	2.14142	3.60969	0.00395516	Upregulated
NES	2.21006	6.28737	0.00407751	Upregulated
SDF2L1	2.70413	1.6828	0.00414283	Upregulated
SPTBN2	-2.4297	4.03318	0.00416845	Downregulated
TVP23C	1.93551	7.31119	0.00420622	Upregulated
CYBA	2.17894	3.35801	0.00420812	Upregulated
ZFPL1	3.13926	1.38431	0.00425603	Upregulated
SPON2	2.45847	3.40124	0.00430637	Upregulated
GPNMB	2.63854	4.7276	0.00471774	Upregulated
PDLIM1	2.41471	2.75936	0.00474763	Upregulated
FAM111A	1.8495	5.77342	0.0049082	Upregulated
FSTL1	1.86348	4.88666	0.00500553	Upregulated
MAP3K5	1.91602	4.15404	0.00502046	Upregulated
FBLN1	2.08261	4.42468	0.0052894	Upregulated
PGD	2.19699	4.23396	0.0052894	Upregulated
SURF4	1.85628	4.07266	0.0052894	Upregulated
VAMP8	2.87261	2.22772	0.0052894	Upregulated
CDH11	1.78328	5.25734	0.00529669	Upregulated
PDE8B	-2.42458	2.79679	0.00534976	Downregulated
TUBB	1.71415	4.99841	0.00548591	Upregulated
PIGF	-2.62898	1.4722	0.00554476	Downregulated
PSD	-2.41907	2.79276	0.00566746	Downregulated
ZNF436	1.82005	3.71958	0.00566746	Upregulated
OR2H2	-2.73643	1.83421	0.00567707	Downregulated
RPS2	1.91436	6.11121	0.00567707	Upregulated
EIF4G1	1.98681	7.1828	0.00579446	Upregulated
FMOD	2.49691	1.98926	0.00584329	Upregulated
RHOA	1.81061	5.05517	0.00598509	Upregulated
HNRNPD	1.94581	6.27581	0.00611379	Upregulated
GLMP	2.16909	5.71132	0.0061277	Upregulated
TCIRG1	2.11573	4.39004	0.00630706	Upregulated
OLFM1	-2.41972	3.60313	0.0063647	Downregulated
ITGBL1	2.90989	2.46285	0.00653035	Upregulated
BEAN1	-2.28183	2.036	0.0067675	Downregulated
VIM	2.39931	7.45736	0.00692519	Upregulated
COL4A2	2.52756	7.01645	0.00701979	Upregulated
WDR43	2.28134	4.25986	0.00701979	Upregulated
RPS3	1.60527	5.53523	0.00704371	Upregulated
SYN2	-2.25559	2.998	0.00707095	Downregulated
GALNT12	2.72008	1.22519	0.00722666	Upregulated
ADGRB1	-2.37593	3.85623	0.00733234	Downregulated
OS9	1.90943	7.10362	0.00744896	Upregulated
AIG1	-1.86077	3.443	0.00747629	Downregulated
COL16A1	2.21803	5.88972	0.00747829	Upregulated
HLA-DRB5	3.64255	2.81049	0.00747829	Upregulated
DPM1	3.16483	0.817811	0.00748464	Upregulated
MCL1	2.03942	5.25164	0.00792667	Upregulated
CARM1	2.14929	4.93697	0.00792947	Upregulated
CKB	-2.3499	3.07703	0.00793571	Downregulated
CD163	2.36486	5.72355	0.00801409	Upregulated
COMMD7	2.95868	2.375	0.00801409	Upregulated
IGFBP7	2.35147	5.9621	0.00801409	Upregulated
PTMS	2.1583	9.02503	0.00801409	Upregulated
TESC	-2.23621	1.88511	0.00801409	Downregulated
IGFBP5	2.05471	6.98312	0.00802734	Upregulated
RGS4	-2.47489	2.2747	0.00802734	Downregulated
PLTP	2.46146	4.12891	0.00812208	Upregulated
RPLP1	1.7464	5.40679	0.00836738	Upregulated
ADAMTS12	2.07428	3.31645	0.00846784	Upregulated
PDIA3	1.93034	4.37496	0.00847771	Upregulated
PTGES3	1.80291	4.88576	0.00848576	Upregulated
SPATA21	-2.28763	1.64842	0.00858243	Downregulated
PROX1	1.88999	7.93689	0.00858355	Upregulated
FAP	2.28848	2.83534	0.0086355	Upregulated
PIEZO1	1.71751	6.561	0.00865646	Upregulated
SPON1	2.85655	2.60278	0.00865646	Upregulated
HSD17B10	2.49943	1.1559	0.00879169	Upregulated
FAM71F1	-2.52311	2.59873	0.00880058	Downregulated
RPS19	1.814	5.36345	0.00909397	Upregulated
UTP18	2.89189	2.53606	0.00913431	Upregulated
DDIT4	2.73477	4.18338	0.00917391	Upregulated
IER5	1.86772	5.00176	0.00921376	Upregulated
TP53INP2	-2.60758	3.95382	0.00943726	Downregulated
NET1	-2.0008	3.78794	0.00951495	Downregulated
PTMA	1.85647	8.72843	0.00963253	Upregulated
HNRNPUL2-BSCL2	1.98381	6.57568	0.00966533	Upregulated
CFH	2.16515	4.66603	0.0100705	Upregulated
KIF5C	-2.04728	5.2094	0.0100705	Downregulated
OR8B3	-2.30158	1.42946	0.0100705	Downregulated
SFRP2	2.23731	2.43535	0.0100705	Upregulated
SLCO1A2	-2.25698	3.33482	0.0100705	Downregulated
GAR1	2.16809	3.46844	0.0103373	Upregulated
HLA-A	2.089	6.6213	0.0103373	Upregulated
BICC1	2.04938	3.59813	0.0103684	Upregulated
FLI1	2.1358	7.45701	0.0107099	Upregulated
PRDX4	2.54388	1.23996	0.0107477	Upregulated
WNK2	-1.93719	4.52984	0.0108569	Downregulated
AP001453.5	2.79272	0.708079	0.0108968	Upregulated
HMGA2	2.17944	7.7669	0.0111784	Upregulated
GRM3	-2.51096	2.77439	0.0112491	Downregulated
CPNE5	-1.89416	3.08903	0.0114782	Downregulated
HECA	1.72366	4.36812	0.0114782	Upregulated
PPFIA2	-2.02046	3.21093	0.0114782	Downregulated
RGS7	-2.38655	2.08508	0.0115155	Downregulated
SLC38A10	1.78127	5.53587	0.0115155	Upregulated
FAIM2	-2.27121	3.82123	0.0115265	Downregulated
MAST1	-2.4391	3.50969	0.0116583	Downregulated
APEX1	1.75999	4.2098	0.0117482	Upregulated
CALR	1.7258	7.42408	0.0119148	Upregulated
MAZ	2.94473	3.0024	0.0119148	Upregulated
FGF1	-2.70604	3.30773	0.0119566	Downregulated
ERC2	-2.25788	3.85076	0.0121742	Downregulated
SEL1L3	1.8929	3.67995	0.0122414	Upregulated
BHLHE40	1.99822	4.3787	0.0124787	Upregulated
PHF14	1.87862	6.99524	0.0124787	Upregulated
PHLDA3	2.77385	3.46377	0.0124787	Upregulated
SH3PXD2B	1.83622	4.4289	0.0124787	Upregulated
HLA-C	2.11544	6.30891	0.0124895	Upregulated
CHGB	-1.94635	4.77128	0.0129775	Downregulated
TLN1	1.75299	6.77383	0.0130962	Upregulated
TNS3	1.53839	5.26253	0.0131604	Upregulated
ITIH2	2.57603	2.80564	0.0132191	Upregulated
GOLM1	1.54245	5.26576	0.0134432	Upregulated
HLA-B	1.93991	6.80451	0.0134931	Upregulated
FAT1	1.52593	5.05788	0.0135629	Upregulated
RUNDC3A	-2.19395	2.64082	0.0135629	Downregulated
HMGCS1	-2.01875	2.64425	0.0135658	Downregulated
MYO10	1.66591	7.576	0.0135658	Upregulated
PPP1R9B	1.58284	6.17741	0.0135689	Upregulated
BCAP31	1.92317	3.99554	0.0137012	Upregulated
CCDC88B	1.49374	5.23417	0.0137012	Upregulated
RASA3	1.93857	3.99656	0.0139245	Upregulated
TRPC3	-1.85987	3.04982	0.0139245	Downregulated
PDGFRA	1.7867	3.95851	0.0139324	Upregulated
BAIAP2L1	-2.10482	2.36749	0.0139857	Downregulated
BMP1	1.66991	4.65113	0.0139857	Upregulated
GLTP	-2.04231	2.44213	0.0139857	Downregulated
GRAMD1B	2.0215	7.33961	0.0139857	Upregulated
BCAS1	-2.9292	4.78093	0.0140225	Downregulated
KLK15	-1.73041	3.03779	0.0140225	Downregulated
NUPR1	1.79505	7.9042	0.0140225	Upregulated
PLA2G7	2.14888	4.14679	0.0140225	Upregulated
S100A6	2.62402	4.31094	0.0140244	Upregulated
LAMC1	1.8017	5.29066	0.0140548	Upregulated
DDRGK1	1.90381	6.36402	0.0140788	Upregulated
CRTC1	-2.31359	2.88157	0.0141171	Downregulated
RPS28	2.19315	3.93651	0.0141171	Upregulated
ANXA2	1.51693	5.17375	0.0142561	Upregulated
AC233755.1	2.44748	0.215041	0.014542	Upregulated
ANXA5	1.84603	3.65353	0.0145982	Upregulated
HDLBP	1.59034	6.0978	0.0148606	Upregulated
RBP1	2.10696	3.037	0.014916	Upregulated
NRGN	-2.20824	3.96542	0.0149427	Downregulated
LRP1	1.92388	7.97488	0.0149769	Upregulated
FAM98A	1.54311	3.79091	0.0150865	Upregulated
KCNJ9	-2.04539	3.53533	0.0151454	Downregulated
CEMIP	2.56756	4.50566	0.0153672	Upregulated
CACNA2D3	-2.20887	2.26405	0.0154417	Downregulated
DBNL	1.51766	5.76616	0.0155669	Upregulated
NPM2	-2.39155	3.09164	0.0156075	Downregulated
DCN	1.76235	5.4254	0.0158177	Upregulated
MIOX	2.42877	1.3332	0.0158177	Upregulated
PKD2L2	-2.44713	2.05541	0.0158177	Downregulated
ANKRD29	-2.27592	2.5275	0.0159699	Downregulated
SRSF9	1.69446	4.57941	0.0160496	Upregulated
PNRC1	1.68665	4.58738	0.0160714	Upregulated
VCAM1	2.33859	2.80501	0.0160714	Upregulated
ATAD3A	1.82456	3.79507	0.0160723	Upregulated
EED	1.96954	3.46534	0.0160723	Upregulated
ITGB1	1.64312	5.05046	0.0160903	Upregulated
NCL	1.85515	8.12285	0.0160903	Upregulated
B2M	1.57397	6.21855	0.0162821	Upregulated
C1QB	2.72049	3.4028	0.0162821	Upregulated
POLG	1.90694	4.21999	0.0162821	Upregulated
RPLP2	1.71963	5.50648	0.0162821	Upregulated
UBIAD1	-2.06768	3.16525	0.0162821	Downregulated
SDC2	1.80003	3.64265	0.0162891	Upregulated
KIF24	-1.9832	1.9666	0.0163072	Downregulated
ANXA1	1.62881	4.39144	0.0165083	Upregulated
RPL13A	1.57747	7.05757	0.0165083	Upregulated
ATP2B2	-1.89162	4.36444	0.0165155	Downregulated
DNAJC13	1.70927	4.0435	0.0165861	Upregulated
H4C12	2.42953	1.37091	0.0165861	Upregulated
CLEC2D	-2.01644	3.19475	0.0168431	Downregulated
AC015802.6	-2.36716	2.31147	0.0169859	Downregulated
PLEKHN1	1.68523	3.91798	0.0171172	Upregulated
KCNQ2	-2.18508	3.50798	0.017204	Downregulated
LARP7	1.61947	4.93392	0.0174034	Upregulated
CANX	1.66434	7.14934	0.0178756	Upregulated
CALU	1.41284	4.42651	0.0181792	Upregulated
APOL1	1.68264	4.22679	0.0183211	Upregulated
N4BP3	-2.32346	2.72171	0.0183211	Downregulated
SAV1	1.52907	3.84017	0.0184299	Upregulated
DMTN	-2.16593	3.90078	0.0185507	Downregulated
RPL10A	1.78649	4.24555	0.018818	Upregulated
TCEAL9	1.89246	4.15101	0.0190427	Upregulated
REXO2	1.57544	3.418	0.0193427	Upregulated
SZRD1	2.10437	3.56576	0.019593	Upregulated
IFI30	1.94108	3.56789	0.0197273	Upregulated
PTX3	2.24845	1.35608	0.0197273	Upregulated
UBL3	2.03299	4.06387	0.0199645	Upregulated
ZCCHC3	1.86419	3.46649	0.0199953	Upregulated
DNAAF2	2.40821	1.8068	0.0200225	Upregulated
GPC5	-2.21973	1.92778	0.0200225	Downregulated
PLAU	2.08719	2.33296	0.0200225	Upregulated
GPM6A	1.99972	6.8868	0.0200836	Upregulated
PRSS50	2.4036	0.171919	0.0202894	Upregulated
METAP2	1.4346	5.13705	0.0203456	Upregulated
FNDC3B	1.27839	5.69342	0.0203821	Upregulated
KIF1A	-1.71388	5.78675	0.0203821	Downregulated
TAB2	1.40391	4.88397	0.0206523	Upregulated
CAMK2N1	-1.58931	4.7978	0.0206659	Downregulated
EPRS1	1.89695	3.15985	0.0206659	Upregulated
MYO5C	-2.01034	3.55578	0.0206659	Downregulated
PNMA3	-2.34282	1.98187	0.0206659	Downregulated
RPS9	1.4318	5.56428	0.0206659	Upregulated
SERF2	1.56214	5.52456	0.0206659	Upregulated
SVIL	1.94332	5.9302	0.0206659	Upregulated
SLC25A35	-1.94663	2.53255	0.0209205	Downregulated
NGEF	-2.11119	3.63534	0.0209845	Downregulated
PRKCSH	1.51764	6.72115	0.0209845	Upregulated
DUS4L-BCAP29	-2.6476	2.16402	0.0211379	Downregulated
SLC5A6	-2.15833	2.13842	0.0214158	Downregulated
PCLO	-1.40243	5.10863	0.0214385	Downregulated
COL9A3	-2.46811	2.99643	0.0214941	Downregulated
CP	1.90769	3.52255	0.0214941	Upregulated
RPS14	1.52408	5.20124	0.0214941	Upregulated
MVP	1.89068	5.28622	0.0215692	Upregulated
BMI1	1.69154	3.89602	0.0216389	Upregulated
CCN2	2.66263	4.86153	0.0220592	Upregulated
UBE2M	1.44431	4.27561	0.0220592	Upregulated
MRE11	2.1095	7.60599	0.0222362	Upregulated
SERPINF1	2.30172	3.39367	0.0222362	Upregulated
GPSM2	-2.28742	2.7589	0.0223158	Downregulated
ZIC1	1.55561	5.74799	0.0223284	Upregulated
NEFM	-1.6019	6.14604	0.0224173	Downregulated
PHF24	-2.09963	2.66962	0.0224173	Downregulated
RCN1	1.98549	3.36738	0.0224173	Upregulated
PHYH	-2.08275	1.61234	0.0224357	Downregulated
ODF3B	2.12018	2.44443	0.0226473	Upregulated
SLC30A2	-2.06948	1.43325	0.0227422	Downregulated
TRIR	1.50052	4.98368	0.0227422	Upregulated
IL1R1	1.6719	3.8574	0.0227641	Upregulated
NNMT	1.84135	3.66136	0.0227641	Upregulated
MACROH2A1	1.49503	5.83647	0.0230648	Upregulated
ACBD3	1.73382	6.18947	0.0230714	Upregulated
AMZ1	-1.86779	2.79676	0.0232625	Downregulated
GALNT10	1.44938	4.80494	0.0233102	Upregulated
MYH9	2.03721	10.0413	0.023719	Upregulated
GSN	1.74504	7.80101	0.0239477	Upregulated
SVOP	-1.96709	3.51162	0.0239477	Downregulated
UNC5B	1.6618	5.26384	0.0239477	Upregulated
AC002310.4	2.27365	0.0927886	0.0239874	Upregulated
PDE7B	-1.88187	3.22445	0.0242308	Downregulated
AURKAIP1	1.77164	3.38457	0.0242439	Upregulated
C1QL1	2.21113	1.07882	0.0251421	Upregulated
TYMP	1.88117	3.86149	0.0252556	Upregulated
MAP2	-1.44017	5.36835	0.0255424	Downregulated
C11orf45	-1.81927	2.12083	0.0256154	Downregulated
ARHGAP4	2.36567	3.88838	0.0257794	Upregulated
BTF3	1.56684	3.7298	0.0257794	Upregulated
MAN1A1	1.67408	4.20829	0.0258299	Upregulated
IGSF21	-2.02465	2.05623	0.0259022	Downregulated
ST3GAL1	1.4116	5.29951	0.0265674	Upregulated
DGKG	-1.72544	3.71213	0.0268955	Downregulated
MAGED1	1.4919	4.56304	0.026951	Upregulated
SLC4A4	-1.66205	4.15807	0.026951	Downregulated
ZNF600	-1.88003	2.64355	0.026951	Downregulated
ENO1	1.40209	5.46765	0.0271491	Upregulated
B3GNT3	-2.25017	0.792803	0.0271776	Downregulated
AC126283.2	3.07473	0.855915	0.0275055	Upregulated
CD300E	1.72638	7.71867	0.0275055	Upregulated
FBXO11	1.33486	4.6186	0.0275055	Upregulated
RPS8	1.51644	5.67319	0.0275055	Upregulated
TEX15	-1.70579	2.81966	0.0276319	Downregulated
IGFBP6	2.22368	2.43744	0.0278708	Upregulated
LGALS7	-1.93217	2.20829	0.0279082	Downregulated
PHYHIP	-2.11771	3.41975	0.0279082	Downregulated
SBK1	1.83836	8.96032	0.0279481	Upregulated
SYT7	-1.65333	4.16744	0.028311	Downregulated
PPM1N	-2.05214	2.23138	0.0288486	Downregulated
NID1	1.70995	4.80273	0.0288747	Upregulated
ANKDD1A	-1.72275	3.27383	0.0289295	Downregulated
CAMK2D	1.91233	3.5927	0.0289295	Upregulated
GRIA1	-1.80688	4.39191	0.0289295	Downregulated
CACNA1G	-2.18086	3.36264	0.0291115	Downregulated
TUBB4A	-2.00352	3.98787	0.0291115	Downregulated
ATP6V1G1	1.81506	3.50405	0.0292604	Upregulated
SPTBN4	-1.78781	4.21254	0.0295434	Downregulated
NDUFB3	2.13218	0.548745	0.0297524	Upregulated
SLC4A7	1.75208	4.13406	0.0298239	Upregulated
RAB13	1.40628	6.33224	0.0300283	Upregulated
AMHR2	-2.15324	2.49748	0.0305143	Downregulated
C18orf21	2.32097	0.723837	0.0305143	Upregulated
OLFML3	1.8275	3.35735	0.0305143	Upregulated
ZMYM3	1.71484	4.82395	0.0305143	Upregulated
CCDC125	-1.66663	4.96367	0.0305626	Downregulated
CDK12	1.95092	8.34049	0.0305626	Upregulated
GARNL3	-1.44765	3.6854	0.0305626	Downregulated
LCP1	1.88395	3.84166	0.0305626	Upregulated
NPTXR	-1.80563	3.7729	0.0305973	Downregulated
KCNMB4	-1.92037	3.20814	0.0308884	Downregulated
AKNA	1.24438	5.72589	0.0311936	Upregulated
BCL7C	1.95233	2.95361	0.0311936	Upregulated
FNIP2	1.81726	7.30919	0.0311936	Upregulated
HSPG2	2.1773	6.63071	0.0313696	Upregulated
PPP2R2C	1.65687	8.98467	0.0313696	Upregulated
TBC1D3L	-2.81368	2.82205	0.0313696	Downregulated
ROR2	1.85201	2.66664	0.0314146	Upregulated
RPL3	1.55541	6.37679	0.031641	Upregulated
CLHC1	-2.09167	2.31431	0.0320402	Downregulated
OBSCN	-1.35425	5.29857	0.0320402	Downregulated
RIPOR3	-1.89637	2.98737	0.0320402	Downregulated
DNM3	-1.6634	3.65561	0.0324987	Downregulated
KIAA1755	1.71475	4.33013	0.0324987	Upregulated
LXN	2.39603	1.45318	0.0324987	Upregulated
MYDGF	2.20677	2.28648	0.0324987	Upregulated
MYOZ2	-2.1168	1.12442	0.0324987	Downregulated
SLC10A7	-2.0258	2.14955	0.0324987	Downregulated
UBE2F	-2.0645	2.25661	0.0324987	Downregulated
H2AC12	2.35728	0.274693	0.0327569	Upregulated
CAMKV	-2.24078	2.32918	0.0330315	Downregulated
ARHGDIA	1.55517	4.76225	0.0337472	Upregulated
CHGA	-2.44893	3.9159	0.0337472	Downregulated
RORC	-1.75982	2.47427	0.0337472	Downregulated
HEXD	1.97658	2.98346	0.0337961	Upregulated
RPL18A	1.41191	5.42473	0.0339653	Upregulated
RPL4	1.37177	6.17869	0.0339653	Upregulated
CTSA	1.43917	4.28625	0.0339865	Upregulated
TXN	2.43534	1.48028	0.0339865	Upregulated
CDC123	2.2799	2.43059	0.0342966	Upregulated
MYT1L	-1.5104	6.77261	0.0342966	Downregulated
SGK2	-2.07155	2.02167	0.034305	Downregulated
ATP1A3	-1.61165	5.00492	0.0345284	Downregulated
OR2T12	-1.74238	2.91732	0.0345284	Downregulated
LTBR	1.96361	6.77286	0.0347887	Upregulated
WIPF1	1.38017	4.25922	0.0348735	Upregulated
AL662899.4	-2.74033	1.5486	0.0349935	Downregulated
CACNA1B	-2.1131	4.02466	0.035101	Downregulated
SRPX2	1.43494	4.18218	0.035101	Upregulated
PRODH	-1.92465	3.10996	0.0357591	Downregulated
CLMN	-1.45058	4.50764	0.0360609	Downregulated
JAKMIP1	-2.46148	2.17045	0.0362445	Downregulated
EEF2	1.52348	6.80134	0.0368152	Upregulated
CD14	2.5161	2.75281	0.0372584	Upregulated
CHST3	1.51392	4.12193	0.0373069	Upregulated
FJX1	2.19046	2.07671	0.0373309	Upregulated
ZNF449	2.34797	1.66808	0.0374026	Upregulated
HIP1R	-2.01692	4.79886	0.0374763	Downregulated
SLC6A13	-2.0517	2.66461	0.0374763	Downregulated
ADAMTS2	1.53913	4.54199	0.037594	Upregulated
TYROBP	2.29218	2.59402	0.0378005	Upregulated
IL4R	1.65109	5.15301	0.0379802	Upregulated
SMIM36	-1.83587	2.42454	0.0383109	Downregulated
CAPNS1	1.88008	4.86738	0.038617	Upregulated
FOSL2	1.41894	7.28833	0.038617	Upregulated
MED30	1.98951	0.538996	0.038617	Upregulated
UXS1	-1.66646	2.9069	0.038617	Downregulated
GALNTL5	-2.1815	1.99528	0.038889	Downregulated
PDE8A	-1.68581	3.4081	0.038889	Downregulated
PDIA6	1.65238	4.10138	0.038889	Upregulated
UNC79	-1.56678	3.91655	0.038889	Downregulated
DEPP1	2.00603	3.73751	0.0389314	Upregulated
BRSK2	-1.7255	3.46596	0.0392202	Downregulated
KCNT1	-1.7985	3.27152	0.039273	Downregulated
BLVRA	2.36807	2.77155	0.0393445	Upregulated
HECW1	-1.32572	4.54413	0.0398283	Downregulated
HSF5	-2.01318	1.35507	0.0400071	Downregulated
LINGO1	-1.71345	3.74345	0.0400898	Downregulated
ANGPTL4	1.45038	6.35732	0.0402411	Upregulated
MRFAP1	1.43746	6.5658	0.0403847	Upregulated
AC104389.5	-2.07816	3.26986	0.0403893	Downregulated
UBB	1.74068	5.59325	0.0403893	Upregulated
LOX	1.73458	2.5397	0.0404119	Upregulated
STAB2	-1.85786	2.1695	0.0404119	Downregulated
GOLGA3	1.47608	6.08416	0.0404466	Upregulated
G6PD	2.13228	3.00865	0.0410777	Upregulated
CHST11	1.33783	4.15807	0.0414741	Upregulated
AC069368.1	2.57113	2.74382	0.041563	Upregulated
RAD23B	1.43697	4.2895	0.041563	Upregulated
ARMCX3	1.44453	3.77146	0.0416275	Upregulated
ZG16	-2.21931	1.50743	0.0417418	Downregulated
COL13A1	1.82563	4.58107	0.0417628	Upregulated
PLEKHG3	-1.49467	4.62881	0.0417628	Downregulated
YBX1	1.30458	5.98008	0.0417628	Upregulated
ZFHX3	1.53306	9.06708	0.0417628	Upregulated
PLIN3	2.18004	2.68148	0.0420941	Upregulated
UGDH	1.90674	2.69872	0.0421336	Upregulated
ZNF280A	-2.02104	0.95702	0.0423756	Downregulated
TUBB6	1.33708	4.54886	0.0424959	Upregulated
C1QC	2.19265	3.44421	0.0425426	Upregulated
MSR1	2.02403	4.01395	0.042726	Upregulated
PSMB3	1.92498	1.95141	0.0429505	Upregulated
SYK	1.93411	3.69314	0.0430048	Upregulated
TNFAIP6	2.22411	0.792644	0.043393	Upregulated
MOGAT3	-1.84155	1.9732	0.0434572	Downregulated
F3	2.41528	3.27988	0.0435995	Upregulated
CTNNB1	1.27546	5.88492	0.0442403	Upregulated
LHFPL2	1.40631	3.86711	0.0442886	Upregulated
SULT4A1	-2.09011	2.49385	0.0445547	Downregulated
GALNT18	-2.2437	3.03534	0.0448518	Downregulated
LYSMD2	2.15138	0.765677	0.04493	Upregulated
NLGN4Y	-2.32674	1.53163	0.04493	Downregulated
TPT1	1.46936	7.14269	0.04493	Upregulated
AL096711.2	-2.34299	3.16599	0.0449501	Downregulated
C1orf198	1.67557	3.87842	0.0449501	Upregulated
GSTO2	-1.953	3.08302	0.0449501	Downregulated
HSFX2	2.20326	0.418132	0.0449501	Upregulated
LYZ	2.17877	3.40504	0.0449501	Upregulated
MAPT	-1.52769	4.51568	0.0449501	Downregulated
PTK6	-1.80831	1.85873	0.0449501	Downregulated
VWC2L	-2.10628	1.69994	0.0449501	Downregulated
CD4	1.26294	5.43806	0.0450282	Upregulated
CENPX	2.36473	1.05581	0.0452572	Upregulated
FUS	1.38489	6.25342	0.0456268	Upregulated
ANP32A	1.36088	6.52729	0.045776	Upregulated
ADAM33	-1.89473	3.2686	0.0457865	Downregulated
PAPLN	1.83632	3.69161	0.0458797	Upregulated
ADAMTS14	1.9546	2.41277	0.045993	Upregulated
CTF1	-2.39456	1.63936	0.0461936	Downregulated
CPVL	2.12073	2.68853	0.0464813	Upregulated
GFPT2	1.94008	3.50352	0.0464813	Upregulated
KCTD7	-1.50019	3.21933	0.0464813	Downregulated
NT5DC4	-1.86603	1.58463	0.0464813	Downregulated
RPL27	1.80529	4.56012	0.0464813	Upregulated
UNC80	-1.42984	4.83323	0.0464813	Downregulated
ADAM22	1.33382	4.57649	0.0471114	Upregulated
MLEC	1.59677	4.5249	0.0473464	Upregulated
TIMM10	2.38115	1.40907	0.0474435	Upregulated
TBC1D2	1.81434	2.95757	0.0479657	Upregulated
CCDC69	-1.47235	3.50534	0.0481447	Downregulated
METRNL	1.87346	3.09881	0.0481447	Upregulated
EWSR1	1.45249	6.14405	0.0485048	Upregulated
MAP2K4	-1.94169	2.59078	0.0485371	Downregulated
ATP11C	1.98809	3.09373	0.0486883	Upregulated
TAF15	1.33974	6.66221	0.0487327	Upregulated
SNRK	-1.57308	3.58069	0.0489718	Downregulated
PPP1R2B	-1.92395	1.47704	0.0500469	Downregulated
SYNE4	-1.75007	3.39326	0.0503466	Downregulated
GRN	2.00038	4.18927	0.0504827	Upregulated
HHIPL2	-2.07303	1.63908	0.0504827	Downregulated
RAB11FIP4	-1.58811	4.29812	0.0504827	Downregulated
RBM47	1.47467	4.58645	0.0504827	Upregulated
OR4E1	-2.15186	1.98881	0.0506161	Downregulated
MT2A	2.96707	3.41642	0.0506301	Upregulated
NDRG4	-1.33911	4.19026	0.0506301	Downregulated
PLA2G4F	-2.10684	1.70812	0.0506301	Downregulated
CADM3	-1.77608	3.7023	0.0506396	Downregulated
CIT	-1.35351	4.74152	0.0506396	Downregulated
FAM217A	-1.94819	1.16595	0.0506396	Downregulated
OLFML2B	1.63873	3.83978	0.0506396	Upregulated
TRPM6	-2.08512	2.41503	0.0507252	Downregulated
POLA2	-1.82599	2.79294	0.0508762	Downregulated
RPL18	1.5877	3.98763	0.0508762	Upregulated
SYT1	-2.03609	4.20027	0.0508762	Downregulated
B4GALT5	1.40496	4.56302	0.0510593	Upregulated
GLG1	1.20403	5.97334	0.0510593	Upregulated
LTBP1	1.58884	3.7793	0.0510593	Upregulated
MORC4	1.64638	7.27865	0.0510593	Upregulated
SKIV2L	1.82232	3.38191	0.0512749	Upregulated
EIF3B	1.52563	5.15202	0.0520565	Upregulated
NOB1	2.34904	2.42306	0.0520565	Upregulated
ANP32E	1.24994	6.22449	0.0522139	Upregulated
CROCC2	-1.69808	3.16652	0.0522139	Downregulated
DRD2	-1.92116	2.04483	0.0522139	Downregulated
FAM107A	-2.59972	4.66475	0.0522139	Downregulated
H2AC20	2.7256	1.33353	0.0522139	Upregulated
LRRC8B	-1.55702	2.98454	0.0522139	Downregulated
RDH10	1.76702	3.02519	0.0530748	Upregulated
CHRNA4	-1.87062	2.82375	0.0532716	Downregulated
KCNK3	-1.72323	2.51183	0.0532716	Downregulated
JCHAIN	2.82427	2.61392	0.0537349	Upregulated
FBXL16	-1.4707	4.52706	0.0538514	Downregulated
KIAA1958	-1.70749	3.39104	0.05392	Downregulated
RAB23	1.97781	1.88069	0.05392	Upregulated
SEC24D	1.53487	3.54181	0.05392	Upregulated
KIAA1217	1.40793	5.11289	0.0544794	Upregulated
ARRDC3	1.83852	3.0786	0.0546153	Upregulated
DACT1	2.08841	2.35568	0.0546153	Upregulated
APC	-1.71121	4.63311	0.0548423	Downregulated
CHRNB4	-1.75225	2.64081	0.0548423	Downregulated
MAP3K19	-1.67014	3.41071	0.0548423	Downregulated
RAB2A	1.60406	3.32475	0.0548423	Upregulated
SPATA33	-1.58272	2.9899	0.0548423	Downregulated
SPHK1	1.91561	2.66959	0.0548423	Upregulated
TMEM219	2.20483	2.27822	0.0548423	Upregulated
UBXN10	-2.02154	2.16752	0.0548423	Downregulated
H4C2	2.29558	0.64925	0.0551493	Upregulated
SPI1	1.93948	3.00673	0.0551493	Upregulated
TMED9	1.41131	3.55512	0.0553917	Upregulated
ARMCX1	1.95533	2.06058	0.0555196	Upregulated
TAX1BP3	2.42965	0.979469	0.0555196	Upregulated
ACTB	1.48736	8.44759	0.0555857	Upregulated
FAM50A	1.6717	6.75244	0.0560946	Upregulated
TP63	-1.50545	2.9928	0.0560946	Downregulated
KCNS1	-1.86549	1.80424	0.0563517	Downregulated
USP44	-1.92658	1.80808	0.0563743	Downregulated
FAM156A	1.4315	5.74254	0.0565315	Upregulated
PLEKHS1	-1.87923	3.51914	0.0567218	Downregulated
RAD1	-1.51729	2.84781	0.0568294	Downregulated
SNCB	-1.89406	2.20521	0.0568294	Downregulated
TRANK1	1.48825	5.76411	0.0568794	Upregulated
TCF19	-1.9624	1.82863	0.0573039	Downregulated
CCDC170	-1.99343	2.39279	0.0580975	Downregulated
CCDC3	-1.91118	1.82746	0.0580975	Downregulated
GPX4	1.68664	3.81845	0.0580975	Upregulated
PCDHGC3	1.5657	4.092	0.0580975	Upregulated
ZSWIM5	-1.56477	3.24961	0.0580975	Downregulated
DMRTC2	-1.98623	1.9198	0.0582008	Downregulated
PREX2	-1.71745	4.52525	0.0582008	Downregulated
CELF3	-1.79582	2.78966	0.0582927	Downregulated
ST18	-1.39849	3.96163	0.0582927	Downregulated
B4GALNT4	-2.2399	2.89712	0.058673	Downregulated
ST3GAL6	-1.61517	2.48456	0.058673	Downregulated
CPNE6	-1.87781	3.00864	0.0587495	Downregulated
GPR26	-1.81662	4.83365	0.0587495	Downregulated
RPN2	1.70637	3.22541	0.0587495	Upregulated
WFS1	-1.53068	3.33983	0.0587495	Downregulated
DLK2	-1.92408	1.83449	0.0588348	Downregulated
H3C2	2.43062	0.805598	0.0588348	Upregulated
CHPF	1.80564	2.4247	0.0593691	Upregulated
SLC40A1	1.80507	3.26713	0.0595057	Upregulated
ZBTB8B	-1.52956	3.78535	0.0595057	Downregulated
COL4A4	-1.73379	2.66286	0.0598879	Downregulated
SEC11C	-1.84484	3.25098	0.0602623	Downregulated
AC008878.3	3.30414	2.02465	0.0606433	Upregulated
BAP1	1.48683	4.28265	0.0606433	Upregulated
SPEM3	-1.6382	3.28478	0.0606433	Downregulated
ARL6IP5	2.13758	2.2308	0.0607466	Upregulated
FAM114A1	1.31533	3.76183	0.0607636	Upregulated
STX1A	-1.94201	2.85707	0.0616299	Downregulated
AC008581.2	2.59476	1.1233	0.0620127	Upregulated
COMT	1.64632	3.6638	0.0620317	Upregulated
CYP2F1	-1.78107	2.17828	0.0620317	Downregulated
IRF1	-1.45364	4.35688	0.0620317	Downregulated
NCAM1	-1.56954	4.92338	0.0620317	Downregulated
HMCN1	1.42971	3.78859	0.0625863	Upregulated
CFD	2.11317	1.50618	0.0626069	Upregulated
AP001931.2	-2.06136	1.25883	0.0627676	Downregulated
ADGRB2	-1.82319	3.54312	0.0629061	Downregulated
NME2	1.5889	3.68235	0.0629061	Upregulated
UBE2Q1	1.22832	4.01484	0.0629061	Upregulated
WDR53	-2.0798	1.84278	0.0629061	Downregulated
FSBP	-1.96441	2.11658	0.0631013	Downregulated
NLRP14	-2.32331	1.25803	0.0631013	Downregulated
PAPPA	1.4602	3.90376	0.0631013	Upregulated
LRIG1	1.47745	4.00962	0.063148	Upregulated
ROGDI	-1.92235	2.90734	0.063148	Downregulated
SIL1	1.39552	3.69241	0.063148	Upregulated
TPPP	-1.96477	4.03871	0.063148	Downregulated
ERMARD	-1.91708	2.01207	0.0635241	Downregulated
AVEN	1.66047	2.97129	0.0636194	Upregulated
CLCN2	-1.64809	3.23444	0.0640574	Downregulated
METTL7B	2.15989	0.584976	0.0641361	Upregulated
AHSP	2.02152	0.138664	0.0642115	Upregulated
SPATA31A7	-1.81288	3.38071	0.0642115	Downregulated
DYNC1I1	-1.8293	2.77457	0.0642438	Downregulated
MCM9	-1.63372	3.06305	0.0643266	Downregulated
TTN	-1.21987	6.81921	0.0643266	Downregulated
NINL	1.5631	4.09118	0.0643349	Upregulated
SPECC1	-1.21848	5.56819	0.0647929	Downregulated
PLEKHM2	1.37425	5.10983	0.0648533	Upregulated
FCRLA	-1.92632	1.81617	0.0648797	Downregulated
USP35	1.32166	5.98896	0.0649872	Upregulated
COLGALT1	1.47322	4.17018	0.0652203	Upregulated
HOXA5	2.11285	0.530322	0.0652203	Upregulated
FER1L6	-1.83884	1.82449	0.0653697	Downregulated
GPRIN2	-1.99916	0.727354	0.0654469	Downregulated
TXNDC16	-1.99725	1.814	0.0654469	Downregulated
ZNF80	-1.85922	1.47908	0.0654469	Downregulated
MRPS18A	2.16068	1.09639	0.0655532	Upregulated
PTGDR	-1.7258	1.75807	0.0656774	Downregulated
FMC1-LUC7L2	3.55157	3.1113	0.065833	Upregulated
MIER2	-1.43692	4.70545	0.065833	Downregulated
SPDL1	-1.71757	2.43347	0.065833	Downregulated
BTK	2.35784	1.29525	0.0660451	Upregulated
DMKN	-1.28383	4.0874	0.0660467	Downregulated
UBR7	1.97025	2.16699	0.0661733	Upregulated
H2BC12	1.98629	2.98964	0.0667126	Upregulated
PPP4C	1.25162	4.69732	0.0668543	Upregulated
RIMKLA	-1.91418	2.9573	0.0668543	Downregulated
TM4SF19	-1.93054	2.58977	0.0668543	Downregulated
ZFP36L2	2.37995	3.20975	0.0668543	Upregulated
ZDHHC11	-1.60716	2.78296	0.0671957	Downregulated
NSMCE2	1.98865	1.25545	0.0673514	Upregulated
PDZD4	-1.62438	3.75715	0.0673514	Downregulated
PSMC5	1.56494	4.21799	0.0673514	Upregulated
NEK6	2.05044	3.35499	0.0681491	Upregulated
PM20D1	-1.93055	2.01908	0.0683408	Downregulated
AQP7	-1.56299	3.5334	0.0683651	Downregulated
DDN	-1.69732	3.20411	0.0683651	Downregulated
FCRL5	-1.74776	3.43018	0.0683651	Downregulated
GNB1	1.19463	6.36116	0.0683651	Upregulated
NCOA4	1.64331	3.74716	0.0683651	Upregulated
RAB3A	-1.81935	2.06936	0.0683651	Downregulated
TPI1	1.32323	5.19623	0.0684056	Upregulated
HLA-DQB1	2.86617	2.54746	0.068439	Upregulated
MPPED2	-1.93937	3.01769	0.068439	Downregulated
USP54	-1.25096	4.35008	0.068439	Downregulated
TRIM26	1.25061	5.89137	0.0684523	Upregulated
PEG3	-1.25196	5.32546	0.0691276	Downregulated
ST14	1.99016	2.22448	0.0691276	Upregulated
ATP6V0D2	-1.80489	1.53829	0.0695425	Downregulated
RAD51AP2	-1.9149	1.48362	0.0695425	Downregulated
ABCB11	-2.05375	2.75174	0.069705	Downregulated
SLCO2A1	-1.82412	2.69679	0.069705	Downregulated
TNC	1.63599	4.68293	0.069705	Upregulated
SCAF1	1.32273	7.37004	0.0702768	Upregulated
NRP1	1.26528	5.24919	0.070337	Upregulated
HEXIM1	1.68141	4.4672	0.070456	Upregulated
FAM3C	1.53218	3.32284	0.0708507	Upregulated
NPIPB3	-2.42332	4.54834	0.0708507	Downregulated
WRNIP1	1.27652	4.25904	0.0710431	Upregulated
COQ6	-1.58832	2.65821	0.0712437	Downregulated
VCP	1.30442	4.89497	0.0712437	Upregulated
MSI2	-1.11615	5.2069	0.0714158	Downregulated
AC004922.1	2.44326	0.472603	0.0724173	Upregulated
ATAT1	-1.57878	3.29519	0.0724173	Downregulated
CACNA1I	-1.68076	3.48305	0.0724173	Downregulated
DRAXIN	-1.9764	2.83705	0.0724173	Downregulated
PSMG1	1.31417	3.38251	0.0724173	Upregulated
RPS6KA6	1.89364	3.70046	0.0724173	Upregulated
ZC3H4	1.18857	5.99223	0.0724173	Upregulated
GPR182	-1.73897	1.89804	0.0725914	Downregulated
LMNA	1.39372	6.20794	0.0726542	Upregulated
CCT7	1.52615	3.35407	0.072739	Upregulated
FIBIN	2.07274	1.85266	0.072739	Upregulated
RAB27B	-1.89732	1.82908	0.072739	Downregulated
LSM1	2.1592	1.61612	0.0733086	Upregulated
TMOD2	-1.6819	4.4053	0.073397	Downregulated
NEUROD2	-1.3715	4.41271	0.0735172	Downregulated
COL18A1	1.81073	7.12381	0.0738179	Upregulated
UNC50	1.69317	2.86979	0.0739393	Upregulated
ATCAY	-1.80914	3.25818	0.0745112	Downregulated
MYL6	1.40827	5.82143	0.0745112	Upregulated
PLPPR4	-2.02566	2.33375	0.0745112	Downregulated
STK10	1.20953	5.49443	0.0745112	Upregulated
TMED2	1.27758	3.84563	0.0745112	Upregulated
NDNF	-1.83808	2.02417	0.0746415	Downregulated
SH3BP5	1.50603	6.08705	0.0746954	Upregulated
SEMA4D	-1.349	4.75435	0.0747271	Downregulated
SLC12A7	-1.61195	4.40128	0.0747271	Downregulated
RIMS3	-1.56159	3.35312	0.0753649	Downregulated
SPDYE9	-2.47378	1.62647	0.0753649	Downregulated
TRPS1	1.1826	5.41239	0.0755266	Upregulated
RND2	-1.39733	3.49732	0.0757273	Downregulated
NLRP12	-2.00385	2.69	0.0766812	Downregulated
MYL12A	1.37775	4.10461	0.076813	Upregulated
CCNI2	-2.14461	1.24897	0.0773748	Downregulated
GNAZ	-1.73216	2.78339	0.0773748	Downregulated
LMAN1	1.46816	3.25015	0.0773748	Upregulated
UTP14C	-2.35766	2.17683	0.0774587	Downregulated
DPYSL3	1.61414	4.75791	0.0774597	Upregulated
ZNF469	1.19604	4.70288	0.0774597	Upregulated
RING1	1.75902	3.89042	0.0775565	Upregulated
PHACTR3	-1.60308	3.43458	0.0776811	Downregulated
ARHGEF4	-1.46953	4.0585	0.0778634	Downregulated
ACAT1	-1.64338	2.94258	0.0779477	Downregulated
ANKRD24	-1.72696	3.43741	0.0779477	Downregulated
CSTB	1.54753	3.83229	0.0779477	Upregulated
MRC2	1.31392	4.47361	0.0779477	Upregulated
SNAP25	-1.97383	3.25979	0.0779477	Downregulated
TMEM214	1.20533	4.39525	0.0779477	Upregulated
TMEM262	-1.71633	1.99568	0.0785539	Downregulated
B3GALT1	-1.84021	2.84303	0.078565	Downregulated
BRD2	1.29657	6.61295	0.078565	Upregulated
ARPC3	1.44183	3.63043	0.0787552	Upregulated
RIMBP2	-1.77133	3.20733	0.0791362	Downregulated
EEF1A1	1.44874	7.70193	0.079327	Upregulated
PDZD2	-1.3362	4.73166	0.0793603	Downregulated
KCNH6	-1.81294	2.22041	0.0794434	Downregulated
STX4	1.61515	4.55355	0.0795286	Upregulated
KARS1	1.50247	3.08209	0.0798101	Upregulated
TM9SF3	1.34026	4.63776	0.0798101	Upregulated
GPS1	1.40728	4.21256	0.080041	Upregulated
GABRB1	-1.55586	2.2687	0.0800953	Downregulated
STIL	-1.58319	2.6671	0.0800953	Downregulated
NAALADL1	-1.87973	1.79303	0.0803083	Downregulated
CHRFAM7A	-2.01034	0.984852	0.0804558	Downregulated
MAN2B1	1.10935	4.19315	0.0804558	Upregulated
PPP2CB	1.25026	4.10572	0.0807449	Upregulated
C16orf87	-1.6756	3.08941	0.0812546	Downregulated
TREM2	2.09764	1.18138	0.0816722	Upregulated
ZNF146	1.55206	3.47732	0.0816722	Upregulated
STPG2	-1.83949	2.13677	0.0817245	Downregulated
NIPAL2	1.90915	2.58112	0.0818405	Upregulated
THBS3	1.83425	2.65798	0.0818405	Upregulated
SPAG5	-1.62712	2.80961	0.08206	Downregulated
PLXDC2	1.16572	4.88581	0.0823925	Upregulated
SLC30A10	-1.3434	3.76358	0.0823925	Downregulated
ANKH	1.14958	4.4824	0.0824869	Upregulated
HLA-E	1.60386	6.68185	0.0824869	Upregulated
ACKR3	-1.77674	2.29083	0.0827196	Downregulated
PARD6G	-1.75613	2.16501	0.0827196	Downregulated
ZNF879	-1.89161	1.51101	0.0827196	Downregulated
C4A	4.00889	3.27224	0.0829965	Upregulated
ZCCHC17	-1.49172	3.37106	0.083298	Downregulated
ATG101	1.83157	2.54331	0.0835463	Upregulated
PATE4	-1.85583	2.57291	0.0835463	Downregulated
TMEM59L	-1.69986	2.70057	0.0835463	Downregulated
CCDC155	-1.63903	3.13059	0.0835968	Downregulated
CPSF3	1.74868	2.4175	0.0836684	Upregulated
EPGN	-1.82266	1.80463	0.0836684	Downregulated
NDRG2	-1.42492	5.45712	0.0836684	Downregulated
SAP30	1.58843	2.76761	0.0836684	Upregulated
HIF3A	-1.10516	4.68233	0.0837622	Downregulated
ATP6V1G2	-1.64738	2.91523	0.0838384	Downregulated
MTRF1	1.74175	1.86882	0.0838384	Upregulated
USP43	-1.70062	1.82499	0.0838384	Downregulated
RPN1	1.26474	4.45443	0.0838911	Upregulated
BLNK	-1.55961	2.89775	0.0840504	Downregulated
CUL7	1.34985	3.76151	0.0843211	Upregulated
CWC25	1.14245	5.30788	0.0843211	Upregulated
OGFR	1.27965	6.13856	0.0843982	Upregulated
EME1	-1.77574	2.02704	0.0849633	Downregulated
MUC7	-1.67048	2.59174	0.0849633	Downregulated
PLA2G4B	-1.86308	2.68929	0.0849633	Downregulated
RPL17	1.70182	4.67111	0.0849633	Upregulated
SLC39A7	1.40022	4.41043	0.0849633	Upregulated
TUSC1	1.94918	1.63893	0.0849633	Upregulated
WSCD1	-1.53147	2.82243	0.0849633	Downregulated
MEIS2	1.43651	7.10381	0.0850212	Upregulated
AC253572.1	2.67539	1.34151	0.0855779	Upregulated
ECSCR	2.35728	0.865528	0.0855779	Upregulated
FZD9	-1.85024	1.13979	0.0855779	Downregulated
ARFGEF3	-1.41951	4.35634	0.0859378	Downregulated
ARSG	-1.64127	2.93444	0.0859378	Downregulated
CENPB	1.16319	6.33824	0.0859771	Upregulated
GPR84	-1.85229	1.80246	0.0859771	Downregulated
RBM42	1.56926	3.48	0.0859771	Upregulated
MZT2B	1.61474	3.55081	0.0859827	Upregulated
FKBP8	1.22824	6.13158	0.0861179	Upregulated
NDUFC2-KCTD14	2.00925	0.432418	0.0861179	Upregulated
TMEM116	-1.70226	4.03505	0.0861179	Downregulated
LGMN	1.6275	4.02937	0.0862207	Upregulated
RCVRN	-1.57266	1.9312	0.0862207	Downregulated
BAIAP2	-1.65814	4.09354	0.0863331	Downregulated
SSR3	1.41917	3.47187	0.0863331	Upregulated
EXOC3	1.24013	5.62976	0.0864881	Upregulated
BNC2	1.30464	6.72983	0.0866817	Upregulated
GRM5	-1.45981	2.31141	0.0866817	Downregulated
KCTD12	1.50702	4.24043	0.0866817	Upregulated
KIF21B	-1.31672	5.34843	0.0866817	Downregulated
MYOM3	-1.25794	3.72935	0.0866817	Downregulated
REEP5	1.79132	3.02134	0.0866817	Upregulated
BPIFC	-1.70383	1.1406	0.0867438	Downregulated
CACHD1	-1.46337	3.30626	0.0867438	Downregulated
CDCA3	-1.8536	2.34378	0.0867438	Downregulated
EFR3B	-1.46445	4.355	0.0867438	Downregulated
KDM4A	1.39346	3.98213	0.0867438	Upregulated
MRPL51	2.09482	2.12843	0.0867438	Upregulated
NRXN2	-1.2123	4.93463	0.0867438	Downregulated
NUCB1	1.44724	5.73287	0.0867438	Upregulated
RAB6B	-1.74996	3.30627	0.0867438	Downregulated
SHANK2	-1.41161	4.43629	0.0867438	Downregulated
TMEM256-PLSCR3	1.96136	0.099306	0.0867438	Upregulated
ZYX	1.51961	4.28687	0.0867438	Upregulated
MCMBP	1.45741	3.19953	0.0868243	Upregulated
WDR64	-1.83622	1.83205	0.0868243	Downregulated
ENG	1.83566	4.45471	0.0875743	Upregulated
AVPR1A	1.95943	2.30592	0.0879441	Upregulated
ZNF300	-1.68779	2.45357	0.087984	Downregulated
FTSJ3	1.38058	4.60292	0.088181	Upregulated
IL1RN	-1.51459	2.45085	0.0882046	Downregulated
PCP4L1	-1.74198	1.5126	0.0882046	Downregulated
RYR2	-1.49582	5.21155	0.0882046	Downregulated
ST6GAL1	-1.5586	3.95817	0.0882046	Downregulated
GNG12	1.51563	3.07996	0.0883417	Upregulated
TNP2	-1.83408	2.35061	0.0885639	Downregulated
MRM3	1.7885	1.93056	0.0886092	Upregulated
DNAJC11	1.50232	4.40956	0.0890786	Upregulated
SDR42E1	-1.496	3.60269	0.0891743	Downregulated
SLC6A11	-1.51078	3.1774	0.0892607	Downregulated
PMF1	-1.77727	1.9616	0.0894492	Downregulated
ATXN1L	-1.38055	4.02222	0.0895668	Downregulated
CAPN2	1.29224	5.60676	0.0901166	Upregulated
PPP3R2	-1.5061	1.7405	0.0901757	Downregulated
SH3GL2	-1.98457	1.75606	0.0902837	Downregulated
PFN1	1.30245	4.41294	0.0904741	Upregulated
OR2M4	-1.94693	2.21728	0.0905446	Downregulated
ZAN	-1.51185	3.651	0.0905446	Downregulated
ZNF181	-1.76749	2.61028	0.0905446	Downregulated
DEPTOR	1.9735	1.85053	0.0907945	Upregulated
NPIPB7	-2.37151	2.16107	0.0907945	Downregulated
CGREF1	-1.39329	2.87839	0.0908796	Downregulated
CTSH	1.40604	4.13604	0.0908796	Upregulated
FBP1	2.08055	0.627128	0.0908796	Upregulated
FZD8	1.91947	2.99394	0.0908796	Upregulated
HDGFL1	1.81795	2.00253	0.0908796	Upregulated
INHBE	-1.79642	1.64634	0.0908796	Downregulated
DRD5	-1.74688	1.96093	0.0909771	Downregulated
PRKRA	1.96998	1.92519	0.0913509	Upregulated
SMAD7	1.16109	4.60563	0.0913509	Upregulated
VHL	1.09332	5.62398	0.0915187	Upregulated
ABCA1	1.49592	4.58839	0.0917286	Upregulated
TMEM17	-1.59832	2.28456	0.0918851	Downregulated
PLA2G4A	1.82197	1.05993	0.0919044	Upregulated
PRPH2	-1.70975	1.91891	0.0919044	Downregulated
FCRLB	-1.88602	0.969924	0.0922911	Downregulated
ADO	1.92261	1.88713	0.0932658	Upregulated
CHSY1	1.46777	4.35896	0.0932658	Upregulated
CTAGE9	-2.54354	1.13978	0.0932658	Downregulated
CTNNA2	-1.58237	3.78934	0.0932658	Downregulated
HNRNPA3	1.15622	5.67754	0.0932658	Upregulated
STAG3	-1.42476	3.64797	0.0932658	Downregulated
MISP3	-1.71654	1.25928	0.0935164	Downregulated
BZW2	1.9761	1.26209	0.093842	Upregulated
CPLX1	-1.98713	3.15894	0.0943573	Downregulated
PRF1	1.95123	1.25969	0.0943573	Upregulated
YPEL1	-2.00277	2.67759	0.0943591	Downregulated
EDAR	-1.79343	1.29499	0.0944445	Downregulated
FABP4	2.02707	0.844125	0.0944445	Upregulated
FGFR3	-1.70682	3.1678	0.0944445	Downregulated
PITPNM3	-1.19	7.40795	0.0944445	Downregulated
SMIM11B	1.95029	0.610033	0.0944445	Upregulated
ADH1A	1.8537	0.17182	0.0944611	Upregulated
EMC7	1.56117	2.8039	0.0944611	Upregulated
PDE6A	-1.40644	3.15446	0.0948423	Downregulated
ERI3	1.60349	2.05117	0.0950011	Upregulated
HNRNPA2B1	1.35526	6.9102	0.0952365	Upregulated
DDX43	-1.79432	1.88458	0.0958082	Downregulated
ENPP5	-1.98644	1.51876	0.0958524	Downregulated
ZNF503	-1.74419	2.14629	0.0960519	Downregulated
KCTD16	-1.38514	3.74381	0.0964541	Downregulated
WDR1	1.25122	5.12874	0.0966355	Upregulated
RADIL	-1.52737	2.36866	0.0966569	Downregulated
COBL	-1.31322	4.08003	0.0966966	Downregulated
OR1L8	-1.6931	2.23238	0.0968305	Downregulated
S100A11	2.40811	2.65465	0.0968305	Upregulated
TRIM9	-1.67076	3.40335	0.0968305	Downregulated
RGS6	-1.33118	3.50306	0.0970105	Downregulated
ADCY5	-1.58681	3.73752	0.0972183	Downregulated
CCT5	1.4249	3.152	0.0972183	Upregulated
DHX33	1.19522	3.58733	0.0972183	Upregulated
RGS10	1.86628	1.61907	0.0972183	Upregulated
TTC9B	-1.35132	3.69333	0.0972183	Downregulated
EPHA6	-1.80889	2.67741	0.0977785	Downregulated
PPL	-1.41152	3.68291	0.0978298	Downregulated
PGAP2	-1.47872	2.46374	0.0983141	Downregulated
GPR61	-1.6009	2.26491	0.0984808	Downregulated
NYAP1	-1.68826	2.58301	0.0984923	Downregulated
ABCA3	-1.44589	3.61477	0.0987898	Downregulated
CD34	-1.32768	3.89899	0.0987898	Downregulated
JADE1	1.35039	4.79762	0.0987898	Upregulated
LGALS3BP	1.36575	3.62048	0.0987898	Upregulated
MUC22	-1.72772	1.36384	0.0987898	Downregulated
NKD1	-1.28352	5.33102	0.0987898	Downregulated
ZNF710	1.50182	4.28021	0.0987898	Upregulated
KIAA1211L	-1.64965	3.79948	0.0991515	Downregulated
SQSTM1	1.26736	5.75899	0.0991515	Upregulated
MAP7D2	-1.94432	4.09426	0.0992137	Downregulated
JHY	-1.49498	3.0445	0.099416	Downregulated
PPFIA3	-1.37959	4.22454	0.099416	Downregulated
SCN11A	-1.62009	3.05471	0.099416	Downregulated
SLC8A1	-1.30142	4.64949	0.099416	Downregulated
TIMELESS	1.2084	4.2826	0.099416	Upregulated
UBE2R2	1.17147	3.94666	0.099416	Upregulated
ZNF768	1.36399	3.77538	0.099416	Upregulated
ABCC8	-1.46721	3.43756	0.0996726	Downregulated
RACK1	1.1543	5.36832	0.0996844	Upregulated
CELSR3	-1.40258	3.33957	0.0999084	Downregulated
SLC17A7	-1.28968	5.49876	0.0999916	Downregulated

## Sheet: Neuroglia
Table S2c.1861 DEGs identifed in CCM lesional neuroglia (p<0.1, FDR corrected; |FC|>1.5)
Gene Symbol	log2FC	mu	P_FDR	type
CAMK2A	-4.90152	3.7683	2.97562e-08	Downregulated
CA11	-4.14247	5.2248	7.75027e-08	Downregulated
MAP2	-3.82969	5.36835	3.3143e-07	Downregulated
RUNDC3A	-4.91617	2.64082	3.3143e-07	Downregulated
COL1A1	5.35782	8.74398	4.22404e-07	Upregulated
IFI30	5.00423	3.56789	4.24425e-07	Upregulated
FBXL16	-4.1831	4.52706	4.84422e-07	Downregulated
LSP1	4.75172	4.16261	5.32229e-07	Upregulated
LYZ	6.14928	3.40504	5.32229e-07	Upregulated
OLFM1	-4.84336	3.60313	5.32229e-07	Downregulated
RIMS1	-4.9655	4.31917	5.32229e-07	Downregulated
CPLX2	-4.30347	4.37804	6.31475e-07	Downregulated
COL3A1	5.63373	7.14355	6.51336e-07	Upregulated
KIF5A	-4.72177	4.7799	8.01796e-07	Downregulated
LAPTM5	4.21823	3.78642	8.01796e-07	Upregulated
PACSIN1	-4.16718	3.59777	8.01796e-07	Downregulated
B2M	3.26496	6.21855	8.09678e-07	Upregulated
CHD5	-4.86447	4.70461	8.09678e-07	Downregulated
HPCAL4	-4.44279	2.8608	8.09678e-07	Downregulated
HLA-DRA	4.17344	4.14036	9.65635e-07	Upregulated
CTSZ	3.41617	4.85154	2.46533e-06	Upregulated
NPM2	-5.03913	3.09164	2.49554e-06	Downregulated
TSPOAP1	-3.6914	4.8696	3.53492e-06	Downregulated
ACTA1	5.16808	3.61125	4.19273e-06	Upregulated
SNAP25	-4.91014	3.25979	4.19273e-06	Downregulated
TYROBP	4.58962	2.59402	4.19273e-06	Upregulated
EEF1A2	-4.33051	3.20365	4.8323e-06	Downregulated
SNCB	-3.96808	2.20521	4.8323e-06	Downregulated
NRGN	-4.15144	3.96542	7.65458e-06	Downregulated
HSPA1L	3.32243	3.36743	7.76444e-06	Upregulated
PITPNM3	-3.08225	7.40795	8.22846e-06	Downregulated
CAMK2N1	-3.06337	4.7978	1.02724e-05	Downregulated
TXNIP	2.9841	4.83899	1.13968e-05	Upregulated
DDN	-3.63854	3.20411	1.1747e-05	Downregulated
CTSS	3.56869	4.15609	1.25262e-05	Upregulated
SRGN	3.96579	3.17056	1.25262e-05	Upregulated
SLC16A3	2.59115	4.40019	1.33171e-05	Upregulated
SNCG	-3.38926	2.45007	1.33171e-05	Downregulated
RGS7	-3.8209	2.08508	1.58088e-05	Downregulated
TNFAIP2	3.06999	5.77257	1.58088e-05	Upregulated
APOBR	2.72051	4.79611	1.78145e-05	Upregulated
CXCL8	5.32036	2.05316	1.78145e-05	Upregulated
FTL	3.16098	7.1904	1.78145e-05	Upregulated
SPI1	3.42897	3.00673	1.84807e-05	Upregulated
CD74	3.22458	6.25191	2.61353e-05	Upregulated
SLC1A2	-2.79206	5.53504	2.79089e-05	Downregulated
RAB3A	-3.49792	2.06936	2.93642e-05	Downregulated
CYBA	3.19636	3.35801	3.00484e-05	Upregulated
KIF5C	-3.33705	5.2094	3.09395e-05	Downregulated
SERPINA1	3.17071	3.56045	3.09395e-05	Upregulated
DLGAP3	-3.33709	2.04478	3.49308e-05	Downregulated
MMP9	4.77707	2.49398	3.49308e-05	Upregulated
ATP2B2	-3.43049	4.36444	3.51203e-05	Downregulated
COL1A2	3.97969	7.72415	3.68541e-05	Upregulated
BSN	-3.00889	4.20452	4.71403e-05	Downregulated
CSF2RB	3.26623	2.85012	4.71403e-05	Upregulated
GRM5	-3.04017	2.31141	5.49338e-05	Downregulated
SHANK1	-3.52288	3.94962	5.49338e-05	Downregulated
NAMPT	2.78085	4.28834	5.92079e-05	Upregulated
GRIN1	-4.51795	3.56421	6.18065e-05	Downregulated
POSTN	4.31176	4.01868	6.18065e-05	Upregulated
LCP1	3.11979	3.84166	6.31694e-05	Upregulated
S100A9	4.3559	2.15512	6.31694e-05	Upregulated
CD68	3.85385	4.18165	6.49966e-05	Upregulated
SCO2	4.62095	1.30948	6.49966e-05	Upregulated
TAGLN3	-3.30726	1.60587	6.49966e-05	Downregulated
FERMT3	2.94143	4.42564	6.86671e-05	Upregulated
HCK	3.32364	2.6561	6.86671e-05	Upregulated
HLA-B	3.06825	6.80451	6.86671e-05	Upregulated
BRSK1	-2.90769	3.86216	7.13599e-05	Downregulated
MYH7	4.31805	5.58369	7.21835e-05	Upregulated
POTEJ	6.80141	4.94621	7.40373e-05	Upregulated
RAPGEF4	-4.21197	3.59527	7.40373e-05	Downregulated
TIMP1	4.09563	4.2609	7.40373e-05	Upregulated
CHST1	-3.54563	3.96069	7.79415e-05	Downregulated
DMTN	-3.4973	3.90078	8.92104e-05	Downregulated
PTPRN2	-3.4085	2.8809	9.78257e-05	Downregulated
TUBB6	2.43209	4.54886	0.000110117	Upregulated
PLEK	3.12776	3.2331	0.00011903	Upregulated
HLA-C	3.19031	6.30891	0.000125818	Upregulated
BMERB1	-3.126	3.11121	0.000126614	Downregulated
GRIA2	-3.63917	4.16042	0.000126614	Downregulated
FYB1	2.5954	4.526	0.000129376	Upregulated
ATRNL1	-2.8048	3.88281	0.000134246	Downregulated
CAMKV	-3.59369	2.32918	0.000134246	Downregulated
COL5A1	3.06075	7.47641	0.000134246	Upregulated
NEFL	-3.37132	4.57406	0.000134246	Downregulated
PDZD4	-3.18637	3.75715	0.000134246	Downregulated
SNAP91	-3.20258	2.16563	0.000134246	Downregulated
ANXA2	2.4053	5.17375	0.000134493	Upregulated
PHACTR3	-3.35553	3.43458	0.000139206	Downregulated
PPFIA2	-2.90432	3.21093	0.000144429	Downregulated
COL6A3	3.61215	7.83611	0.000157271	Upregulated
TNFRSF1B	2.61449	3.93478	0.000161379	Upregulated
SPTBN2	-3.15541	4.03318	0.000170417	Downregulated
SEPTIN5	-3.98656	3.48503	0.000174838	Downregulated
ANKRD24	-3.65282	3.43741	0.000187405	Downregulated
ERC2	-3.23555	3.85076	0.000187405	Downregulated
HLA-DPB1	2.92743	4.66156	0.000187405	Upregulated
KCNQ2	-3.38388	3.50798	0.000187405	Downregulated
STX1B	-2.5782	3.80126	0.000187405	Downregulated
TMEM130	-3.5357	3.74391	0.000187405	Downregulated
TNFAIP3	3.6333	3.27431	0.000187405	Upregulated
UNC80	-2.77717	4.83323	0.000187405	Downregulated
ZBED9	3.38027	5.95139	0.000187405	Upregulated
WAS	3.51235	2.34359	0.00020077	Upregulated
JAKMIP1	-3.97716	2.17045	0.000201805	Downregulated
SFRP4	3.31558	3.90882	0.000217837	Upregulated
FCGR3A	3.19168	3.22526	0.000220727	Upregulated
STMN2	-3.78601	2.31393	0.000221062	Downregulated
SYT1	-3.7316	4.20027	0.000221062	Downregulated
AGAP2	-3.09144	3.64003	0.000225433	Downregulated
MAN1A2	-2.96548	5.50391	0.000226998	Downregulated
SLC8A2	-2.81205	3.34927	0.000226998	Downregulated
TGFB1	2.26932	4.63209	0.000226998	Upregulated
MGAT3	-3.09185	2.74041	0.000237695	Downregulated
SLC40A1	2.97734	3.26713	0.000253851	Upregulated
PCLO	-2.21761	5.10863	0.000262024	Downregulated
PNMA3	-3.29184	1.98187	0.000271769	Downregulated
DIO2	-2.71	3.99063	0.000276618	Downregulated
ATP1A3	-2.69309	5.00492	0.000308046	Downregulated
CKB	-2.74639	3.07703	0.000308046	Downregulated
PTPRC	2.42825	3.87354	0.000316677	Upregulated
STX1A	-3.29839	2.85707	0.000316896	Downregulated
BRSK2	-2.95787	3.46596	0.000328647	Downregulated
ANK2	-2.29	5.48483	0.000329019	Downregulated
G0S2	3.49949	1.93845	0.000329019	Upregulated
C1S	3.19138	5.2276	0.000342357	Upregulated
CXCR4	3.65515	2.54483	0.000342357	Upregulated
SPTBN4	-2.85788	4.21254	0.00035175	Downregulated
CTSD	2.8419	5.3204	0.000370841	Upregulated
APC	-2.7575	4.63311	0.000374727	Downregulated
NPTXR	-2.78254	3.7729	0.000377559	Downregulated
CELF4	-2.86642	3.87716	0.000436267	Downregulated
CLIC1	2.75662	3.89072	0.000450432	Upregulated
MYT1L	-2.48708	6.77261	0.000451109	Downregulated
BCL2A1	3.53279	0.995992	0.000472836	Upregulated
ARHGDIB	2.47872	4.0412	0.000480286	Upregulated
ACTC1	3.28961	2.36691	0.000480395	Upregulated
MAPT	-2.51867	4.51568	0.000485375	Downregulated
NECAB1	-3.02841	2.61889	0.000497388	Downregulated
SULT4A1	-3.17275	2.49385	0.000519665	Downregulated
CTSB	2.23133	6.20764	0.000535605	Upregulated
R3HDM1	-2.46096	4.56937	0.000535605	Downregulated
DLGAP2	-3.20908	3.54786	0.000566931	Downregulated
FBXO41	-2.97062	3.31128	0.000566931	Downregulated
CD163	3.10401	5.72355	0.000583204	Upregulated
HLA-DPA1	2.35571	4.31964	0.000583204	Upregulated
CACNG3	-2.75264	2.73209	0.000589214	Downregulated
ADGRB3	-2.59516	3.52488	0.000602994	Downregulated
RASGRF1	-2.7761	3.20038	0.000607557	Downregulated
TGFBR2	2.60756	4.59724	0.000607557	Upregulated
GPRIN1	-2.93925	2.13553	0.000611241	Downregulated
GNAO1	-2.06537	4.54497	0.000629231	Downregulated
PRKAR1B	-2.99835	3.36875	0.000638258	Downregulated
CAMK2B	-2.85993	3.45125	0.000659303	Downregulated
MPP6	-2.52053	4.29595	0.000690518	Downregulated
RCN3	3.17498	3.71311	0.000707384	Upregulated
ADD2	-2.50005	4.25231	0.000718232	Downregulated
MAP6	-2.58719	2.96065	0.000728899	Downregulated
NDRG4	-2.17313	4.19026	0.000738245	Downregulated
SPP1	4.30847	3.95725	0.000758505	Upregulated
CD14	3.82067	2.75281	0.000777938	Upregulated
PAK3	-2.64116	3.96534	0.000786889	Downregulated
LMTK3	-2.43282	4.69891	0.000789401	Downregulated
NSG2	-3.22832	3.17805	0.000791754	Downregulated
PPFIA4	-2.90136	3.84884	0.000791754	Downregulated
CYBB	2.33501	3.99418	0.000808988	Upregulated
MGP	3.01288	4.22939	0.000808988	Upregulated
RIMBP2	-2.93182	3.20733	0.000811836	Downregulated
SYT7	-2.59429	4.16744	0.000823347	Downregulated
ARPP21	-3.0812	3.65535	0.000826047	Downregulated
ADGRB1	-2.82563	3.85623	0.000827464	Downregulated
CHGA	-3.53732	3.9159	0.00082792	Downregulated
KIF3C	-2.7784	4.62071	0.000839693	Downregulated
SYN1	-2.83463	2.60524	0.000839693	Downregulated
DLG4	-1.93924	5.41215	0.000843003	Downregulated
KIFC2	-2.52204	3.7006	0.000843003	Downregulated
PRDX4	3.34045	1.23996	0.000843003	Upregulated
PSD	-2.67088	2.79276	0.000843003	Downregulated
C1orf21	-2.06223	5.23368	0.000926518	Downregulated
GPNMB	3.05374	4.7276	0.000929566	Upregulated
IDS	-2.99482	4.62422	0.000932904	Downregulated
SLC25A23	-2.66695	4.17862	0.000932904	Downregulated
NECAB2	-2.91026	1.16959	0.000938253	Downregulated
CXCL1	3.35633	1.15578	0.00100843	Upregulated
POTEE	3.35099	3.0978	0.00100843	Upregulated
HLA-DRB5	4.26709	2.81049	0.00104023	Upregulated
STXBP1	-2.31015	4.85494	0.00104023	Downregulated
KCNH3	-2.96788	1.98636	0.00104334	Downregulated
PCDH9	-2.33668	5.46687	0.00108691	Downregulated
GABRA5	-2.76691	1.90883	0.00109811	Downregulated
SATB2	-2.0799	4.24076	0.00110401	Downregulated
BEX2	-2.7222	2.16508	0.00110644	Downregulated
EPB41L1	-1.85935	4.88026	0.00110644	Downregulated
NCS1	-2.56777	3.81104	0.00110644	Downregulated
UNC13A	-2.44027	5.05132	0.00110644	Downregulated
FCGRT	2.24968	4.49979	0.00115028	Upregulated
MAP1A	-1.99571	6.75975	0.00118552	Downregulated
FCGR2A	2.02658	4.382	0.00118972	Upregulated
DGKZ	-2.05979	5.01362	0.00121351	Downregulated
TNNT2	-2.77299	3.16945	0.00125523	Downregulated
HCLS1	2.20719	4.88358	0.0012634	Upregulated
ITGAX	2.21736	4.55774	0.0012634	Upregulated
RIMS2	-2.37061	4.72494	0.00127229	Downregulated
CDK5R1	-2.8378	2.6809	0.00130051	Downregulated
FN1	2.52887	8.88475	0.00130051	Upregulated
KHDRBS2	-3.42446	1.53217	0.00130051	Downregulated
NGEF	-2.98677	3.63534	0.00130051	Downregulated
VSNL1	-2.65393	3.89522	0.00130051	Downregulated
CTNND2	-2.28703	4.1402	0.00131489	Downregulated
AC018755.2	3.22735	0.0805566	0.00136673	Upregulated
NELL2	-2.71713	2.37629	0.00137346	Downregulated
CTXN1	-2.70545	2.0341	0.00141452	Downregulated
KIAA1549L	-2.38832	4.14992	0.00145055	Downregulated
IQGAP1	1.92371	5.64903	0.00146633	Upregulated
CUX2	-2.7066	3.22766	0.00147656	Downregulated
SEZ6L	-2.54298	2.83399	0.00147656	Downregulated
ADCY1	-2.47929	4.32257	0.00149426	Downregulated
CMKLR1	2.18228	4.73146	0.0014973	Upregulated
HBB	3.35762	2.06736	0.0014973	Upregulated
RARRES1	2.99564	0.886924	0.0014973	Upregulated
DOCK3	-2.62868	3.19794	0.00152771	Downregulated
HPCA	-2.87249	1.35311	0.00152771	Downregulated
STAB1	2.33911	5.41947	0.00154807	Upregulated
PKD1	-2.3508	5.80175	0.00159122	Downregulated
NCF1	2.27568	3.79196	0.00167144	Upregulated
SCRT1	-2.46763	5.5134	0.00170871	Downregulated
CCK	-2.9427	0.985226	0.00171613	Downregulated
S100A8	4.1613	1.49487	0.0017399	Upregulated
EPHA6	-3.02757	2.67741	0.00176181	Downregulated
PPFIA3	-2.59878	4.22454	0.00176181	Downregulated
RAP1GAP	-3.27197	3.03377	0.00176181	Downregulated
ATCAY	-2.86067	3.25818	0.00178991	Downregulated
OXCT1	-2.90617	1.80449	0.00185341	Downregulated
PHF24	-2.6015	2.66962	0.0018714	Downregulated
PTPRJ	1.8204	5.25158	0.0018714	Upregulated
UNC13C	-2.98796	4.14717	0.0018714	Downregulated
ZNF217	2.50955	3.02788	0.0018714	Upregulated
HMOX1	3.12477	3.905	0.00187365	Upregulated
DUSP1	2.55628	4.5474	0.00187573	Upregulated
GIT1	-2.04664	4.1954	0.00187573	Downregulated
ITGAM	1.95676	3.42598	0.00187573	Upregulated
RESF1	2.0077	4.06043	0.00187573	Upregulated
RYR2	-2.67506	5.21155	0.00187573	Downregulated
CSF3R	2.10623	4.86716	0.00188364	Upregulated
ADGRB2	-2.7963	3.54312	0.00190123	Downregulated
PALM	-2.34719	4.44301	0.00191362	Downregulated
KIF1A	-2.24678	5.78675	0.00192494	Downregulated
SERPINE1	2.80301	3.57737	0.0019273	Upregulated
SLC4A10	-2.6393	2.92895	0.00194112	Downregulated
ICAM1	2.82649	2.80893	0.00196225	Upregulated
DYNC1I1	-2.81404	2.77457	0.00196395	Downregulated
KIF1B	-1.793	5.82679	0.00199	Downregulated
PEG3	-1.96601	5.32546	0.00199	Downregulated
SLA	2.1445	3.81059	0.00199	Upregulated
APBB1	-2.11216	4.18267	0.00202186	Downregulated
MYO1F	2.16855	4.44786	0.00202186	Upregulated
SYN2	-2.51405	2.998	0.00209185	Downregulated
HLA-DRB1	3.14304	4.16291	0.00213177	Upregulated
ANXA1	1.97667	4.39144	0.00218894	Upregulated
H3C1	3.2637	0.534559	0.00218894	Upregulated
THEMIS2	2.18414	3.48064	0.00218894	Upregulated
LCP2	2.26038	3.86542	0.00224209	Upregulated
CLSTN1	-2.44433	7.18003	0.00227949	Downregulated
HLA-A	2.4361	6.6213	0.00227949	Upregulated
PLCB1	-1.96997	4.72476	0.00227949	Downregulated
RAB32	3.03733	0.741076	0.00229211	Upregulated
ENHO	-2.66817	0.644408	0.00229984	Downregulated
SHC3	-2.19538	3.89503	0.00231553	Downregulated
TNR	-1.83447	5.26071	0.00231553	Downregulated
TRHDE	-2.67452	3.84624	0.00231553	Downregulated
AC092647.5	4.07019	0.760348	0.00235801	Upregulated
CD53	2.39139	2.56407	0.00238304	Upregulated
KIAA1211L	-2.77479	3.79948	0.0023867	Downregulated
PTPN5	-2.45914	2.77422	0.00239651	Downregulated
SCAMP5	-2.39961	3.2219	0.00239651	Downregulated
PDE2A	-2.30322	4.17494	0.0024058	Downregulated
KCNT1	-2.38133	3.27152	0.0024088	Downregulated
GRN	2.73562	4.18927	0.00247064	Upregulated
ADAM11	-2.80089	1.69552	0.0024977	Downregulated
FOXG1	-2.89716	2.87718	0.00251092	Downregulated
LAMP2	2.25406	3.62008	0.00252558	Upregulated
INA	-3.12912	1.7859	0.00261099	Downregulated
SYT13	-2.6052	2.85021	0.0027323	Downregulated
SPTB	-2.67683	4.35072	0.00279882	Downregulated
PREPL	-2.39628	3.11389	0.00288778	Downregulated
CACNA1E	-1.88629	5.27546	0.0029043	Downregulated
SAMHD1	1.81946	7.08716	0.0029043	Upregulated
SPEG	-2.06944	5.11523	0.0029043	Downregulated
CACNA2D2	-2.5488	2.41757	0.00292232	Downregulated
AIF1	2.71145	3.29179	0.00295198	Upregulated
ALDOC	-2.52865	3.20026	0.00299459	Downregulated
TXNDC5	2.44181	4.08398	0.00299459	Upregulated
ZNF91	-2.21295	4.22035	0.00299459	Downregulated
ELAVL3	-2.82009	4.66377	0.0030004	Downregulated
TRIM9	-2.69579	3.40335	0.00304431	Downregulated
DIRAS2	-2.60966	2.61325	0.00311596	Downregulated
NPTX1	-2.4467	3.43111	0.00311596	Downregulated
TMEM151B	-2.65672	2.62457	0.00312029	Downregulated
AGAP1	-1.84476	5.01829	0.00313521	Downregulated
LRRC4B	-2.34841	4.92493	0.0031978	Downregulated
SELPLG	2.16823	2.77484	0.0031978	Upregulated
LOXL2	1.80708	5.14036	0.00331614	Upregulated
SLC2A13	-2.27574	3.12726	0.00331614	Downregulated
BTG1	2.74867	2.6933	0.00343345	Upregulated
FGF12	-2.56888	2.86059	0.00344385	Downregulated
CFD	2.88232	1.50618	0.00345415	Upregulated
PYCARD	3.44366	1.14623	0.00345415	Upregulated
PRDM12	3.41841	3.1405	0.00349112	Upregulated
CALM1	-2.30266	5.3369	0.00349585	Downregulated
IL23A	2.75675	0.446427	0.00349585	Upregulated
CEND1	-2.68984	1.79503	0.00349759	Downregulated
ITGB2	1.8932	5.51206	0.00349759	Upregulated
SOBP	-2.20162	3.12672	0.00361337	Downregulated
ADAM8	2.95808	1.94813	0.00364165	Upregulated
MCL1	2.06655	5.25164	0.00367622	Upregulated
NCF2	2.55938	3.29868	0.00367622	Upregulated
PPP1R1B	-2.29475	4.41183	0.00367622	Downregulated
SLC11A1	1.72679	4.83418	0.00367622	Upregulated
THBS1	1.99276	5.89159	0.00369203	Upregulated
JPH4	-2.19671	4.31036	0.00370785	Downregulated
RAB6B	-2.58178	3.30627	0.00370785	Downregulated
ABAT	-1.90881	4.51467	0.00375054	Downregulated
ABCB9	-2.33538	3.27334	0.00375054	Downregulated
CKLF	3.19492	0.986123	0.00379967	Upregulated
KIF21A	-1.86469	4.18835	0.00395228	Downregulated
F13A1	2.78637	3.18319	0.00398499	Upregulated
MAN2B1	1.73697	4.19315	0.00398499	Upregulated
NEFM	-2.0164	6.14604	0.00398499	Downregulated
CACNA1B	-3.03395	4.02466	0.00399098	Downregulated
ARFGEF3	-2.09613	4.35634	0.00412809	Downregulated
ENC1	-2.6281	3.61397	0.00412809	Downregulated
TENT5A	2.42132	4.27936	0.00412809	Upregulated
SCN2A	-2.38774	4.87445	0.00422033	Downregulated
ELANE	2.9082	0.207537	0.00426243	Upregulated
CHI3L1	2.77777	4.66212	0.00426477	Upregulated
JCHAIN	3.94955	2.61392	0.00426477	Upregulated
NEUROD2	-2.16184	4.41271	0.00426477	Downregulated
ZNF662	-2.28549	3.6199	0.00426477	Downregulated
BTBD10	-2.48377	2.61813	0.00440466	Downregulated
DEFA3	4.09239	0.596486	0.00440466	Upregulated
ARNT2	-1.76836	4.56474	0.00442664	Downregulated
EXOC3	1.82789	5.62976	0.00443228	Upregulated
SERPINI1	-2.65589	1.922	0.00443228	Downregulated
KIAA1549	-2.17342	3.72097	0.00454829	Downregulated
KNDC1	-2.36933	2.95211	0.00455324	Downregulated
ACSL1	2.42974	3.76122	0.00459956	Upregulated
NID2	2.56014	3.61296	0.0046321	Upregulated
DLGAP1	-2.25826	3.84113	0.00476585	Downregulated
B4GAT1	-2.6509	1.80361	0.00476625	Downregulated
BSCL2	-2.8918	1.95238	0.00476625	Downregulated
RGS7BP	-2.3822	1.76497	0.00476625	Downregulated
WBP1	-2.47491	2.15748	0.00476625	Downregulated
TCEAL7	-2.57991	1.28915	0.00479878	Downregulated
PHYHIP	-2.57914	3.41975	0.00483866	Downregulated
CTNNA2	-2.3059	3.78934	0.00484878	Downregulated
GABBR2	-2.33197	3.31424	0.00500252	Downregulated
PSG9	-2.45334	2.37374	0.00504092	Downregulated
TMOD2	-2.3087	4.4053	0.00510253	Downregulated
CHN1	-2.1632	3.61091	0.00522531	Downregulated
GPRASP1	-2.23022	4.07152	0.00522531	Downregulated
RGS2	2.62474	2.12574	0.00522531	Upregulated
FEZF2	2.37115	3.41524	0.00525313	Upregulated
CPLX1	-2.85609	3.15894	0.00525858	Downregulated
LCE3D	2.88761	0.109422	0.00526196	Upregulated
PPM1E	-2.5499	2.08587	0.00536787	Downregulated
TLN2	-1.72515	4.58747	0.0055721	Downregulated
CPM	1.87526	4.77686	0.00573331	Upregulated
MYO5A	-1.81347	5.15239	0.00573331	Downregulated
AREG	3.04712	0.582457	0.00585166	Upregulated
SCGB1A1	2.90544	0.311422	0.00589071	Upregulated
ARHGEF4	-2.07682	4.0585	0.00592034	Downregulated
DEF6	2.57014	3.5403	0.00596221	Upregulated
AL353572.3	2.7858	0.138664	0.00599555	Upregulated
CHGB	-2.10001	4.77128	0.00599555	Downregulated
LYNX1	-2.11278	2.84321	0.00599555	Downregulated
NTRK3	-1.74906	5.42424	0.00607317	Downregulated
DAD1	3.01049	1.71408	0.0061146	Upregulated
MICU3	-2.31048	2.34501	0.00618163	Downregulated
CNTNAP2	-2.16211	4.28593	0.00638475	Downregulated
FOS	2.29001	5.79298	0.00638475	Upregulated
CALM3	-1.79349	5.95362	0.00642861	Downregulated
EPHB6	-2.17887	3.11651	0.00642861	Downregulated
JAK3	2.41678	3.38176	0.00642861	Upregulated
WNK2	-2.12608	4.52984	0.00642861	Downregulated
DDAH1	-2.2641	3.3966	0.00644108	Downregulated
HOMER1	-2.23443	3.04657	0.00650633	Downregulated
LITAF	2.19712	3.22079	0.00650633	Upregulated
DENND5B	-2.21028	3.63425	0.00657676	Downregulated
CAMP	2.74644	0.113251	0.00660406	Upregulated
PIK3R5	1.94281	4.19034	0.00660406	Upregulated
NBEA	-1.94683	4.04755	0.00661851	Downregulated
ST14	2.66255	2.22448	0.00661851	Upregulated
P2RY13	2.40304	1.74516	0.00667422	Upregulated
LTBP2	2.2372	4.68593	0.00667616	Upregulated
NAP1L2	-2.61368	2.71139	0.00667616	Downregulated
PLXNC1	1.81547	3.70772	0.00667616	Upregulated
ACBD7	-2.5321	3.53915	0.0066913	Downregulated
GRIP2	-1.92099	4.18253	0.0066913	Downregulated
PSIP1	-1.76597	4.79298	0.00670654	Downregulated
ATP1B2	-1.88002	4.54024	0.00670792	Downregulated
DNM1	-2.09192	5.02929	0.00674236	Downregulated
NDUFB8	-2.90832	2.33674	0.00684791	Downregulated
RIMBP3C	3.47746	0.96699	0.00686202	Upregulated
CELF3	-2.30781	2.78966	0.00688885	Downregulated
LZTS3	-1.98352	4.29119	0.00688885	Downregulated
NUDT3	-2.63199	4.8571	0.00688885	Downregulated
PTPN6	2.56118	3.38418	0.00688885	Upregulated
THBS2	2.43257	4.25746	0.00688885	Upregulated
YPEL1	-2.81798	2.67759	0.00688885	Downregulated
ARHGAP18	2.40836	2.48456	0.00703163	Upregulated
CTSL	2.14349	4.73731	0.00711464	Upregulated
MOAP1	-2.01968	2.52701	0.00711464	Downregulated
PRODH	-2.37435	3.10996	0.007229	Downregulated
SLPI	2.67803	0.0840097	0.00731666	Upregulated
VSIR	1.92924	3.70696	0.00731666	Upregulated
SLC25A32	-2.40621	1.65303	0.00732096	Downregulated
ARPC4-TTLL3	3.58597	0.599629	0.00737759	Upregulated
HS6ST3	-2.34878	3.7833	0.00737759	Downregulated
TCEAL6	-2.91683	2.41787	0.00754631	Downregulated
C1QA	3.50826	2.82129	0.00761464	Upregulated
CYP1B1	2.21714	3.78968	0.00780035	Upregulated
NALCN	-2.03081	3.8615	0.00785796	Downregulated
ARHGAP33	-2.33704	3.44985	0.00786234	Downregulated
CRMP1	-2.0232	3.36092	0.00796087	Downregulated
PTPRN	-2.36228	3.53356	0.00796087	Downregulated
NCAN	-2.40661	3.1069	0.0079841	Downregulated
ADCY5	-2.4732	3.73752	0.00799744	Downregulated
HABP4	-2.71289	3.5136	0.00807117	Downregulated
HBA2	3.62203	2.0563	0.00807117	Upregulated
SENP3-EIF4A1	2.67778	0.0163459	0.00807117	Upregulated
SEPTIN3	-2.10829	5.05792	0.00807117	Downregulated
CELSR3	-2.21826	3.33957	0.00808343	Downregulated
MAPK8IP2	-2.02036	4.7013	0.00815573	Downregulated
S100A11	3.46924	2.65465	0.0081597	Upregulated
PEA15	-2.05763	5.12667	0.0082004	Downregulated
SNRPN	-2.73469	3.05774	0.00823975	Downregulated
MMP25	2.37026	2.672	0.00827451	Upregulated
UBAP2	-1.81294	4.65121	0.00829603	Downregulated
IGSF21	-2.17304	2.05623	0.00833845	Downregulated
LNX1	-2.43764	1.76971	0.00834201	Downregulated
ARHGAP4	2.44414	3.88838	0.00836907	Upregulated
ARPC1B	2.15056	4.15607	0.00841507	Upregulated
RGS5	-2.38888	3.88419	0.00842791	Downregulated
EVI2A	3.09506	0.789828	0.00850804	Upregulated
EVI5L	-2.08727	4.06248	0.00850804	Downregulated
FCGBP	2.26051	3.88303	0.00850804	Upregulated
NRTN	2.40137	0.302625	0.00850804	Upregulated
PCDH7	-2.20008	3.38315	0.00862635	Downregulated
TCIRG1	2.14042	4.39004	0.0086999	Upregulated
IL15RA	2.77268	1.73137	0.0087186	Upregulated
CCDC85A	-2.20798	2.83083	0.00884033	Downregulated
NPC2	2.30532	2.8183	0.00892169	Upregulated
MNDA	2.642	2.16123	0.00893399	Upregulated
SOCS7	-1.82303	3.91366	0.00893399	Downregulated
BAALC	-2.23601	3.12216	0.00903678	Downregulated
BEX1	-2.5601	2.50667	0.00903678	Downregulated
CAP2	-2.62906	2.41147	0.00903678	Downregulated
CIT	-1.72504	4.74152	0.00905925	Downregulated
CPVL	2.83422	2.68853	0.00905925	Upregulated
MMP16	-2.20354	3.26513	0.00905925	Downregulated
TENM2	-2.33083	3.394	0.00911592	Downregulated
ITIH2	3.07066	2.80564	0.00912741	Upregulated
FPR1	3.25285	2.21082	0.00919755	Upregulated
HECW1	-1.6824	4.54413	0.00919755	Downregulated
SYK	2.00559	3.69314	0.00919755	Upregulated
PTPRD	-1.93524	3.9094	0.00924175	Downregulated
ATP2B3	-2.79284	3.27377	0.00936327	Downregulated
VAMP8	2.78859	2.22772	0.00941971	Upregulated
MAP7D2	-2.80252	4.09426	0.00951608	Downregulated
YWHAH	-1.97262	4.44378	0.00966431	Downregulated
CD63	1.89862	5.27308	0.00967409	Upregulated
LGMN	2.19808	4.02937	0.00967409	Upregulated
QSER1	-2.32613	3.49557	0.00967409	Downregulated
KCNJ9	-1.97381	3.53533	0.0096841	Downregulated
SSX2IP	-2.25723	2.70569	0.00968505	Downregulated
SIGLEC14	3.0196	2.79539	0.0096865	Upregulated
C1QC	2.36461	3.44421	0.00972395	Upregulated
FGFR3	-2.22112	3.1678	0.00977073	Downregulated
SNPH	-1.83269	3.34271	0.00978372	Downregulated
CRYM	-2.36326	2.20185	0.00978432	Downregulated
IQSEC3	-1.84139	3.79151	0.00978432	Downregulated
PLCB2	1.86944	5.46828	0.00978432	Upregulated
TUBB2A	-2.90949	2.69864	0.00981921	Downregulated
CIDEB	3.30629	0.490351	0.00988264	Upregulated
KCNQ3	-1.71824	4.18621	0.00988264	Downregulated
FAM149B1	-2.20596	3.10225	0.0099314	Downregulated
NNAT	-2.32403	1.91672	0.00994204	Downregulated
NFKBIA	2.14924	4.82279	0.00997817	Upregulated
NSF	-2.01233	3.35982	0.0100085	Downregulated
ATP1A2	-2.80748	6.21457	0.0101039	Downregulated
KDM4C	-2.01327	3.74003	0.0101687	Downregulated
TMEM132B	-1.68593	4.9477	0.0102101	Downregulated
PODXL2	-2.19955	4.20623	0.0102249	Downregulated
ATP6V1G2	-2.30638	2.91523	0.0102459	Downregulated
CASTOR2	-2.0175	4.04201	0.0102459	Downregulated
SLC6A17	-2.24977	3.68557	0.0103099	Downregulated
STMN3	-2.02063	3.44729	0.010376	Downregulated
SPARC	1.91371	7.18101	0.0104895	Upregulated
CSPG5	-2.39518	2.60379	0.0104902	Downregulated
PLPPR3	-2.44417	3.3327	0.0104902	Downregulated
MGAT5B	-2.4283	2.33003	0.0108634	Downregulated
C1orf115	-1.88491	3.95641	0.0108951	Downregulated
RFLNB	2.30843	2.70634	0.0108951	Upregulated
RHOBTB2	-1.94348	3.90124	0.0108951	Downregulated
PPIAL4D	2.55687	0.0164072	0.0109869	Upregulated
TMEM59L	-2.1021	2.70057	0.0111367	Downregulated
PTP4A1	3.30717	1.46136	0.0111739	Upregulated
ADGRE5	1.96581	3.6789	0.0113025	Upregulated
MTUS2	-2.15024	3.10399	0.0113025	Downregulated
MYH10	-2.15778	5.70056	0.0113025	Downregulated
STK17B	1.77085	3.35345	0.0113271	Upregulated
PLAU	2.37278	2.33296	0.0113858	Upregulated
CCR10	-3.32171	4.23907	0.0114035	Downregulated
CREG2	-1.93836	3.22681	0.0114805	Downregulated
ANPEP	2.2345	3.60494	0.0115772	Upregulated
CLIP3	-1.82352	4.15301	0.0118626	Downregulated
PIK3R2	-3.16517	2.30581	0.0118626	Downregulated
RBM47	1.81544	4.58645	0.011911	Upregulated
RAPGEFL1	-2.44204	3.58828	0.0121131	Downregulated
FGL2	1.95803	3.16475	0.012185	Upregulated
PITPNM2	-2.3688	3.52453	0.012185	Downregulated
GCGR	2.52656	0.765677	0.012189	Upregulated
ODF3B	2.28546	2.44443	0.012189	Upregulated
PPP1R18	1.38795	5.31943	0.0122638	Upregulated
FSTL4	-2.3385	2.45291	0.0123939	Downregulated
TAP2	2.7493	3.44838	0.0124283	Upregulated
CYFIP2	-1.8893	4.16625	0.0124545	Downregulated
GABARAPL1	-1.71739	3.83311	0.0125179	Downregulated
TMEM9	-1.90037	2.93362	0.0128569	Downregulated
FAM153A	-2.55272	2.06283	0.0130421	Downregulated
GPR26	-2.36731	4.83365	0.0131786	Downregulated
GPR27	-2.19444	1.90218	0.0131987	Downregulated
SLC6A12	-2.42293	3.22544	0.0131987	Downregulated
AK5	-1.92641	3.3142	0.0133193	Downregulated
NSMF	-2.04953	4.06489	0.0133193	Downregulated
ICAM3	3.09853	2.17031	0.0133238	Upregulated
AC006978.2	2.40137	-0.0507106	0.0133834	Upregulated
LY6G6F	2.42382	-0.105365	0.0133834	Upregulated
LY6H	-2.29265	1.33209	0.013575	Downregulated
NLRP6	2.72878	1.20947	0.013575	Upregulated
STMN4	-2.80738	3.26473	0.013575	Downregulated
TMEM255A	2.62715	1.61381	0.013575	Upregulated
ZFR2	-2.17655	2.57656	0.013575	Downregulated
FAT3	-1.5932	4.58057	0.0135913	Downregulated
SDCBP	2.11575	3.60466	0.0135913	Upregulated
FMN2	-1.50299	4.60072	0.0136144	Downregulated
ADGRV1	-1.50818	5.14595	0.0137441	Downregulated
FAM3D	2.49301	0.384259	0.0137441	Upregulated
MAFB	1.99059	4.54069	0.0137441	Upregulated
TREM2	2.72599	1.18138	0.0137441	Upregulated
SCN3B	-1.53164	4.64371	0.0137547	Downregulated
ARHGDIG	-2.31171	1.26699	0.0140192	Downregulated
UNC93B1	2.66924	2.87954	0.0140192	Upregulated
DISP3	-2.46611	1.5774	0.0140308	Downregulated
BMPER	-2.03898	3.29247	0.0141241	Downregulated
H3C12	2.54285	0.19402	0.0141515	Upregulated
SV2A	-2.44179	3.37144	0.0142438	Downregulated
ARHGAP30	1.44468	5.22332	0.0142764	Upregulated
ELF1	2.10293	3.39455	0.0142764	Upregulated
S100A4	2.69792	1.73799	0.0142764	Upregulated
PARVG	2.14088	4.0004	0.0143103	Upregulated
SLC13A3	-2.07283	3.00897	0.0143103	Downregulated
EFEMP1	1.87675	4.35653	0.0143379	Upregulated
PIK3AP1	2.30668	2.51342	0.0143379	Upregulated
SASH3	2.62382	1.44223	0.0144265	Upregulated
DYSF	1.93186	4.34226	0.014437	Upregulated
DZIP3	-2.02227	2.97227	0.0144752	Downregulated
RIMS3	-1.90734	3.35312	0.0145157	Downregulated
ANXA9	2.57657	0.441582	0.0145507	Upregulated
MCF2L	-1.71054	5.87405	0.0145744	Downregulated
FBXL17	-1.93837	3.28017	0.0146734	Downregulated
NRSN2	-2.10456	2.07761	0.0146862	Downregulated
GRIN2B	-1.52053	6.22142	0.0147521	Downregulated
KLF6	1.81804	4.54309	0.0147552	Upregulated
ORM1	3.19082	0.5675	0.0147552	Upregulated
PTK2	-1.99602	4.95279	0.0148389	Downregulated
STK10	1.57284	5.49443	0.0148607	Upregulated
CLASP2	-1.51496	4.71688	0.0148892	Downregulated
STARD6	2.66387	0.244143	0.0148892	Upregulated
BAIAP3	-2.31382	2.02853	0.015027	Downregulated
RAB11FIP4	-1.85446	4.29812	0.0151601	Downregulated
DOK6	-2.83434	5.44984	0.0154101	Downregulated
OBP2A	2.41995	0.436304	0.0154216	Upregulated
SLC6A7	-2.30127	2.49582	0.0154216	Downregulated
SIPA1	1.89089	4.0423	0.0155006	Upregulated
AC069444.2	2.56955	-0.0727173	0.01601	Upregulated
COL6A2	2.18912	7.36616	0.0160562	Upregulated
FAM174C	2.41569	1.63623	0.0161161	Upregulated
PGD	1.74528	4.23396	0.0161161	Upregulated
RBFOX1	-1.755	4.33439	0.0161161	Downregulated
ADPRHL1	-1.76176	3.56741	0.0161213	Downregulated
PCDHGA6	-1.95807	3.85137	0.0161213	Downregulated
SPRYD3	-1.91088	5.80907	0.0162061	Downregulated
PNMA8A	-2.0649	2.64224	0.0162908	Downregulated
GALNT17	-1.91428	3.38388	0.0163129	Downregulated
PRTN3	2.5092	0.366361	0.016421	Upregulated
MTSS2	-1.85795	4.96879	0.0164984	Downregulated
BTBD8	-2.47361	2.44788	0.0165021	Downregulated
NFIL3	2.37008	2.50609	0.0166121	Upregulated
NXPH3	-2.13113	3.15062	0.0166121	Downregulated
DMD	-1.86704	4.47379	0.0167245	Downregulated
GABBR1	-1.93231	5.59904	0.0167245	Downregulated
NYAP1	-2.16036	2.58301	0.0167245	Downregulated
LRP3	-2.01019	2.77329	0.0167716	Downregulated
AC011511.1	2.53892	1.00226	0.0168995	Upregulated
MICAL3	-1.3853	6.27878	0.0169719	Downregulated
AC058822.1	2.67344	0.125448	0.0170967	Upregulated
PGBD5	-1.73579	4.10956	0.0170967	Downregulated
TMEM71	2.99306	0.872465	0.0172091	Upregulated
TFDP3	2.30743	0.138664	0.017373	Upregulated
CCL5	2.50008	2.4177	0.0174041	Upregulated
DCAF6	-1.80994	3.78231	0.0174127	Downregulated
PDXP	-2.06087	1.82107	0.0175384	Downregulated
RNF149	2.30156	2.39247	0.0175965	Upregulated
MAGI2	-1.48072	6.10824	0.0179303	Downregulated
ZBTB18	-1.89201	3.10196	0.0179303	Downregulated
UNC5A	-2.12499	2.25178	0.0179559	Downregulated
NCF4	2.45506	2.14216	0.0179792	Upregulated
WFDC9	2.35371	0.126161	0.0179951	Upregulated
SH2D5	-2.21759	1.39636	0.0179973	Downregulated
AC118281.1	3.13421	0.441937	0.0181677	Upregulated
TCEAL2	-1.86568	4.96409	0.0181677	Downregulated
SLC4A3	-2.31171	3.57789	0.0181926	Downregulated
C5AR1	2.06263	2.81482	0.0184276	Upregulated
CPNE6	-2.14814	3.00864	0.0184276	Downregulated
FXYD7	-2.49656	1.39671	0.0184276	Downregulated
NCDN	-1.93736	4.80012	0.0186834	Downregulated
SELL	2.49541	2.48675	0.0186834	Upregulated
ARHGAP32	-1.54729	4.23954	0.0188782	Downregulated
PHACTR1	-1.41567	4.84314	0.0189828	Downregulated
FMOD	2.19182	1.98926	0.0191732	Upregulated
GOT1	-2.27955	1.66594	0.0191732	Downregulated
OSBP2	-1.96882	2.92717	0.0191732	Downregulated
S100A12	2.81889	0.346331	0.0193085	Upregulated
BRINP1	-1.76318	3.29133	0.019315	Downregulated
ICAM5	-2.29298	2.18246	0.019315	Downregulated
TGIF1	2.06818	3.10968	0.019315	Upregulated
MRPS9	-2.29461	1.58079	0.0193955	Downregulated
SV2B	-2.08393	3.65667	0.0195096	Downregulated
BEX5	-2.27672	1.23236	0.0196348	Downregulated
CBX6	-1.46641	4.55585	0.0196348	Downregulated
SLC6A1	-1.70478	5.31787	0.0197501	Downregulated
TMSB4X	1.52907	6.37344	0.0197501	Upregulated
TLE5	-1.44482	4.86428	0.0198096	Downregulated
RGS4	-2.1354	2.2747	0.020199	Downregulated
SLC17A7	-1.76001	5.49876	0.020199	Downregulated
CT47B1	2.89774	1.44117	0.0202144	Upregulated
SMCHD1	1.87466	4.00251	0.0206065	Upregulated
ACP5	2.93938	1.88776	0.0211011	Upregulated
SYBU	-1.90815	3.44826	0.0211011	Downregulated
DTNA	-1.73069	4.70443	0.0211107	Downregulated
LAMB1	1.76582	6.18115	0.0211107	Upregulated
MXD1	2.00681	3.26389	0.0211107	Upregulated
WDR97	-2.07309	3.3723	0.0211107	Downregulated
VSIG4	2.55258	1.72307	0.0212129	Upregulated
ABLIM2	-1.99589	2.96975	0.0212193	Downregulated
FOXH1	2.78665	0.520546	0.0212446	Upregulated
GNAZ	-2.04049	2.78339	0.0212474	Downregulated
CD82	1.52535	4.47755	0.0213155	Upregulated
SFT2D3	2.69267	0.0391375	0.0213155	Upregulated
ZMYND11	-2.06763	4.13306	0.0213155	Downregulated
STOX2	-1.82043	3.62826	0.0216237	Downregulated
SATB1	-1.49031	4.49527	0.0216403	Downregulated
PCDH8	-2.38039	1.4471	0.0217407	Downregulated
ASPHD1	-2.07386	5.3753	0.0218285	Downregulated
KCNJ6	-1.6169	6.30714	0.0218484	Downregulated
H2AC4	2.46364	0.27762	0.0219059	Upregulated
C19orf85	2.2893	1.42625	0.0219133	Upregulated
C1orf35	-2.2476	4.12104	0.0219133	Downregulated
PJA2	-1.76583	4.44443	0.0219133	Downregulated
COL6A1	1.80888	8.40478	0.0219948	Upregulated
COPZ2	2.44935	2.27127	0.0220046	Upregulated
PAK1	-1.58931	3.52904	0.0220755	Downregulated
CR1	1.69136	3.98321	0.0221198	Upregulated
GALNT9	-2.00273	3.59594	0.0223668	Downregulated
AQP9	2.77404	1.67792	0.0224398	Upregulated
GALR2	2.55459	0.334192	0.0224473	Upregulated
ROCK2	-1.71512	4.67716	0.0224473	Downregulated
HECW2	-1.6192	4.75378	0.0224635	Downregulated
LCE1C	2.41995	0.168313	0.0224635	Upregulated
AP000781.2	2.69345	0.393136	0.0224899	Upregulated
C1GALT1C1	2.39551	0.731998	0.0226873	Upregulated
ZNF99	-1.92186	2.24746	0.0226873	Downregulated
TMEM132A	-1.53689	5.00662	0.022744	Downregulated
AKT3	-1.62975	5.39797	0.0229046	Downregulated
GLUD1	-2.06244	3.94982	0.0229046	Downregulated
NDRG2	-1.74788	5.45712	0.0229046	Downregulated
AC099811.2	2.82738	0.230458	0.0231931	Upregulated
ICA1	-1.98305	2.92951	0.0231931	Downregulated
MRPL41	-2.35045	2.00742	0.0231931	Downregulated
CSF2RA	1.77013	4.01331	0.0233764	Upregulated
DGKB	-1.82552	4.54736	0.0233764	Downregulated
FBXW7	-1.4445	5.18564	0.0233764	Downregulated
IFI16	1.9943	4.01423	0.0233764	Upregulated
TADA2A	-1.80734	3.51947	0.0233764	Downregulated
FN3K	-2.18767	2.61939	0.023394	Downregulated
PRSS12	-2.11668	1.91069	0.023394	Downregulated
TNRC6C	-2.33015	5.07152	0.0236352	Downregulated
KIF21B	-1.62147	5.34843	0.0237308	Downregulated
ABCC8	-2.04522	3.43756	0.023964	Downregulated
GABRA1	-1.78966	4.5186	0.023964	Downregulated
MYH11	-2.60154	6.4	0.023964	Downregulated
PRKCB	-2.31966	8.68911	0.023964	Downregulated
SNRNP25	-1.8781	2.04462	0.023964	Downregulated
CCDC88B	1.39331	5.23417	0.0240374	Upregulated
TNNI2	2.63342	0.900805	0.0240374	Upregulated
AL132671.2	2.25668	0.173056	0.0241667	Upregulated
SHANK3	-2.34537	5.36766	0.0242407	Downregulated
TMEM176A	1.74042	3.82644	0.0242559	Upregulated
CRISPLD2	1.64842	4.3577	0.0243089	Upregulated
H2AB1	2.17649	0.164076	0.0243089	Upregulated
MPPED1	-2.13773	2.53743	0.0243089	Downregulated
HLA-DQA1	2.29064	3.2683	0.0243579	Upregulated
RAB40C	-2.00627	2.52564	0.0243579	Downregulated
NLK	-2.08207	2.8094	0.024478	Downregulated
ZC3H6	-2.05793	3.95726	0.0244846	Downregulated
SUSD3	2.45418	0.269555	0.0244966	Upregulated
SH3GLB2	-1.95997	3.74362	0.0245103	Downregulated
B3GNT7	2.50346	1.82744	0.024531	Upregulated
EBLN1	2.3441	0.324209	0.0245674	Upregulated
SLIT1	-1.95268	2.73532	0.0245836	Downregulated
ATF3	1.86814	3.49253	0.0247113	Upregulated
SYNGR1	-1.69416	3.80658	0.0247113	Downregulated
ACTL6B	-2.60058	1.34413	0.0247471	Downregulated
COL24A1	-2.14255	3.34447	0.0247471	Downregulated
HRAS	-1.75639	3.89382	0.0247762	Downregulated
SLC25A22	-2.0471	2.37075	0.0247853	Downregulated
ADCY8	-2.08545	1.86841	0.0248008	Downregulated
ELFN2	-1.88407	4.13559	0.0248008	Downregulated
FAM153B	-2.31307	2.63635	0.0248008	Downregulated
LRRN2	-1.98765	2.81714	0.0248008	Downregulated
PIH1D1	-1.82507	3.28748	0.0248008	Downregulated
POU6F1	-1.64326	2.89255	0.0248008	Downregulated
VAV3	1.99876	2.75427	0.0248008	Upregulated
FRAT2	1.77435	3.01983	0.0248535	Upregulated
XCL2	2.40137	0.31069	0.0248535	Upregulated
GMIP	2.00365	3.37608	0.0248987	Upregulated
ARHGEF9	-1.62018	4.62907	0.0249372	Downregulated
CGREF1	-1.67091	2.87839	0.0249372	Downregulated
GCHFR	2.50481	0.336509	0.0249372	Upregulated
MPP2	-2.14115	2.49434	0.0249372	Downregulated
TP53TG3D	-2.20374	2.69688	0.0249372	Downregulated
CAMK4	-2.1593	3.41515	0.0250286	Downregulated
KRTAP10-6	2.22204	0.685076	0.0251078	Upregulated
C14orf132	-1.58542	3.69133	0.0251139	Downregulated
SOWAHD	2.38549	0.176986	0.0251139	Upregulated
CACNA2D3	-1.97728	2.26405	0.0251184	Downregulated
CD44	1.945	5.07459	0.0251184	Upregulated
PEG10	-2.14032	3.46376	0.0251184	Downregulated
SORCS1	-1.86772	3.89894	0.0251184	Downregulated
TAF11L2	2.46126	0.694392	0.0251184	Upregulated
ZFP36L2	2.42691	3.20975	0.0251195	Upregulated
SRGAP3	-1.59568	4.97582	0.0251538	Downregulated
C1orf189	2.62172	0.421015	0.0251846	Upregulated
RPS6KA1	2.19069	2.44823	0.0254284	Upregulated
PLXNA4	-1.66506	4.87799	0.0257003	Downregulated
SSX4B	2.68865	0.151574	0.0257482	Upregulated
CSRNP3	-1.888	3.83558	0.0257685	Downregulated
PHGR1	2.68353	0.669279	0.0257685	Upregulated
AK4	-1.78597	3.67653	0.0260728	Downregulated
KRTAP1-1	2.30743	0.0392634	0.0260874	Upregulated
MAP3K3	1.67355	3.85757	0.0261045	Upregulated
MIB1	-1.82909	4.25283	0.0261045	Downregulated
PF4V1	2.16833	0.0118336	0.0263181	Upregulated
PCDH10	-1.59829	4.40316	0.0264832	Downregulated
CPZ	2.58679	1.67602	0.0266267	Upregulated
ARHGAP35	-1.35773	4.93149	0.0266936	Downregulated
GADD45B	1.76789	4.57634	0.0266936	Upregulated
ISLR	2.32847	3.80216	0.0266936	Upregulated
PMAIP1	2.51053	0.95163	0.0266936	Upregulated
ZNF514	-1.56195	4.07958	0.0267662	Downregulated
CPNE5	-1.76147	3.08903	0.0269429	Downregulated
CALY	-2.44105	2.10677	0.0269696	Downregulated
TTBK1	-1.51943	5.95343	0.0269696	Downregulated
C4orf36	2.24334	0.250141	0.0270398	Upregulated
EHMT2	-1.7069	8.10691	0.0270398	Downregulated
TCEA2	-1.84842	4.13235	0.027112	Downregulated
AP3B2	-1.65752	4.45237	0.0271314	Downregulated
IVNS1ABP	1.85441	3.79473	0.0272265	Upregulated
KCNIP3	-2.11641	3.40363	0.0276965	Downregulated
KIF3A	-1.73487	4.70736	0.0276965	Downregulated
ZNRF2	2.12167	2.65649	0.0276965	Upregulated
CCR1	2.05281	1.83757	0.0276978	Upregulated
TMEM41A	-1.71894	3.4856	0.0277282	Downregulated
STK39	-2.10273	3.92326	0.0277635	Downregulated
SYCE1	-2.21119	1.91819	0.0277635	Downregulated
LRATD1	-1.88417	2.78629	0.0277847	Downregulated
MPRIP	-1.44528	7.0515	0.0278669	Downregulated
GNG3	-2.13168	0.89754	0.0279999	Downregulated
PRKAR2B	-1.96683	1.58947	0.028056	Downregulated
VSTM1	2.61799	0.823195	0.0281234	Upregulated
IL6	2.97373	0.594596	0.0281428	Upregulated
MYRIP	-2.06619	3.31266	0.0281613	Downregulated
ABCA1	1.86054	4.58839	0.0282076	Upregulated
CABLES1	-1.92756	2.91923	0.0282076	Downregulated
WFS1	-1.71926	3.33983	0.0282076	Downregulated
AL121594.1	2.48543	0.0736728	0.0282449	Upregulated
EGFL6	2.40789	1.43897	0.0284681	Upregulated
ADCY2	-1.49771	4.6834	0.0285868	Downregulated
COL15A1	2.11987	4.14324	0.0285868	Upregulated
STARD9	-1.70995	4.82734	0.0285876	Downregulated
CD52	2.44544	0.825176	0.0286575	Upregulated
THEM5	2.25814	0.531632	0.0286884	Upregulated
CCDC80	1.65753	6.72814	0.0287038	Upregulated
FABP3	-1.99146	1.84721	0.0287038	Downregulated
PLCH2	-1.67992	4.41161	0.0287046	Downregulated
PTPN20	-1.89077	1.63447	0.0287046	Downregulated
KCNF1	-2.20255	1.83907	0.0287962	Downregulated
POLE4	-1.8433	2.57175	0.0287962	Downregulated
SEMA5B	-2.06198	3.00292	0.0287962	Downregulated
FGF8	2.25814	0.286294	0.0288842	Upregulated
SCG5	-1.91786	2.09572	0.0288842	Downregulated
UBALD2	1.81879	2.91024	0.0290744	Upregulated
EMP3	1.77638	4.29862	0.0290821	Upregulated
RAD1	-1.80517	2.84781	0.0291052	Downregulated
PKP4	-1.72753	5.56153	0.0291717	Downregulated
MAGEA9B	2.17649	0.454084	0.0292265	Upregulated
PNRC1	1.48526	4.58738	0.0293843	Upregulated
B3GAT1	-1.54494	4.30002	0.0294416	Downregulated
C1QTNF4	-1.9848	1.31292	0.0295336	Downregulated
SLC25A38	-2.12329	1.69946	0.0296273	Downregulated
MRTFB	-1.76336	5.02957	0.0296994	Downregulated
APBA1	-1.314	4.57676	0.0298216	Downregulated
CNMD	2.17269	0.601715	0.029869	Upregulated
FRMD4A	-1.60349	5.97789	0.029869	Downregulated
H3C7	2.1384	0.222559	0.029869	Upregulated
CACNG8	-1.34304	6.15382	0.0299219	Downregulated
C1QB	2.17345	3.4028	0.0299541	Upregulated
CCN1	2.06596	4.70674	0.0299541	Upregulated
MAST1	-2.0941	3.50969	0.0299541	Downregulated
TNFSF13B	2.19904	1.66885	0.0299541	Upregulated
OBSCN	-1.49977	5.29857	0.0299678	Downregulated
DOCK5	1.36109	5.0422	0.0300209	Upregulated
IGFBP4	2.09134	5.25274	0.0300209	Upregulated
IGFBP2	1.52488	4.5973	0.0300242	Upregulated
PPP1R26	-2.08389	2.86424	0.0301285	Downregulated
WIPF1	1.36835	4.25922	0.030261	Upregulated
ARL14	2.66249	1.05724	0.0303635	Upregulated
MOBP	-1.99727	5.50934	0.0303936	Downregulated
NFAM1	1.73459	3.69853	0.0304054	Upregulated
TEF	-1.89891	2.7286	0.0304054	Downregulated
PIEZO2	1.70665	5.7481	0.030659	Upregulated
TRIM46	-1.93304	2.86974	0.0306959	Downregulated
FMR1NB	2.42382	0.138664	0.0308668	Upregulated
IL25	2.21225	0.618454	0.0308668	Upregulated
SSMEM1	2.37597	0.421015	0.0308832	Upregulated
MLIP	-1.91981	3.43732	0.0309833	Downregulated
GC	2.45418	0.344777	0.0311154	Upregulated
IL6R	1.69776	3.54791	0.0311219	Upregulated
SPINK13	2.56051	0.488579	0.0312663	Upregulated
MRAS	-1.57773	3.63071	0.0315343	Downregulated
MMP14	1.75257	5.093	0.0315629	Upregulated
TRIM49D2	3.19385	0.82637	0.0315629	Upregulated
UCMA	2.17649	0.0422661	0.031662	Upregulated
REN	2.42382	0.315535	0.0318526	Upregulated
FAM209A	2.3808	0.308162	0.0319434	Upregulated
TBX5	-1.76842	3.42329	0.0320034	Downregulated
TSPYL1	-1.45865	5.68037	0.0322782	Downregulated
FBLN2	1.98015	5.11119	0.032375	Upregulated
TRIM71	-1.83588	3.53507	0.0324168	Downregulated
EIF4E3	-1.96631	3.10672	0.0327112	Downregulated
ITPKA	-1.96372	0.941806	0.0327112	Downregulated
THRB	-1.65015	3.82667	0.0327112	Downregulated
DEFB110	2.17315	0.206228	0.0327374	Upregulated
GPX3	1.95762	2.76794	0.0327374	Upregulated
MMP2	2.25633	3.55602	0.0327374	Upregulated
PSAP	1.73024	7.0954	0.0327374	Upregulated
TEX52	2.03463	0.788162	0.0327374	Upregulated
PIP4K2B	-1.39927	4.66089	0.0329025	Downregulated
UBE2U	2.5548	0.254126	0.0329683	Upregulated
GBP2	1.48698	4.25128	0.0330672	Upregulated
GPKOW	-1.9864	2.36909	0.033077	Downregulated
GATC	-1.88924	2.35603	0.03336	Downregulated
FUT8	-1.58162	3.52469	0.0333805	Downregulated
C17orf49	2.49395	1.71168	0.033633	Upregulated
SLC15A4	1.79892	2.62464	0.0336677	Upregulated
CD55	2.11495	2.91195	0.0337308	Upregulated
PNMA1	-2.18919	2.86343	0.0338976	Downregulated
ZNF358	-2.04017	2.5319	0.0338976	Downregulated
CATSPER3	2.42649	0.906869	0.0344007	Upregulated
APOD	1.99297	4.14093	0.0344694	Upregulated
ATG16L2	1.25968	5.09384	0.0344694	Upregulated
C17orf64	2.18427	0.193318	0.0344694	Upregulated
ENO2	-1.42076	4.26083	0.0344694	Downregulated
GABRB2	-1.78789	3.33198	0.0344694	Downregulated
KCNK6	1.53429	6.81568	0.0344694	Upregulated
RAB15	-1.97118	3.35244	0.0344694	Downregulated
MXRA5	1.88792	4.59508	0.0346336	Upregulated
ATP9A	-1.64249	4.84639	0.0347748	Downregulated
C4orf50	-1.55037	4.41116	0.0347748	Downregulated
CFAP36	-2.02935	3.07618	0.0349663	Downregulated
PFDN2	-2.10341	2.56145	0.0349663	Downregulated
CBR3	2.41542	0.313864	0.0349727	Upregulated
RYR3	-1.57502	4.85673	0.0349727	Downregulated
CDKN2A	2.1768	1.55601	0.035133	Upregulated
AIFM3	-1.8801	2.671	0.0351797	Downregulated
C7	2.02059	4.87714	0.0351797	Upregulated
RASGRF2	-1.62504	4.19416	0.0351797	Downregulated
SH3BGRL3	1.86708	2.75804	0.0352524	Upregulated
PLEKHA4	1.45608	6.18521	0.0352924	Upregulated
RAB11FIP2	-1.92444	2.48742	0.0353556	Downregulated
GPSM1	-1.7754	3.14314	0.0354113	Downregulated
ANK3	-1.30511	4.99914	0.0354506	Downregulated
BCAN	-1.64056	4.48191	0.0354506	Downregulated
KCNAB1	-1.8634	1.95976	0.0354506	Downregulated
MBD3L3	2.35418	0.212753	0.0354506	Upregulated
MT3	-1.98792	2.76369	0.0354506	Downregulated
PNMA8B	-1.90024	3.85156	0.0354506	Downregulated
ST20	2.54308	1.22251	0.0354506	Upregulated
UNC79	-1.69066	3.91655	0.0354506	Downregulated
RHOD	2.28917	0.222559	0.0354626	Upregulated
NLGN4X	-2.03167	2.7248	0.0356624	Downregulated
EARS2	-1.80425	3.52513	0.0356904	Downregulated
IFNGR1	2.05686	3.15335	0.0356904	Upregulated
FMR1	1.6074	7.14178	0.0357405	Upregulated
RHPN1	-2.10307	2.97461	0.035949	Downregulated
COL5A2	2.01394	5.16374	0.0360034	Upregulated
CCDC182	2.25814	0.0715073	0.0360279	Upregulated
NADK	1.57719	4.01481	0.0360405	Upregulated
GNG4	-1.79882	3.92322	0.0363885	Downregulated
IFITM1	2.69865	3.12496	0.0363885	Upregulated
MYL12A	1.53423	4.10461	0.0363885	Upregulated
ITPR1	-1.21782	5.89342	0.0364889	Downregulated
KRT75	2.22351	0.510701	0.0366875	Upregulated
ACSL4	1.72178	2.74616	0.036771	Upregulated
ADGRA1	-1.89256	1.91013	0.0369967	Downregulated
FAM217A	2.19011	1.16595	0.0369967	Upregulated
IER3	2.44987	2.59747	0.0370101	Upregulated
IGLON5	-2.2148	3.27192	0.0370358	Downregulated
AMPH	-1.62356	3.15269	0.0372786	Downregulated
CHRNA4	-1.89296	2.82375	0.0372786	Downregulated
KRTAP5-7	2.4445	0.738599	0.0372786	Upregulated
PSMG2	2.50291	1.18268	0.0372786	Upregulated
STK40	1.53609	4.10675	0.0372786	Upregulated
HCRTR1	2.42034	0.816502	0.0375086	Upregulated
BEGAIN	-2.19929	3.5035	0.0375206	Downregulated
HLA-DOA	1.81733	2.51559	0.0375206	Upregulated
BSPH1	2.15354	0.0168534	0.0376869	Upregulated
CXCL16	1.85754	2.57634	0.0376869	Upregulated
FOCAD	-1.75416	2.95042	0.0376869	Downregulated
NPIPA8	2.81769	1.48652	0.0376869	Upregulated
OR6C70	2.17649	0.0168534	0.0376869	Upregulated
PTN	-1.75003	4.6579	0.0376869	Downregulated
SPAG7	-1.87424	3.56342	0.0376869	Downregulated
GP9	2.17315	-0.0507106	0.0381677	Upregulated
FRRS1L	-1.59392	4.75113	0.0383507	Downregulated
HBG2	2.29217	0.17018	0.0383507	Upregulated
TPP1	1.41592	4.44717	0.0383789	Upregulated
CHD3	-1.49681	8.02645	0.0385455	Downregulated
FUT9	-2.01072	3.59401	0.0385572	Downregulated
RTN1	-1.56297	3.53617	0.038593	Downregulated
B4GALNT1	-1.70568	3.45227	0.0388294	Downregulated
CACNB1	-1.92069	3.35397	0.0388294	Downregulated
DEFA1	2.94184	1.24755	0.0388696	Upregulated
FNDC3B	1.17632	5.69342	0.0388986	Upregulated
H3C11	2.39946	0.492	0.0390822	Upregulated
B4GALNT4	-2.15496	2.89712	0.0393287	Downregulated
CNKSR2	-1.80831	4.91372	0.0393287	Downregulated
DYNLL2	-1.35469	4.43762	0.0393287	Downregulated
LTF	2.35388	3.84518	0.0393287	Upregulated
TRAPPC6A	2.47545	0.81704	0.0393287	Upregulated
AC233755.1	2.15354	0.215041	0.0393871	Upregulated
SSBP3	-1.25426	4.80852	0.0394257	Downregulated
TSR2	-1.69877	3.51535	0.0394257	Downregulated
DCN	1.59388	5.4254	0.0394899	Upregulated
AL162377.3	2.18201	0.000812464	0.0395403	Upregulated
NRP1	1.40635	5.24919	0.0403145	Upregulated
KCNH2	-1.7453	1.67149	0.0409317	Downregulated
PPM1K	-1.40893	4.79762	0.0409317	Downregulated
LIPA	1.9305	2.76766	0.040964	Upregulated
C6orf89	-1.55103	4.94119	0.0409716	Downregulated
ACSBG1	-1.93858	3.40225	0.0410324	Downregulated
AJM1	-1.90109	2.71313	0.0411478	Downregulated
CSHL1	2.5384	0.361114	0.0411512	Upregulated
NUDT17	2.28643	0.521649	0.0411717	Upregulated
NUP210	1.79895	3.02149	0.0411717	Upregulated
EFNB2	-1.83286	3.05193	0.0413014	Downregulated
FAM234B	-1.53064	3.57541	0.0413814	Downregulated
MAPK8IP1	-2.11519	2.77071	0.0421188	Downregulated
APOBEC3A	2.47565	1.13687	0.0422989	Upregulated
NCKAP1L	1.16634	4.94559	0.0422989	Upregulated
MZT2A	-1.64296	3.89277	0.0424093	Downregulated
PRRT3	-1.92202	2.67081	0.0424093	Downregulated
COLGALT1	1.71421	4.17018	0.0426489	Upregulated
OBSL1	-1.75549	4.51176	0.0426489	Downregulated
ZFP36	1.88234	3.98104	0.0426628	Upregulated
CX3CL1	-1.75009	3.8425	0.0431203	Downregulated
GAP43	-1.46219	4.79945	0.0432146	Downregulated
SPIRE2	-1.97563	4.12681	0.0432146	Downregulated
AC114490.2	2.45022	0.136374	0.043301	Upregulated
ATP8A2	-1.51943	3.89206	0.043301	Downregulated
COLEC11	2.36682	1.0219	0.043301	Upregulated
IL1RN	1.7711	2.45085	0.043301	Upregulated
MSLNL	2.31616	0.454492	0.043301	Upregulated
SLC22A18	1.76273	2.84828	0.0435513	Upregulated
KCNN1	-1.79065	2.24893	0.0436157	Downregulated
NBPF6	2.30743	0.282031	0.0436157	Upregulated
VAMP5	2.03574	1.91919	0.0436157	Upregulated
CORO7-PAM16	2.18977	0.168227	0.043729	Upregulated
THRA	-1.62076	4.71011	0.0438382	Downregulated
DPEP2	2.197	2.10774	0.0438991	Upregulated
AKT1S1	1.48729	3.32258	0.044068	Upregulated
PLP2	2.49844	1.18644	0.0442239	Upregulated
FAM171B	-1.83264	3.00563	0.0443622	Downregulated
TSC22D3	2.02086	5.15993	0.0445641	Upregulated
VSTM2A	-2.06478	3.13528	0.0445641	Downregulated
SLF2	-1.64691	3.78035	0.0446236	Downregulated
KIF3B	-1.20514	5.57134	0.0447417	Downregulated
SCG3	-2.09234	2.57601	0.0448947	Downregulated
RD3L	2.17649	0.298797	0.0449382	Upregulated
SGIP1	-1.65661	3.91374	0.0449382	Downregulated
TGFBR1	1.70715	3.11839	0.0449382	Upregulated
APBA2	-1.84727	3.68258	0.0450553	Downregulated
SMIM11B	2.25281	0.610033	0.0450553	Upregulated
MAP7	-1.56801	5.73236	0.045184	Downregulated
AC015813.2	3.1603	0.842926	0.0453116	Upregulated
PPP1R3C	-2.14647	1.65526	0.0453116	Downregulated
SH3GL3	-2.27802	2.09191	0.0453116	Downregulated
YWHAG	-1.69661	5.37891	0.0453233	Downregulated
MSN	1.32915	7.24621	0.0453786	Upregulated
ACOT7	-2.10998	1.91605	0.0456202	Downregulated
TREML4	2.54704	1.62769	0.0456202	Upregulated
ARF3	-1.33388	4.72035	0.0456436	Downregulated
CAMK2G	-1.47102	4.13216	0.0456436	Downregulated
FUCA1	2.79716	2.22064	0.0456436	Upregulated
PYGL	2.10803	2.76406	0.0456436	Upregulated
WASF3	-1.616	3.67023	0.0457348	Downregulated
AR	1.52006	4.35134	0.045763	Upregulated
IGLL5	3.29291	1.10604	0.045763	Upregulated
UBQLN4	-1.56584	3.39525	0.045763	Downregulated
ADIRF	-2.03803	2.13544	0.046014	Downregulated
DUSP6	2.30121	1.8121	0.046014	Upregulated
OXR1	-1.73642	3.43065	0.046014	Downregulated
LY86	2.08195	1.53608	0.0460292	Upregulated
ATP6V0E1	2.10349	2.00462	0.0460313	Upregulated
GPSM3	2.58345	1.36093	0.0460313	Upregulated
AC008763.2	2.48392	0.364158	0.046238	Upregulated
RPL10L	2.26201	0.244143	0.046239	Upregulated
PRR32	2.56218	2.33086	0.0463702	Upregulated
THSD7A	-1.96408	3.454	0.0464481	Downregulated
CCDC177	-1.95631	1.83259	0.0465687	Downregulated
SYNJ1	-1.46674	4.18671	0.0465687	Downregulated
STAU2	-1.83187	3.3769	0.0466096	Downregulated
FAM81A	-1.78089	1.84699	0.0466348	Downregulated
MAST3	-1.59023	3.99286	0.0466348	Downregulated
PAK6	-1.65486	2.93091	0.0466348	Downregulated
SLC8A1	-1.43215	4.64949	0.0466348	Downregulated
NEGR1	-1.61723	5.14694	0.046762	Downregulated
ATP1B1	-1.79728	3.38761	0.0467621	Downregulated
ZNF483	-1.45484	4.69638	0.0467662	Downregulated
STRIT1	2.47999	0.375267	0.0469942	Upregulated
FAM131B	-1.43116	3.80501	0.0471288	Downregulated
AL358472.6	2.2954	0.297854	0.047171	Upregulated
KIRREL3	-1.68739	3.41602	0.0472216	Downregulated
LRRC70	1.99236	0.0585971	0.0472216	Upregulated
LYN	1.28392	3.93149	0.0472216	Upregulated
NWD2	-1.85312	2.3792	0.0472216	Downregulated
RALYL	-1.76936	2.64748	0.0472216	Downregulated
SCRN1	-1.89274	3.67183	0.0473456	Downregulated
OR6C74	2.1243	0.408512	0.0473912	Upregulated
RNASE11	2.48072	1.34703	0.0475026	Upregulated
DCLK1	-1.46441	4.11709	0.0477361	Downregulated
SPATA31A5	2.15998	0.0324426	0.0477361	Upregulated
TMEM123	1.58611	3.2389	0.0477361	Upregulated
SOCS3	1.8308	3.74239	0.0478663	Upregulated
CCN2	2.49345	4.86153	0.0480112	Upregulated
CD8B2	-2.02756	1.48102	0.0480289	Downregulated
ANKS1B	-1.62637	3.83711	0.0481276	Downregulated
CEP170B	-1.65062	3.73165	0.0481504	Downregulated
FCHO1	-1.93962	2.73378	0.0481504	Downregulated
HDDC2	-1.76895	2.91015	0.0481504	Downregulated
LSAMP	-1.63182	5.85619	0.0481504	Downregulated
RABL6	-1.32097	5.82027	0.0481504	Downregulated
VGF	-2.41417	4.00117	0.0481504	Downregulated
H2AC14	2.23276	0.561118	0.0486125	Upregulated
OVCH1	2.21299	0.733508	0.048807	Upregulated
CMTM2	2.40855	0.948295	0.0488242	Upregulated
OR11H2	2.75503	0.800736	0.0488242	Upregulated
ATP6V0E2	-1.92794	2.76145	0.0490686	Downregulated
PPP1R1A	-2.08639	2.51703	0.049181	Downregulated
MYO1G	2.00251	2.82345	0.049557	Upregulated
PLAC1	2.18427	0.151574	0.049557	Upregulated
PFN1	1.39708	4.41294	0.0495581	Upregulated
AC012309.1	1.98157	0.0438211	0.0498774	Upregulated
AMOT	-1.86463	3.5783	0.0498774	Downregulated
KCNH7	-1.66215	2.1334	0.0500164	Downregulated
TMBIM6	1.33474	4.27305	0.0500164	Upregulated
CIB1	1.872	2.02982	0.0500762	Upregulated
MMD2	-1.95541	1.1397	0.0500762	Downregulated
NT5C3B	-1.87867	2.67976	0.0500762	Downregulated
OGDHL	-1.9032	2.2101	0.0500762	Downregulated
AFF3	-1.58216	4.21773	0.0501722	Downregulated
PADI4	2.61269	1.42226	0.0501722	Upregulated
RGP1	-1.6047	3.93625	0.0501722	Downregulated
SPDYE21	2.34319	0.252443	0.0501722	Upregulated
TRAPPC6B	-2.0791	2.08425	0.0501722	Downregulated
CADPS2	-1.92031	3.61255	0.050201	Downregulated
SRRM3	-1.8287	4.25457	0.0504125	Downregulated
CHRM3	-1.38083	5.23235	0.050448	Downregulated
CACNA1A	-1.339	7.14424	0.0505239	Downregulated
MEIG1	2.19383	0.209615	0.0505239	Upregulated
RBP2	2.08721	0.122333	0.0505239	Upregulated
RLN3	2.43886	0.287603	0.0505239	Upregulated
RNASE2	2.20589	0.646753	0.0505239	Upregulated
TGM2	1.67111	5.34213	0.0505239	Upregulated
THY1	-1.75033	4.24379	0.0505239	Downregulated
FGD3	1.54641	4.70018	0.0506541	Upregulated
NGRN	-1.71662	3.72275	0.0506609	Downregulated
PRR23B	2.05138	1.52713	0.0507831	Upregulated
NLGN2	-1.46632	4.35385	0.0510217	Downregulated
FAM107A	-2.14315	4.66475	0.0510677	Downregulated
ZNF620	-1.87382	2.50588	0.0515136	Downregulated
OR2B2	2.14329	0.168394	0.0515664	Upregulated
IQSEC2	-1.50247	4.40716	0.0516001	Downregulated
MINDY4B	2.17649	0.0378606	0.0516001	Upregulated
GARNL3	-1.37104	3.6854	0.0520681	Downregulated
HOXC5	2.14646	0.754842	0.0520681	Upregulated
NEURL1	-1.99774	2.34966	0.0520681	Downregulated
PIK3CD	1.96619	3.37055	0.0524063	Upregulated
TYMP	1.78935	3.86149	0.0526294	Upregulated
KLRG2	2.24539	0.392675	0.0527357	Upregulated
BCL11A	-1.32177	5.99573	0.0527927	Downregulated
MTHFD1L	1.80201	2.95814	0.0528305	Upregulated
OR2S2	1.8947	0.247971	0.0528305	Upregulated
RGS8	-1.65746	2.32214	0.0528305	Downregulated
RELN	1.70566	6.24243	0.0528428	Upregulated
TNFAIP8L1	-1.67979	3.9065	0.0530461	Downregulated
CORO1A	1.57602	3.3042	0.0530602	Upregulated
ENSA	-1.16251	5.02435	0.0530824	Downregulated
ZNF425	-1.73423	2.21542	0.0531181	Downregulated
CADPS	-1.45863	5.12319	0.0532097	Downregulated
AC236972.4	1.8947	-0.0378004	0.0532403	Upregulated
SIVA1	-1.83822	2.85521	0.0532564	Downregulated
AL031847.2	2.2253	0.0209898	0.0532855	Upregulated
C10orf62	2.33352	0.245452	0.0532855	Upregulated
AVP	2.17649	-0.0545393	0.0535128	Upregulated
SLC22A17	-1.58486	4.24532	0.0535128	Downregulated
CFI	1.63858	3.60512	0.0537916	Upregulated
C1QL3	-1.77235	3.02942	0.0540198	Downregulated
CTSH	1.53862	4.13604	0.0540198	Upregulated
FHOD3	-1.63868	3.68865	0.0540198	Downregulated
LONRF2	-1.51914	3.97333	0.0540198	Downregulated
NR1D1	-1.80586	2.06287	0.0540198	Downregulated
PHYHIPL	-1.97507	2.14656	0.0540198	Downregulated
NUCKS1	-1.3539	5.33923	0.0541124	Downregulated
INSYN1	-1.65673	3.0307	0.0541312	Downregulated
ZCCHC13	2.17649	0.113659	0.0542402	Upregulated
CD58	1.98023	0.765677	0.0542803	Upregulated
TSPYL4	-1.41788	3.84546	0.054291	Downregulated
GDAP1	-2.01086	2.09484	0.0545101	Downregulated
RAB6A	-1.34329	4.06432	0.0545101	Downregulated
SFTA3	-1.73867	2.2976	0.0545101	Downregulated
FCGR3B	2.72577	1.54709	0.0546363	Upregulated
FAM240C	1.85071	0.0547685	0.0548137	Upregulated
GNS	1.33486	4.16158	0.0548137	Upregulated
KRTAP4-7	2.37671	0.370355	0.0548137	Upregulated
GRIA4	-1.47647	4.35795	0.0548387	Downregulated
MAPRE3	-1.73879	2.95116	0.0548387	Downregulated
NXF5	2.25814	0.224249	0.0548387	Upregulated
PI4KA	-1.61936	4.85976	0.0548387	Downregulated
ZNF74	-1.96906	2.22748	0.0548387	Downregulated
GPSM2	-1.93037	2.7589	0.0548418	Downregulated
HLA-E	1.70219	6.68185	0.0548418	Upregulated
WDR7	-1.46419	4.29311	0.0548418	Downregulated
XRCC4	1.99107	1.32301	0.0548418	Upregulated
AC018809.3	2.12449	0.0823655	0.0548598	Upregulated
MINDY1	1.74349	3.11886	0.054884	Upregulated
NCAM1	-1.50058	4.92338	0.054884	Downregulated
TESPA1	-1.6457	2.70414	0.054884	Downregulated
PPP1R12B	-1.19066	5.436	0.0550364	Downregulated
KALRN	-1.40131	5.96806	0.0552464	Downregulated
NRSN1	-1.82536	2.78201	0.0552464	Downregulated
DOCK8	1.54325	4.53458	0.0552676	Upregulated
ZNF296	2.25849	0.547061	0.0552676	Upregulated
BTK	2.45403	1.29525	0.0552712	Upregulated
ADGRE3	2.29801	1.19188	0.0554018	Upregulated
AL035078.4	2.29436	0.00349905	0.0554018	Upregulated
AP4B1	-1.77911	2.46567	0.0554018	Downregulated
IFITM2	2.05686	3.19892	0.0554018	Upregulated
JPH1	-1.67153	2.87775	0.0554018	Downregulated
MVP	1.62294	5.28622	0.0554018	Upregulated
NAP1L3	-1.90608	1.96521	0.0554018	Downregulated
UBN2	-1.22117	5.14598	0.0554018	Downregulated
MICOS10	-1.66848	3.60229	0.0556025	Downregulated
WSCD1	-1.57977	2.82243	0.0557375	Downregulated
FBN1	1.42363	5.68888	0.0557952	Upregulated
YIPF1	2.04145	1.45469	0.0557952	Upregulated
CLDN20	1.8947	0.109422	0.0558042	Upregulated
KCNMA1	-1.18584	5.923	0.0558224	Downregulated
ALOX5	2.06566	2.55741	0.0558627	Upregulated
ORAI3	2.09804	1.64358	0.0558627	Upregulated
AC005833.1	2.32932	0.485505	0.0559747	Upregulated
FBP2	2.23564	0.428398	0.0559747	Upregulated
MAP1LC3B	1.42538	4.83702	0.0559747	Upregulated
WFDC11	1.98157	0.370229	0.0559747	Upregulated
TERF2IP	-1.51245	4.13921	0.0561744	Downregulated
GZMK	2.18482	0.360359	0.0564926	Upregulated
MS4A5	2.16571	0.20895	0.0564926	Upregulated
FREM3	-1.87371	2.02492	0.0568082	Downregulated
POM121	-1.4918	4.48885	0.0569014	Downregulated
DLG2	-1.15564	5.51326	0.0569059	Downregulated
SYT16	-1.53217	3.74038	0.0569059	Downregulated
DNM3	-1.50187	3.65561	0.0569083	Downregulated
SEPTIN7	-1.29069	5.63534	0.0569083	Downregulated
NID1	1.67151	4.80273	0.0569118	Upregulated
NR2F1	-1.53784	6.78231	0.0569118	Downregulated
PLEKHA6	-1.79351	5.78779	0.0569118	Downregulated
USP46	-2.09137	2.93919	0.0569118	Downregulated
SLC26A3	2.35696	0.994683	0.0569391	Upregulated
KCNH1	-1.9925	2.47867	0.0571654	Downregulated
WDR47	-1.55809	2.87444	0.0571654	Downregulated
DPP6	-1.31704	4.65805	0.0571913	Downregulated
HTRA4	2.20581	1.57782	0.0571913	Upregulated
LRP4	-1.51307	3.63805	0.0571913	Downregulated
APLP1	-1.89763	3.866	0.0573186	Downregulated
EMCN	1.42721	4.26748	0.0573388	Upregulated
AC112229.3	2.46516	0.646722	0.0574481	Upregulated
BBS5	-1.49132	3.49743	0.0576017	Downregulated
AL096711.2	-2.20275	3.16599	0.0577263	Downregulated
H2AC19	2.48264	0.349379	0.0577263	Upregulated
AC026740.3	2.27415	0.165574	0.0578286	Upregulated
KRT18	2.23095	3.02168	0.0578286	Upregulated
RNF112	-1.87432	2.52106	0.0579863	Downregulated
TNFAIP6	2.10789	0.792644	0.0579904	Upregulated
ANKRD40CL	-1.71367	1.39971	0.0582283	Downregulated
METTL15	-1.65243	3.59681	0.0582283	Downregulated
KIAA1324L	-2.04157	2.06883	0.0582416	Downregulated
HIVEP2	-1.24134	5.07733	0.0584546	Downregulated
NUDT4	-1.4598	4.54057	0.0584546	Downregulated
RNF113B	2.09317	0.826077	0.0584546	Upregulated
SLC25A12	-1.95458	2.27682	0.0584546	Downregulated
ALPI	2.34803	1.24007	0.0584738	Upregulated
CXorf58	1.8947	0.0715073	0.058553	Upregulated
KRTAP4-1	2.01485	0.424843	0.058553	Upregulated
OR56A5	2.10559	0.943812	0.058553	Upregulated
PGAM2	2.21948	0.0647472	0.058553	Upregulated
KRTAP5-9	2.12141	0.269002	0.0586095	Upregulated
NDRG3	-1.66115	3.26371	0.0588239	Downregulated
USP11	-1.49919	4.40269	0.0588239	Downregulated
FAM184B	-2.18149	2.66121	0.0588482	Downregulated
KRTAP12-1	1.8947	0.0840097	0.0588482	Upregulated
MAP3K13	-1.54486	3.99973	0.0588482	Downregulated
RNF144A	-1.81376	2.96375	0.0588839	Downregulated
REPS1	-1.40385	3.99535	0.059035	Downregulated
MYOF	1.40969	4.86229	0.0592168	Upregulated
RNASE6	1.9801	0.914209	0.059435	Upregulated
MTCL1	-1.37025	4.65314	0.0594481	Downregulated
MORN4	-1.74986	1.97477	0.0594991	Downregulated
BORCS7	-2.00963	1.59502	0.0597048	Downregulated
MPEG1	1.45858	4.23297	0.0597939	Upregulated
IL4R	1.58969	5.15301	0.0598952	Upregulated
RANGAP1	-1.64027	7.42473	0.0602017	Downregulated
PCDHGA5	-1.7677	2.51936	0.0603593	Downregulated
MAP2K3	1.7453	2.75554	0.0606359	Upregulated
PIK3R1	-1.63806	4.81193	0.0606759	Downregulated
SURF4	1.32931	4.07266	0.0606759	Upregulated
MGAT1	1.07649	5.64856	0.0607021	Upregulated
PIH1D3	2.27683	0.405555	0.0607021	Upregulated
SBNO2	1.65706	4.81438	0.0607668	Upregulated
PRKCA	-1.2354	4.68877	0.0607924	Downregulated
DPEP3	1.84048	0.319364	0.0608847	Upregulated
DNAJC25-GNG10	2.12141	-0.00844753	0.0609462	Upregulated
KCTD12	1.45924	4.24043	0.0609462	Upregulated
OCIAD1	-1.70467	3.25826	0.0609462	Downregulated
FXYD5	1.88058	2.97144	0.0610768	Upregulated
ASCL1	-1.59965	3.92176	0.061226	Downregulated
CD300A	1.99352	2.13213	0.061226	Upregulated
DEFB128	2.0128	0.273384	0.061226	Upregulated
GCSH	-1.85614	2.26541	0.061226	Downregulated
KLHDC7B	2.24735	1.81134	0.061226	Upregulated
SNTA1	-2.03001	2.67075	0.061226	Downregulated
METTL7B	2.14883	0.584976	0.0613042	Upregulated
TGFBI	1.41147	5.00432	0.0613445	Upregulated
ATP6AP1L	-1.47849	5.30626	0.0617225	Downregulated
CSMD1	-1.43946	5.2056	0.0618168	Downregulated
MTHFS	2.06698	1.80924	0.0618168	Upregulated
B3GNT8	2.26941	0.963725	0.0618998	Upregulated
ZNF843	-1.68784	3.33384	0.0619166	Downregulated
EXPH5	-1.80459	3.62664	0.0620032	Downregulated
SRI	-1.93116	2.51593	0.0623743	Downregulated
NFIX	-1.16544	4.99601	0.0624689	Downregulated
CASTOR3	-1.5406	3.23256	0.0625982	Downregulated
FAM155A	-1.47861	6.94111	0.0625982	Downregulated
WDSUB1	2.18811	0.676936	0.0626917	Upregulated
NAP1L5	-1.84431	3.24045	0.0628776	Downregulated
OR2F2	2.32124	0.744686	0.0628776	Upregulated
PHC2	1.59443	4.03791	0.0628776	Upregulated
TTC19	-1.62903	4.19876	0.0628776	Downregulated
CFDP1	-1.83714	3.93042	0.0629416	Downregulated
CTHRC1	1.98103	1.3705	0.0629416	Upregulated
NEK1	-1.64985	3.23885	0.0629416	Downregulated
SDS	2.01379	1.96966	0.0630049	Upregulated
SOX15	2.27149	0.952531	0.0630289	Upregulated
HSPA1B	4.00911	5.84763	0.0631804	Upregulated
ASCL3	1.8947	0.244143	0.0635589	Upregulated
NACA2	2.0069	0.677256	0.0637239	Upregulated
PEBP4	2.01485	0.211175	0.0637239	Upregulated
AQP12A	1.8947	-0.0496176	0.0638102	Upregulated
FEV	2.14492	0.344777	0.0640312	Upregulated
TNFRSF4	2.03029	0.429688	0.0640324	Upregulated
PRR15	2.17932	0.337119	0.064053	Upregulated
PHYH	-1.6285	1.61234	0.0640801	Downregulated
RSF1	-1.14457	5.29526	0.0640801	Downregulated
IDH1	1.77931	2.69844	0.0641297	Upregulated
LHFPL2	1.37585	3.86711	0.0641297	Upregulated
USP54	-1.39523	4.35008	0.0641747	Downregulated
SPINK6	2.01485	0.164076	0.0641819	Upregulated
AL031708.1	-1.90907	1.72975	0.064272	Downregulated
CC2D1A	-1.70083	3.92456	0.064272	Downregulated
CLPX	-1.57347	3.3422	0.064272	Downregulated
RNF157	-1.56837	3.88731	0.064272	Downregulated
SCN8A	-1.26785	5.29116	0.0643584	Downregulated
TCEAL5	-1.76514	3.69062	0.064413	Downregulated
TRIM37	-1.42902	2.83016	0.0644395	Downregulated
KRTAP9-8	2.2458	0.202795	0.0644668	Upregulated
RGS6	-1.51743	3.50306	0.0645092	Downregulated
CDK4	2.46766	1.93688	0.0645222	Upregulated
CLUAP1	-1.4686	4.04607	0.0645222	Downregulated
RGS19	2.00929	1.1816	0.0649348	Upregulated
TTLL7	-1.47438	4.80674	0.0649614	Downregulated
AKNA	1.09025	5.72589	0.0651285	Upregulated
PRR9	2.31588	0.704267	0.0651436	Upregulated
TMEM161B	-1.61095	2.71817	0.0653013	Downregulated
PCOLCE	2.48079	2.69457	0.065324	Upregulated
AHCYL1	-1.22145	4.64389	0.0654197	Downregulated
GNPNAT1	-1.85772	1.47114	0.0654526	Downregulated
NRXN2	-1.27644	4.93463	0.0654761	Downregulated
ROBO2	-1.72312	4.29644	0.0654883	Downregulated
MRC2	1.43682	4.47361	0.0655318	Upregulated
KCNA2	-1.3733	4.09089	0.0655684	Downregulated
NKAIN2	-1.72653	1.92419	0.065607	Downregulated
ZNF660	-1.67726	3.33985	0.0659874	Downregulated
HK2	1.5864	3.57025	0.0659995	Upregulated
OPRD1	-1.59641	3.66206	0.0659995	Downregulated
CNTN4	-1.78627	2.62497	0.0660569	Downregulated
GALNT1	1.52692	3.09112	0.0660569	Upregulated
LGALS1	1.47271	3.49124	0.0661054	Upregulated
AC018630.2	2.26167	0.182383	0.0662133	Upregulated
OSBPL1A	-1.40448	3.93178	0.0662703	Downregulated
PPP1R16B	-1.49124	3.84641	0.0664309	Downregulated
S1PR4	2.24013	1.0442	0.06662	Upregulated
DBNDD1	-1.73279	1.84322	0.0666768	Downregulated
LANCL2	-1.66535	2.22089	0.0666996	Downregulated
LYPD8	2.18037	0.350931	0.0666996	Upregulated
PPARGC1B	-1.26366	5.5081	0.0666996	Downregulated
MUC2	1.84658	5.8763	0.0668522	Upregulated
PCDHGA7	-1.6998	1.75528	0.0669324	Downregulated
RNF213	1.46024	7.25193	0.0669324	Upregulated
C1QTNF9B	2.22368	0.235476	0.0669701	Upregulated
RNF19B	1.32047	3.07198	0.0669701	Upregulated
UTF1	1.8947	0.344777	0.0670112	Upregulated
GUCY1B1	-1.93434	2.18742	0.0673312	Downregulated
STMN1	-1.40544	4.60041	0.0675029	Downregulated
NBEAL2	1.38191	4.40012	0.0676427	Upregulated
SHROOM2	-1.74866	3.40499	0.0676427	Downregulated
BRD3OS	-1.84346	2.23481	0.0677213	Downregulated
RIPOR2	1.33653	3.98583	0.068194	Upregulated
RAP1GAP2	-1.47425	3.48405	0.0682908	Downregulated
LETM1	-1.16196	5.53108	0.0684941	Downregulated
NUDCD3	-1.28883	4.55027	0.0684941	Downregulated
PPP1R3F	-1.52721	2.81425	0.0685604	Downregulated
MAGEB6B	2.28933	0.989334	0.068574	Upregulated
LGI4	-1.43505	4.11053	0.0686921	Downregulated
FBXL18	-1.38697	4.31996	0.0688619	Downregulated
TCP11	2.29795	0.732607	0.0688619	Upregulated
AJAP1	-1.36987	4.60862	0.0689095	Downregulated
H4C8	1.6321	2.28411	0.0689095	Upregulated
ZDHHC22	-1.70675	3.63562	0.0689095	Downregulated
STRIP1	-1.73095	3.57642	0.0689392	Downregulated
CD8B	2.64986	2.22682	0.069249	Upregulated
AL359736.1	2.41961	0.174623	0.0692512	Upregulated
PHC1	-1.50598	4.10807	0.0692512	Downregulated
SECISBP2L	-1.57263	4.10947	0.0692512	Downregulated
TTLL11	-1.71632	2.40445	0.0692512	Downregulated
PSD3	-1.68451	4.47021	0.0692763	Downregulated
ASPA	-1.57408	3.45889	0.069374	Downregulated
SHANK2	-1.5431	4.43629	0.0693792	Downregulated
PTGER2	2.05803	0.706786	0.0694265	Upregulated
HSPA12A	-1.31471	4.86944	0.069558	Downregulated
SP110	1.42695	4.00517	0.0696587	Upregulated
CACNA1G	-1.83676	3.36264	0.0701704	Downregulated
HLA-DQB1	2.65081	2.54746	0.0701704	Upregulated
GABRD	-1.76683	2.80159	0.0702241	Downregulated
SREBF2	-1.43276	4.2375	0.0703655	Downregulated
TNFRSF12A	2.28245	1.67216	0.0703717	Upregulated
ATP6V1E1	-1.64721	3.39727	0.0703941	Downregulated
H2BS1	2.17315	0.135243	0.0706021	Upregulated
RAC2	1.9537	2.66034	0.0706331	Upregulated
C1orf122	-1.70614	2.0314	0.0708095	Downregulated
BTRC	-1.44294	3.51769	0.070886	Downregulated
SIGLEC1	2.00356	3.27412	0.070886	Upregulated
SLC15A3	1.32829	4.87488	0.070886	Upregulated
USP37	-1.67979	2.84206	0.070886	Downregulated
GPATCH4	-1.55212	5.12271	0.0710339	Downregulated
PDZD2	-1.3707	4.73166	0.0712771	Downregulated
FOXD3	2.16077	0.919098	0.0713787	Upregulated
AC074143.1	1.9209	0.1317	0.0715836	Upregulated
SCGB1D2	1.8947	0.134835	0.0715836	Upregulated
SMG9	-1.41251	4.0841	0.0715836	Downregulated
SMYD4	-1.60442	3.43916	0.0715836	Downregulated
ZNF57	2.29645	0.549309	0.0715836	Upregulated
AC091167.6	2.17315	0.258151	0.0716698	Upregulated
MEF2C	-1.17548	4.80943	0.0716698	Downregulated
RORB	-1.56572	3.75163	0.0716698	Downregulated
ILRUN	-1.67124	2.88754	0.0717199	Downregulated
F8A3	2.54681	1.49805	0.0718149	Upregulated
SCRN3	-1.42363	2.69488	0.0718149	Downregulated
FBXO2	-1.43588	3.14827	0.0718468	Downregulated
FEM1C	-1.70437	4.71476	0.0718468	Downregulated
NMNAT2	-1.55509	4.40603	0.0718468	Downregulated
FADS1	-1.31363	4.12885	0.0718941	Downregulated
GNRH1	1.99108	0.576302	0.0722488	Upregulated
GBP3	1.72673	3.17938	0.0722854	Upregulated
TNFSF8	1.91396	1.93222	0.0722854	Upregulated
ZNF697	-1.74295	2.61935	0.0722854	Downregulated
SOX3	2.06147	0.635801	0.072309	Upregulated
ATP7B	-1.40849	4.36415	0.0724219	Downregulated
KRTAP10-11	2.15354	0.318226	0.0724277	Upregulated
MYORG	-1.55497	3.57745	0.0724277	Downregulated
PRM1	1.86096	0.479497	0.0724277	Upregulated
NUP35	-1.68328	2.36333	0.0725449	Downregulated
STX10	1.44739	2.94154	0.0725607	Upregulated
ARHGAP25	1.81675	2.90398	0.0725682	Upregulated
C15orf48	1.99236	0.27985	0.0725682	Upregulated
ANKRD31	-1.7864	2.3556	0.0727041	Downregulated
POMT2	-1.6457	3.33031	0.0727774	Downregulated
RNFT2	-1.49616	4.18926	0.0727774	Downregulated
NNMT	1.62505	3.66136	0.0727795	Upregulated
ACVR2A	-1.39156	2.24417	0.0727947	Downregulated
GSG1L2	1.88391	0.21873	0.072847	Upregulated
MRI1	-1.59264	3.57303	0.0730163	Downregulated
ANKRD26	-1.48722	3.33487	0.0730615	Downregulated
DUPD1	1.8947	0.00394326	0.0730615	Upregulated
ZCCHC7	-1.49216	2.92963	0.0730615	Downregulated
CCNO	1.8947	0.244143	0.0732736	Upregulated
DCDC1	-1.75642	3.45124	0.0733301	Downregulated
IQGAP2	1.59174	3.59235	0.0733301	Upregulated
TMEM176B	1.75549	2.82305	0.0733301	Upregulated
GRIK1	-1.62535	2.63913	0.0733445	Downregulated
FAM110B	-1.65082	2.45172	0.0735081	Downregulated
SH2D1A	2.07102	0.657013	0.0735104	Upregulated
DUOX1	-1.77365	2.82089	0.0735557	Downregulated
STAG3	-1.53078	3.64797	0.0736172	Downregulated
NEFH	-1.28608	5.63333	0.0736224	Downregulated
ZCCHC12	-1.70531	0.862482	0.0738648	Downregulated
ZNF548	-1.61625	2.93377	0.0738648	Downregulated
LINGO1	-1.53429	3.74345	0.0739098	Downregulated
YRDC	1.97267	0.762244	0.0739098	Upregulated
ARG2	1.88877	0.577833	0.074067	Upregulated
CARM1	1.45531	4.93697	0.074067	Upregulated
TTC13	1.71204	1.94185	0.074067	Upregulated
ARHGAP45	1.70509	3.67342	0.0740962	Upregulated
PPM1L	-1.35675	4.02661	0.0744688	Downregulated
HSFX4	2.05888	0.222543	0.0747469	Upregulated
MYMK	1.8947	-0.00855916	0.0747469	Upregulated
LHFPL1	2.02002	0.45893	0.0749013	Upregulated
SEZ6	-1.60931	2.54548	0.0749875	Downregulated
NKG7	2.28501	0.812673	0.0751274	Upregulated
RALGPS1	-1.6078	2.78327	0.0751274	Downregulated
AMER3	-1.88121	2.36979	0.0751408	Downregulated
MKRN2OS	1.87396	1.03706	0.0751408	Upregulated
BTC	1.88811	0.950814	0.0751607	Upregulated
CAMKK1	-1.53586	3.21934	0.0751607	Downregulated
LDB2	-1.6855	3.01796	0.0751607	Downregulated
MAPK4	-1.37586	3.26479	0.0751607	Downregulated
NCOA3	1.48855	3.9579	0.0751607	Upregulated
OR2T11	-1.82381	2.13622	0.0751607	Downregulated
TFPI2	1.97372	1.14866	0.0751607	Upregulated
ZNF337	-1.65536	2.48294	0.0751607	Downregulated
ZNF766	-1.70088	3.6661	0.0751968	Downregulated
SHOC2	-1.742	3.67318	0.0752036	Downregulated
CDH18	-1.77182	3.89544	0.0752669	Downregulated
SELENOP	1.44549	3.67597	0.0752669	Upregulated
CST4	2.00228	0.349622	0.0753123	Upregulated
KLHL42	-1.40676	3.6274	0.0753123	Downregulated
SHISAL1	-1.99182	2.96242	0.0753123	Downregulated
CNTNAP5	-1.49454	3.54378	0.0753143	Downregulated
FARSB	-1.72216	2.86222	0.0753143	Downregulated
BEX3	-1.53945	4.3255	0.0753272	Downregulated
NSD3	-1.34237	4.47888	0.0753272	Downregulated
SIX1	1.59556	3.48384	0.0753272	Upregulated
ANO4	-1.77543	2.447	0.0753573	Downregulated
SDC2	1.36708	3.64265	0.0753607	Upregulated
KRTAP19-2	1.95378	0.180815	0.075379	Upregulated
DAB2IP	-1.57229	4.36199	0.0754378	Downregulated
TRIM17	-1.67074	2.8411	0.0755884	Downregulated
LRRC14	-1.73423	2.67798	0.075753	Downregulated
OR52B2	1.99512	0.466995	0.075753	Upregulated
PCDHB14	-1.82006	2.86857	0.075753	Downregulated
PIEZO1	1.23808	6.561	0.075753	Upregulated
CYSLTR1	-1.76347	4.31869	0.0759193	Downregulated
GUCY2F	2.05672	0.371744	0.0760687	Upregulated
AC002310.4	1.86589	0.0927886	0.0761909	Upregulated
ARHGAP5	-1.31043	4.50596	0.0761909	Downregulated
CACNA1I	-1.64959	3.48305	0.0761909	Downregulated
INPP5A	-1.86323	2.42409	0.0761909	Downregulated
LARGE1	-1.54885	3.86684	0.0761909	Downregulated
DHPS	1.51797	3.05601	0.0762593	Upregulated
CAMK1D	-1.12966	4.73152	0.0764942	Downregulated
GPS2	-2.04592	4.62059	0.0764942	Downregulated
STUM	-1.55268	3.6438	0.0764942	Downregulated
YBX3	1.34389	4.58513	0.0764942	Upregulated
ZNF329	-1.45499	3.06286	0.0764942	Downregulated
GKAP1	-1.75531	2.23055	0.0765482	Downregulated
TRIM51GP	2.18629	1.02457	0.0765482	Upregulated
GTF2F1	-1.37726	5.8106	0.0766032	Downregulated
RHOG	1.77201	1.9871	0.0766032	Upregulated
C1orf100	1.8947	0.126161	0.0766718	Upregulated
GABARAP	1.41526	3.16115	0.0767769	Upregulated
BPIFB6	1.97469	0.298797	0.0769044	Upregulated
MAP3K10	-1.35634	4.35119	0.0769847	Downregulated
OR10X1	1.74779	0.134835	0.0769847	Upregulated
UCHL1	-1.66321	3.52891	0.0771671	Downregulated
ADAM9	1.35489	4.35997	0.0771749	Upregulated
TBC1D2	1.76572	2.95757	0.0771809	Upregulated
CD83	1.60393	2.67849	0.0772365	Upregulated
GPAT3	2.0558	1.71996	0.0772365	Upregulated
PNMA2	-1.11487	5.07803	0.0772365	Downregulated
RAP1GDS1	-1.68242	2.54725	0.0772365	Downregulated
CDY2B	1.8947	0.365591	0.0774456	Upregulated
CHST15	1.19041	4.12087	0.0774456	Upregulated
NDUFS5	-1.85795	3.53025	0.0776	Downregulated
NELL1	-1.85436	2.22421	0.0776	Downregulated
KHNYN	1.127	4.73365	0.0779395	Upregulated
ARHGAP10	-1.57009	4.06727	0.0780821	Downregulated
TBC1D3L	-2.34508	2.82205	0.078146	Downregulated
CEBPB	1.54568	3.40809	0.0781966	Upregulated
RAI1	-1.29474	5.23952	0.0783296	Downregulated
FAM131A	-1.52506	4.04815	0.0783378	Downregulated
WDR13	-1.32593	4.35035	0.0783378	Downregulated
DNAJC6	-1.5325	4.06168	0.0783545	Downregulated
TUB	-1.35249	3.79453	0.078904	Downregulated
DENND1A	-1.18458	4.54628	0.0789284	Downregulated
MADD	-1.2247	5.30053	0.0789284	Downregulated
ADRB1	-1.74406	1.87323	0.0789918	Downregulated
ADM	2.36389	1.22263	0.0791267	Upregulated
PER3	-1.86722	4.07891	0.0791267	Downregulated
RAB38	1.8947	0.0801811	0.0791267	Upregulated
APOC1	2.33116	1.83918	0.0791772	Upregulated
SHF	-1.59629	2.3689	0.0791772	Downregulated
AKAP6	-1.21267	4.6905	0.079187	Downregulated
OLFML3	1.92432	3.35735	0.07931	Upregulated
KCNN2	-1.9972	2.87929	0.0793675	Downregulated
TRUB2	-1.56004	4.1706	0.0793675	Downregulated
MCF2L2	-1.07355	5.52499	0.0793703	Downregulated
YWHAZ	-1.14484	5.5524	0.0795343	Downregulated
DOC2A	-1.79765	2.66173	0.0796757	Downregulated
MYD88	1.8194	2.19612	0.0796824	Upregulated
WDR17	-1.52587	2.646	0.0797446	Downregulated
CHD6	-1.25183	6.18975	0.0797986	Downregulated
PDE8B	-1.64884	2.79679	0.0797986	Downregulated
ABCC9	-1.44999	4.12355	0.0798003	Downregulated
LGALS3BP	1.42341	3.62048	0.0798003	Upregulated
C20orf173	1.8947	0.248379	0.0798734	Upregulated
NUP62CL	1.95142	0.943858	0.0798734	Upregulated
RPA3	1.97189	1.98554	0.0798734	Upregulated
ZHX1	-1.49084	3.95328	0.0798734	Downregulated
GNAI2	1.09473	6.32577	0.0800131	Upregulated
HK3	2.24258	1.7979	0.0800131	Upregulated
KRT20	2.36415	0.950814	0.0800131	Upregulated
MUC1	1.67999	2.63078	0.0800131	Upregulated
RB1CC1	-1.40465	3.81222	0.0800131	Downregulated
TMEM221	1.91927	0.665991	0.0800131	Upregulated
DUSP26	-1.69193	1.62368	0.0800414	Downregulated
SERTM1	-1.90124	1.64826	0.0800414	Downregulated
KCNC2	-1.73532	2.62382	0.0800922	Downregulated
ITGAL	1.64154	3.36177	0.0801346	Upregulated
XKR4	-1.32611	6.02542	0.0803338	Downregulated
ANKRD37	2.45936	0.933968	0.0804678	Upregulated
ARRDC3	1.41728	3.0786	0.0804928	Upregulated
CHIC2	2.11543	1.3213	0.0804928	Upregulated
FKBP5	1.69447	5.29188	0.0804928	Upregulated
GSTP1	1.2539	3.23943	0.0804928	Upregulated
KLC1	-1.18615	6.17047	0.0804928	Downregulated
ABCA3	-1.4336	3.61477	0.0808016	Downregulated
SLCO1B3-SLCO1B7	2.12589	0.165707	0.0813951	Upregulated
EFR3B	-1.36584	4.355	0.0814185	Downregulated
ENTPD2	-1.6208	1.5137	0.0815153	Downregulated
BCS1L	1.77124	2.38421	0.0815509	Upregulated
PRAP1	1.93908	0.419013	0.0815772	Upregulated
WASHC4	1.53305	3.03299	0.0819058	Upregulated
L1CAM	-1.7105	3.00555	0.0820561	Downregulated
IQCA1	-1.33203	3.58321	0.0822957	Downregulated
RASSF5	1.30014	3.11245	0.0822957	Upregulated
SGCB	-1.36107	3.05205	0.0822957	Downregulated
BCL2L2	-1.15825	4.63006	0.0822957	Downregulated
COL11A2	-1.93973	3.42266	0.0822957	Downregulated
MINDY2	-1.29836	3.96313	0.0822957	Downregulated
SMIM11A	-1.58415	3.04518	0.0822957	Downregulated
TMDD1	1.8947	0.0547685	0.0822957	Upregulated
TULP4	-1.42788	4.83622	0.0822957	Downregulated
CELF5	-1.69885	3.12185	0.0823025	Downregulated
TAS2R40	2.00228	0.550012	0.0823025	Upregulated
DSTN	-1.73315	3.71813	0.0827149	Downregulated
CDK5	-1.5199	2.0817	0.0827168	Downregulated
PGAP4	-1.51104	2.2338	0.0827512	Downregulated
ABCG1	1.35791	3.64363	0.0828125	Upregulated
ADIPOR1	1.35955	3.17276	0.0828125	Upregulated
AKAP11	-1.29694	4.20885	0.0828125	Downregulated
GRID2	-1.45513	3.47388	0.0828125	Downregulated
C19orf38	2.05367	0.674663	0.0828252	Upregulated
SERPINB3	2.09299	0.184085	0.0828252	Upregulated
FXYD6	-1.2145	4.28642	0.0830062	Downregulated
KRTAP2-2	1.8947	0.0715073	0.0830062	Upregulated
COL14A1	1.43757	5.28652	0.0830182	Upregulated
GAS8	-1.89089	4.38356	0.0830182	Downregulated
HSPA1A	2.36844	7.88332	0.0830182	Upregulated
IFNA5	1.97125	0.370189	0.0830182	Upregulated
NCAM2	-1.48634	3.50018	0.0830182	Downregulated
RTP2	2.16179	1.02517	0.0830182	Upregulated
TPRG1L	-1.51836	2.88349	0.0830182	Downregulated
SLC30A3	-1.74495	2.90089	0.0830269	Downregulated
MYL7	1.81803	0.552808	0.0830422	Upregulated
PTPRT	-1.45064	3.91782	0.0830422	Downregulated
ANKRD12	-1.36605	5.27417	0.0831345	Downregulated
FBP1	2.06562	0.627128	0.0831345	Upregulated
PCDHB1	-1.66362	2.83675	0.0831345	Downregulated
SMARCA4	-1.32176	6.85194	0.0831345	Downregulated
CAP1	1.2745	3.84422	0.0833833	Upregulated
CNTN1	-1.54873	3.43696	0.0833879	Downregulated
DDX25	-1.54292	3.61225	0.0834396	Downregulated
PCNT	-1.43963	5.96289	0.0835914	Downregulated
CPEB3	-1.40643	4.225	0.0836147	Downregulated
WASF1	-1.71912	2.34074	0.0836516	Downregulated
MTPAP	-1.60246	3.66291	0.0837384	Downregulated
AC099489.1	1.58231	2.90761	0.0837816	Upregulated
LCE1F	1.8947	0.160248	0.0837816	Upregulated
NRXN1	-1.33857	7.05736	0.0837816	Downregulated
PCP4	-1.75083	1.1707	0.0837816	Downregulated
TLR7	1.77752	2.17489	0.0838465	Upregulated
ACAP3	-1.37232	4.87544	0.083891	Downregulated
GEMIN7	1.8947	0.0547685	0.083891	Upregulated
VEGFA	1.11711	6.54243	0.083891	Upregulated
ZBTB46	-1.49324	3.74616	0.083891	Downregulated
EHD3	-1.57465	3.50366	0.0840524	Downregulated
BRINP2	-1.56133	2.43509	0.0842138	Downregulated
STXBP5L	-1.50769	3.3571	0.0842138	Downregulated
AC004593.2	1.83258	0.239045	0.0842278	Upregulated
AC243547.3	1.8947	-0.0632303	0.0842278	Upregulated
FKBP10	1.26278	4.21925	0.0842278	Upregulated
CCDC136	-1.25913	4.94871	0.084261	Downregulated
INPP4A	-1.23015	4.43005	0.084261	Downregulated
SAT1	1.48743	4.8668	0.084261	Upregulated
SPC25	-1.86117	1.22969	0.084261	Downregulated
SUN1	-1.53566	4.47432	0.0844129	Downregulated
GFRA4	1.97267	0.559564	0.0846078	Upregulated
MSR1	1.60039	4.01395	0.0846697	Upregulated
CYP7A1	1.96477	0.922882	0.0846761	Upregulated
FAIM2	-1.44456	3.82123	0.0847596	Downregulated
ASB9	1.85463	0.618454	0.0848619	Upregulated
GAN	-1.61093	2.54563	0.0848619	Downregulated
C11orf86	1.74779	0.460239	0.0848837	Upregulated
JSRP1	2.486	1.18224	0.084924	Upregulated
SLC32A1	-1.82021	1.77712	0.084924	Downregulated
IRX5	2.01451	1.4136	0.0850843	Upregulated
FABP1	1.75501	1.92012	0.0853094	Upregulated
H3C2	2.18811	0.805598	0.0854797	Upregulated
EEF1G	1.20102	6.70359	0.0855271	Upregulated
CUL1	-1.46042	2.97292	0.0855316	Downregulated
ZNF507	-1.42806	3.94735	0.0855316	Downregulated
KRTAP20-4	1.8947	0.206228	0.085578	Upregulated
APC2	-1.70495	4.53202	0.0862285	Downregulated
NAPB	-1.39258	3.34474	0.0862285	Downregulated
RAB30	-1.50868	3.43399	0.0862285	Downregulated
TSGA10IP	1.88977	1.1676	0.0862285	Upregulated
NNT	-1.1648	3.74189	0.0863219	Downregulated
SLC66A3	2.15513	1.0451	0.0869423	Upregulated
PUM2	-1.3784	3.38754	0.0871341	Downregulated
ARHGAP9	1.53534	3.50034	0.087258	Upregulated
ATG4A	1.99993	1.32326	0.087258	Upregulated
SLC6A6	1.21171	4.46676	0.087258	Upregulated
TNNC1	2.00428	0.134835	0.087258	Upregulated
TXNL4A	-1.43833	3.20889	0.087258	Downregulated
ABCC3	1.33107	3.99525	0.0873003	Upregulated
PANK1	-1.41266	3.46178	0.0873003	Downregulated
SEC62	-1.35771	5.22603	0.0873003	Downregulated
SOX4	1.16826	4.6745	0.0873003	Upregulated
TRIM2	-1.28638	4.0127	0.0873003	Downregulated
AKR1B1	1.35929	3.32192	0.0873363	Upregulated
CDON	-1.53572	2.89132	0.0873363	Downregulated
PDE6C	1.81785	1.50271	0.0873363	Upregulated
COQ8B	-1.48243	2.8687	0.0873789	Downregulated
COTL1	1.13958	4.43653	0.087419	Upregulated
MAPK12	-1.58344	3.78452	0.0878005	Downregulated
PPT2-EGFL8	-1.53383	3.15859	0.0884519	Downregulated
AKR1A1	1.39703	3.5156	0.0884977	Upregulated
AGAP3	-1.29295	5.09964	0.0885077	Downregulated
CCL20	2.09443	0.340452	0.0885077	Upregulated
GTF2I	-1.19878	6.0221	0.0885077	Downregulated
HCST	1.8947	0.0969199	0.0885077	Upregulated
NUDT8	2.01104	0.371744	0.0885077	Upregulated
PCP4L1	-1.59504	1.5126	0.0885077	Downregulated
SPIN2B	2.17454	0.347372	0.0885077	Upregulated
SYN3	-1.63805	4.30208	0.0885077	Downregulated
TAGLN2	1.56076	4.06694	0.08852	Upregulated
TCAF1	-1.50227	3.98273	0.08852	Downregulated
ANKRD35	-1.62048	1.98402	0.088618	Downregulated
RCAN2	-1.53484	2.18813	0.088618	Downregulated
CAT	1.33434	2.48296	0.0886269	Upregulated
SUN5	1.8947	0.464475	0.0886633	Upregulated
RPL9	-1.56214	3.27542	0.088692	Downregulated
GP6	-1.56518	1.73445	0.0887641	Downregulated
KRTAP6-2	2.14329	0.510701	0.0887641	Upregulated
MYCBP2	-1.22152	6.01879	0.0887641	Downregulated
PLCH1	-1.45804	2.61512	0.0890389	Downregulated
SALL2	-1.43818	4.01421	0.0890389	Downregulated
RAB13	1.13104	6.33224	0.0892301	Upregulated
LNPK	-1.34466	3.30761	0.0892795	Downregulated
ZNF490	-1.54973	3.60676	0.0894451	Downregulated
EPN2	-1.3137	3.32421	0.0896049	Downregulated
SARS1	-1.24162	4.66652	0.0896497	Downregulated
C1R	1.43811	5.01106	0.089775	Upregulated
SERPING1	1.44948	4.18228	0.089775	Upregulated
DHODH	-1.51195	4.10083	0.0899857	Downregulated
ITM2C	-1.45056	4.40976	0.0899857	Downregulated
SLC4A4	-1.32083	4.15807	0.0901402	Downregulated
TAZ	1.44202	3.52361	0.0901691	Upregulated
RAB3C	-1.62981	3.37344	0.0902281	Downregulated
STAT3	1.11072	5.63622	0.0903392	Upregulated
PPP4R3C	2.08409	1.82927	0.0904073	Upregulated
TFAP2C	2.06468	1.23865	0.0905124	Upregulated
ATF1	1.69668	1.14443	0.0906407	Upregulated
SEZ6L2	-1.63263	3.51554	0.0906444	Downregulated
CKMT1B	-1.49109	2.34167	0.0906883	Downregulated
PF4	2.39688	0.727413	0.0906883	Upregulated
TMC8	1.61319	2.64035	0.0906883	Upregulated
SMAP1	-1.50095	4.40909	0.0906886	Downregulated
NKX2-1	2.13815	1.97238	0.0908455	Upregulated
FAM163B	-1.55163	2.70127	0.091161	Downregulated
ATP6V1D	-1.55275	2.69808	0.0912263	Downregulated
SLC12A5	-1.19747	5.88305	0.091291	Downregulated
AC142391.1	2.23173	0.518715	0.0914229	Upregulated
ANKRD18B	-1.59148	2.34937	0.0914229	Downregulated
HABP2	1.82646	1.25693	0.0914229	Upregulated
H2BC5	1.82103	1.47414	0.0914289	Upregulated
DTX1	-1.52471	2.79398	0.0914878	Downregulated
RUSC2	-1.35533	4.72315	0.0914878	Downregulated
AL662899.4	2.44262	1.5486	0.0915035	Upregulated
DLX6	1.28657	3.58171	0.0915035	Upregulated
GNG7	-1.42444	4.22011	0.0915035	Downregulated
NCBP2L	1.81869	1.28967	0.0917476	Upregulated
ATXN3L	2.00499	0.490888	0.0918204	Upregulated
GPRASP2	-1.57142	1.89533	0.0918204	Downregulated
LRRC19	-1.66959	2.01796	0.0919444	Downregulated
SPANXN4	1.87855	0.0293559	0.0920863	Upregulated
BECN2	1.9521	0.454492	0.092224	Upregulated
CAMSAP2	-1.36293	4.1252	0.092224	Downregulated
DCUN1D5	-1.25989	4.2177	0.092224	Downregulated
MTURN	-1.91799	5.36832	0.092224	Downregulated
AL132780.3	1.84364	0.0323096	0.0923511	Upregulated
FAM25G	1.8947	0.224612	0.0927383	Upregulated
MAP3K7	1.52924	3.11978	0.0927383	Upregulated
MTRNR2L10	2.20535	1.01501	0.0927383	Upregulated
TBXT	1.89484	1.22108	0.0927383	Upregulated
ABI2	-1.28308	5.42744	0.0927462	Downregulated
ZBTB7B	1.42293	3.15072	0.0927462	Upregulated
RBPMS2	-1.54363	2.08197	0.0927796	Downregulated
TAS2R50	1.93569	0.7268	0.092815	Upregulated
HTT	-1.45509	4.85299	0.0929892	Downregulated
TNFSF13	2.08089	2.29141	0.093024	Upregulated
SPATA21	-1.56782	1.64842	0.0931772	Downregulated
TMEM8B	-1.11133	4.56753	0.0932089	Downregulated
MSANTD4	-1.53761	2.69771	0.0932274	Downregulated
CTNNA3	-1.77028	3.26015	0.0932804	Downregulated
MVD	-1.46206	3.38459	0.0936219	Downregulated
NAA60	-1.36811	3.53065	0.0937538	Downregulated
TK1	1.70137	1.02836	0.0939261	Upregulated
AC010522.1	1.85392	0.0764689	0.0941447	Upregulated
TMC1	-1.599	3.92903	0.0941592	Downregulated
TPM4	1.08927	7.14876	0.0942014	Upregulated
GIP	1.74779	-0.025298	0.0943706	Upregulated
LMTK2	-1.14578	4.25	0.0943706	Downregulated
LRRC8C	-1.36682	3.6572	0.0943706	Downregulated
IRGC	1.94046	0.687528	0.0944187	Upregulated
NFE2L2	1.36428	3.30502	0.0949072	Upregulated
CLSTN3	-1.55333	4.33276	0.0950166	Downregulated
COPRS	-1.56446	1.34393	0.0950166	Downregulated
ABI3	1.9269	2.08602	0.0950577	Upregulated
CACNA1H	-1.77897	3.84601	0.0950577	Downregulated
PLEKHF2	1.87508	1.33421	0.0950577	Upregulated
DCTN5	-1.22222	4.5202	0.0950828	Downregulated
DPEP1	2.12911	0.911689	0.0951628	Upregulated
RAP2A	-1.50129	2.89099	0.0951628	Downregulated
CHIT1	1.73945	3.29508	0.0953411	Upregulated
AC114490.3	-1.63642	2.5995	0.0954125	Downregulated
CORO6	-1.77358	2.40654	0.0954125	Downregulated
CXCR1	2.30341	1.59125	0.0954125	Upregulated
DPH7	-1.61358	2.41701	0.0954125	Downregulated
FBXL6	-1.55673	2.21994	0.0954125	Downregulated
FRS2	-1.43689	3.10591	0.0954125	Downregulated
IER2	1.27629	4.74508	0.0954125	Upregulated
METRNL	1.67242	3.09881	0.0954125	Upregulated
PPP1R14B	2.08624	1.32023	0.0954125	Upregulated
RAET1L	1.83845	0.141388	0.0954125	Upregulated
S100A6	1.69996	4.31094	0.0954125	Upregulated
SERPINA3	1.69917	4.46161	0.095592	Upregulated
ETV7	1.85071	0.441582	0.0956417	Upregulated
ZNF222	2.14286	0.916739	0.0956417	Upregulated
CAMK2N2	-1.65058	1.13632	0.09568	Downregulated
BARD1	-1.52999	2.58522	0.0957151	Downregulated
PECAM1	1.41855	4.84756	0.0957501	Upregulated
SMCP	1.73378	0.357279	0.0957533	Upregulated
SPDYE15	2.1448	0.0206723	0.0958428	Upregulated
PBX1	-1.05974	5.76271	0.0959079	Downregulated
KDM5D	-2.09015	2.8334	0.0961342	Downregulated
PTPRS	-1.24942	5.22284	0.0961342	Downregulated
PINK1	-1.44044	3.72896	0.0962824	Downregulated
CYCS	-1.28589	3.6488	0.096325	Downregulated
SPDYE2B	-1.90722	1.34954	0.096325	Downregulated
CIPC	-1.32344	3.64314	0.0968423	Downregulated
ITGB1	1.24041	5.05046	0.0968423	Upregulated
LCN6	1.85709	0.492	0.0968423	Upregulated
MTARC1	-1.45462	3.45878	0.0968423	Downregulated
RNF151	1.91972	0.189489	0.0968423	Upregulated
SMYD5	-1.27567	3.62951	0.0968423	Downregulated
TFPT	-1.4584	2.58409	0.0968423	Downregulated
TMEM196	-1.38272	2.63307	0.0968423	Downregulated
MRM2	2.65706	1.36081	0.0969996	Upregulated
TMEM145	-1.65408	2.57711	0.0970168	Downregulated
ANGPTL5	1.88448	0.408104	0.0970714	Upregulated
HOMER2	-1.23468	5.12259	0.0970714	Downregulated
MUS81	-1.50737	3.01285	0.0970714	Downregulated
PCYT2	-1.51507	2.16083	0.0970714	Downregulated
STIMATE	-1.66005	2.54249	0.0970714	Downregulated
ZDHHC18	1.14341	3.80029	0.0970714	Upregulated
AC093227.2	1.8947	0.043286	0.0971066	Upregulated
DEFB112	1.73227	0.518721	0.0971066	Upregulated
GBE1	1.52026	2.45818	0.0971066	Upregulated
SIK3	-1.50315	4.25827	0.0971066	Downregulated
SPHKAP	-1.40353	2.89032	0.0971066	Downregulated
THOC3	-1.64364	2.332	0.0971066	Downregulated
CIB3	1.74445	0.468913	0.0973554	Upregulated
VCAN	1.15934	6.01351	0.0975573	Upregulated
CAMK1	-1.47823	1.75786	0.0975817	Downregulated
C2orf81	1.8349	0.380297	0.0976254	Upregulated
FAM3C	-1.40749	3.32284	0.0977353	Downregulated
CKMT1A	-1.72173	2.17944	0.0978183	Downregulated
FOXK1	-1.06883	5.31559	0.0978183	Downregulated
RAPGEF6	-1.51575	3.25963	0.0978656	Downregulated
CMTM6	1.73161	2.21711	0.098268	Upregulated
OST4	1.48463	2.69621	0.0985569	Upregulated
GGT7	-1.52637	2.01935	0.0985676	Downregulated
AL031315.1	2.45029	0.702677	0.0985839	Upregulated
KISS1R	1.8947	0.217402	0.0985914	Upregulated
NAT8L	-1.47812	3.2364	0.0987584	Downregulated
ST6GALNAC6	-1.63873	3.18627	0.0987584	Downregulated
UBB	1.4099	5.59325	0.0987584	Upregulated
AIF1L	-1.45257	3.93791	0.099009	Downregulated
CADM2	-1.23236	3.71901	0.099009	Downregulated
CEACAM6	2.23951	1.59681	0.099009	Upregulated
FERD3L	1.94111	2.75653	0.099009	Upregulated
PDE6A	-1.41802	3.15446	0.099009	Downregulated
CCDC85C	-1.17684	4.51561	0.0990126	Downregulated
CP	1.39088	3.52255	0.0990126	Upregulated
FRG2C	2.08827	0.872099	0.0990126	Upregulated
PPP1R9A	-1.21412	3.81138	0.0991899	Downregulated
PFKFB1	1.69272	0.530322	0.0992986	Upregulated
GPR89B	-1.84116	1.96792	0.099516	Downregulated
SULT1C3	1.82348	0.0840097	0.0998487	Upregulated
