# Supplementary material for: Transcriptomic signatures of individual cell types in cerebral cavernous malformation
Source: Cell Commun Signal. 2024 Jan 9;22:23. doi: 10.1186/s12964-023-01301-2 (PMC10775676; doi:10.1186/s12964-023-01301-2)
Supplement: Supplementary file 3 — Additional file 2: Table S2 - Table S9. [file 12964_2023_1301_MOESM2_ESM.zip › suppl tables/Table S9_LR analyses.xlsx]

## Sheet: LR_CCM
Table S9a. LR interactoins among all three cell types in CCM lesion (p<0.05, FDR corrected)
Source	Target	Ligand Gene	Receptor Gene	Prob	Pval	Interaction Name	Interaction Name2	Pathway	Annotation	Evidence
Endothelial	Endothelial	APLN	APLNR	0.223282	0.02	APLN_APLNR	APLN - APLNR	APELIN	Secreted Signaling	KEGG: hsa04371
Endothelial	Neuroglia	APLN	APLNR	0.259261	0	APLN_APLNR	APLN - APLNR	APELIN	Secreted Signaling	KEGG: hsa04371
Neuroglia	Endothelial	C3	C3AR1	0.200552	0.02	C3_C3AR1	C3 - C3AR1	COMPLEMENT	Secreted Signaling	KEGG: hsa04080
Neuroglia	Neuroglia	C3	C3AR1	0.229953	0	C3_C3AR1	C3 - C3AR1	COMPLEMENT	Secreted Signaling	KEGG: hsa04080
Neuroglia	Endothelial	C3	ITGAM_ITGB2	0.264245	0.03	C3_ITGAM_ITGB2	C3 - (ITGAM+ITGB2)	COMPLEMENT	Secreted Signaling	PMID: 16234578
Neuroglia	Neuroglia	C3	ITGAM_ITGB2	0.295048	0	C3_ITGAM_ITGB2	C3 - (ITGAM+ITGB2)	COMPLEMENT	Secreted Signaling	PMID: 16234578
Neuroglia	Pericyte	C3	ITGAX_ITGB2	0.296784	0.02	C3_ITGAX_ITGB2	C3 - (ITGAX+ITGB2)	COMPLEMENT	Secreted Signaling	PMID: 16234578
Neuroglia	Neuroglia	C3	ITGAX_ITGB2	0.326659	0	C3_ITGAX_ITGB2	C3 - (ITGAX+ITGB2)	COMPLEMENT	Secreted Signaling	PMID: 16234578
Endothelial	Endothelial	CCL14	ACKR2	0.170923	0	CCL14_ACKR2	CCL14 - ACKR2	CCL	Secreted Signaling	PMID: 26740381
Endothelial	Pericyte	CCL14	ACKR2	0.178678	0	CCL14_ACKR2	CCL14 - ACKR2	CCL	Secreted Signaling	PMID: 26740381
Endothelial	Neuroglia	CCL21	CCR7	0.0608874	0	CCL21_CCR7	CCL21 - CCR7	CCL	Secreted Signaling	KEGG: hsa04060
Neuroglia	Pericyte	FGF1	FGFR2	0.12351	0	FGF1_FGFR2	FGF1 - FGFR2	FGF	Secreted Signaling	PMC: 4393358
Neuroglia	Neuroglia	FGF1	FGFR2	0.141971	0	FGF1_FGFR2	FGF1 - FGFR2	FGF	Secreted Signaling	PMC: 4393358
Neuroglia	Endothelial	FGF1	FGFR3	0.0842758	0.03	FGF1_FGFR3	FGF1 - FGFR3	FGF	Secreted Signaling	PMC: 4393358
Neuroglia	Pericyte	FGF1	FGFR3	0.0864984	0.01	FGF1_FGFR3	FGF1 - FGFR3	FGF	Secreted Signaling	PMC: 4393358
Neuroglia	Neuroglia	FGF1	FGFR3	0.107289	0	FGF1_FGFR3	FGF1 - FGFR3	FGF	Secreted Signaling	PMC: 4393358
Neuroglia	Endothelial	IGF2	ITGA6_ITGB4	0.00113042	0	IGF2_ITGA6_ITGB4	IGF2 - (ITGA6+ITGB4)	IGF	Secreted Signaling	PMID: 28190785; PMID: 28873464
Neuroglia	Neuroglia	IGF2	ITGA6_ITGB4	0.00103087	0	IGF2_ITGA6_ITGB4	IGF2 - (ITGA6+ITGB4)	IGF	Secreted Signaling	PMID: 28190785; PMID: 28873464
Neuroglia	Pericyte	MIF	CD74_CD44	0.220501	0.01	MIF_CD74_CD44	MIF - (CD74+CD44)	MIF	Secreted Signaling	PMID: 29637711; PMID: 26175090
Neuroglia	Neuroglia	MIF	CD74_CD44	0.237611	0.01	MIF_CD74_CD44	MIF - (CD74+CD44)	MIF	Secreted Signaling	PMID: 29637711; PMID: 26175090
Neuroglia	Endothelial	MIF	CD74_CXCR4	0.163328	0.03	MIF_CD74_CXCR4	MIF - (CD74+CXCR4)	MIF	Secreted Signaling	PMID: 29637711; PMID: 24760155
Neuroglia	Neuroglia	MIF	CD74_CXCR4	0.209557	0.01	MIF_CD74_CXCR4	MIF - (CD74+CXCR4)	MIF	Secreted Signaling	PMID: 29637711; PMID: 24760155
Neuroglia	Endothelial	NAMPT	INSR	0.274625	0	NAMPT_INSR	NAMPT - INSR	VISFATIN	Secreted Signaling	PMID: 28490838
Neuroglia	Pericyte	NAMPT	INSR	0.234437	0.04	NAMPT_INSR	NAMPT - INSR	VISFATIN	Secreted Signaling	PMID: 28490838
Neuroglia	Endothelial	NAMPT	ITGA5_ITGB1	0.252995	0.01	NAMPT_ITGA5_ITGB1	NAMPT - (ITGA5+ITGB1)	VISFATIN	Secreted Signaling	PMID: 28490838
Neuroglia	Pericyte	NAMPT	ITGA5_ITGB1	0.250835	0	NAMPT_ITGA5_ITGB1	NAMPT - (ITGA5+ITGB1)	VISFATIN	Secreted Signaling	PMID: 28490838
Neuroglia	Neuroglia	NAMPT	ITGA5_ITGB1	0.247132	0.02	NAMPT_ITGA5_ITGB1	NAMPT - (ITGA5+ITGB1)	VISFATIN	Secreted Signaling	PMID: 28490838
Endothelial	Pericyte	PDGFB	PDGFRA	0.0442536	0	PDGFB_PDGFRA	PDGFB - PDGFRA	PDGF	Secreted Signaling	PMID: 15207812
Endothelial	Endothelial	PDGFB	PDGFRB	0.0442648	0	PDGFB_PDGFRB	PDGFB - PDGFRB	PDGF	Secreted Signaling	PMID: 15207812
Endothelial	Pericyte	PDGFB	PDGFRB	0.0514055	0	PDGFB_PDGFRB	PDGFB - PDGFRB	PDGF	Secreted Signaling	PMID: 15207812
Pericyte	Pericyte	POSTN	ITGAV_ITGB5	0.260291	0.02	POSTN_ITGAV_ITGB5	POSTN - (ITGAV+ITGB5)	PERIOSTIN	Secreted Signaling	PMID: 26721738
Pericyte	Neuroglia	POSTN	ITGAV_ITGB5	0.22186	0.03	POSTN_ITGAV_ITGB5	POSTN - (ITGAV+ITGB5)	PERIOSTIN	Secreted Signaling	PMID: 26721738
Pericyte	Pericyte	RARRES2	CMKLR1	0.256647	0	RARRES2_CMKLR1	RARRES2 - CMKLR1	CHEMERIN	Secreted Signaling	PMID: 24671882
Pericyte	Neuroglia	RARRES2	CMKLR1	0.231285	0	RARRES2_CMKLR1	RARRES2 - CMKLR1	CHEMERIN	Secreted Signaling	PMID: 24671882
Neuroglia	Endothelial	SEMA3B	NRP1_PLXNA2	0.228998	0	SEMA3B_NRP1_PLXNA2	SEMA3B - (NRP1+PLXNA2)	SEMA3	Secreted Signaling	PMID: 27533782
Neuroglia	Pericyte	SEMA3B	NRP1_PLXNA2	0.207071	0.01	SEMA3B_NRP1_PLXNA2	SEMA3B - (NRP1+PLXNA2)	SEMA3	Secreted Signaling	PMID: 27533782
Neuroglia	Neuroglia	SEMA3B	NRP1_PLXNA2	0.20929	0.01	SEMA3B_NRP1_PLXNA2	SEMA3B - (NRP1+PLXNA2)	SEMA3	Secreted Signaling	PMID: 27533782
Neuroglia	Endothelial	SEMA3B	NRP2_PLXNA2	0.219008	0	SEMA3B_NRP2_PLXNA2	SEMA3B - (NRP2+PLXNA2)	SEMA3	Secreted Signaling	PMID: 27533782
Neuroglia	Pericyte	SEMA3B	NRP2_PLXNA2	0.196054	0.02	SEMA3B_NRP2_PLXNA2	SEMA3B - (NRP2+PLXNA2)	SEMA3	Secreted Signaling	PMID: 27533782
Neuroglia	Neuroglia	SEMA3B	NRP2_PLXNA2	0.199935	0.01	SEMA3B_NRP2_PLXNA2	SEMA3B - (NRP2+PLXNA2)	SEMA3	Secreted Signaling	PMID: 27533782
Pericyte	Endothelial	SEMA3C	NRP1_PLXNA2	0.211275	0	SEMA3C_NRP1_PLXNA2	SEMA3C - (NRP1+PLXNA2)	SEMA3	Secreted Signaling	PMID: 27533782
Pericyte	Pericyte	SEMA3C	NRP1_PLXNA2	0.190626	0.03	SEMA3C_NRP1_PLXNA2	SEMA3C - (NRP1+PLXNA2)	SEMA3	Secreted Signaling	PMID: 27533782
Pericyte	Neuroglia	SEMA3C	NRP1_PLXNA2	0.192712	0.04	SEMA3C_NRP1_PLXNA2	SEMA3C - (NRP1+PLXNA2)	SEMA3	Secreted Signaling	PMID: 27533782
Pericyte	Endothelial	SEMA3C	NRP2_PLXNA2	0.201856	0	SEMA3C_NRP2_PLXNA2	SEMA3C - (NRP2+PLXNA2)	SEMA3	Secreted Signaling	PMID: 27533782
Pericyte	Pericyte	SEMA3C	NRP2_PLXNA2	0.180284	0.04	SEMA3C_NRP2_PLXNA2	SEMA3C - (NRP2+PLXNA2)	SEMA3	Secreted Signaling	PMID: 27533782
Pericyte	Neuroglia	SEMA3C	NRP2_PLXNA2	0.183925	0.04	SEMA3C_NRP2_PLXNA2	SEMA3C - (NRP2+PLXNA2)	SEMA3	Secreted Signaling	PMID: 27533782
Endothelial	Endothelial	SEMA3F	NRP2_PLXNA2	0.233182	0	SEMA3F_NRP2_PLXNA2	SEMA3F - (NRP2+PLXNA2)	SEMA3	Secreted Signaling	PMID: 27533782
Endothelial	Pericyte	SEMA3F	NRP2_PLXNA2	0.20914	0.01	SEMA3F_NRP2_PLXNA2	SEMA3F - (NRP2+PLXNA2)	SEMA3	Secreted Signaling	PMID: 27533782
Endothelial	Neuroglia	SEMA3F	NRP2_PLXNA2	0.213212	0	SEMA3F_NRP2_PLXNA2	SEMA3F - (NRP2+PLXNA2)	SEMA3	Secreted Signaling	PMID: 27533782
Pericyte	Endothelial	VEGFA	FLT1_KDR	0.488473	0	VEGFA_VEGFR1R2	VEGFA - VEGFR1R2	VEGF	Secreted Signaling	PMID: 16633338
Pericyte	Pericyte	VEGFA	FLT1_KDR	0.443173	0.03	VEGFA_VEGFR1R2	VEGFA - VEGFR1R2	VEGF	Secreted Signaling	PMID: 16633338
Pericyte	Endothelial	VEGFA	KDR	0.440596	0	VEGFA_VEGFR2	VEGFA - VEGFR2	VEGF	Secreted Signaling	KEGG: hsa04370; PMID: 16633338
Neuroglia	Endothelial	WNT2B	FZD1_LRP5	7.01132e-05	0.02	WNT2B_FZD1_LRP5	WNT2B - (FZD1+LRP5)	WNT	Secreted Signaling	KEGG: hsa04310; PMID: 23209147
Endothelial	Endothelial	WNT2B	FZD10_LRP5	7.33862e-05	0.04	WNT2B_FZD10_LRP5	WNT2B - (FZD10+LRP5)	WNT	Secreted Signaling	KEGG: hsa04310; PMID: 23209147
Neuroglia	Endothelial	WNT2B	FZD10_LRP5	5.63712e-05	0.01	WNT2B_FZD10_LRP5	WNT2B - (FZD10+LRP5)	WNT	Secreted Signaling	KEGG: hsa04310; PMID: 23209147
Neuroglia	Endothelial	WNT2B	FZD2_LRP5	6.39726e-05	0.01	WNT2B_FZD2_LRP5	WNT2B - (FZD2+LRP5)	WNT	Secreted Signaling	KEGG: hsa04310; PMID: 23209147
Neuroglia	Endothelial	WNT2B	FZD3_LRP5	7.01831e-05	0.01	WNT2B_FZD3_LRP5	WNT2B - (FZD3+LRP5)	WNT	Secreted Signaling	KEGG: hsa04310; PMID: 23209147
Endothelial	Endothelial	WNT2B	FZD4_LRP5	9.61343e-05	0.04	WNT2B_FZD4_LRP5	WNT2B - (FZD4+LRP5)	WNT	Secreted Signaling	KEGG: hsa04310; PMID: 23209147
Neuroglia	Endothelial	WNT2B	FZD4_LRP5	7.42202e-05	0	WNT2B_FZD4_LRP5	WNT2B - (FZD4+LRP5)	WNT	Secreted Signaling	KEGG: hsa04310; PMID: 23209147
Neuroglia	Endothelial	WNT2B	FZD5_LRP5	6.47689e-05	0.02	WNT2B_FZD5_LRP5	WNT2B - (FZD5+LRP5)	WNT	Secreted Signaling	KEGG: hsa04310; PMID: 23209147
Endothelial	Endothelial	WNT2B	FZD6_LRP5	8.67852e-05	0.02	WNT2B_FZD6_LRP5	WNT2B - (FZD6+LRP5)	WNT	Secreted Signaling	KEGG: hsa04310; PMID: 23209147
Neuroglia	Endothelial	WNT2B	FZD6_LRP5	6.68626e-05	0	WNT2B_FZD6_LRP5	WNT2B - (FZD6+LRP5)	WNT	Secreted Signaling	KEGG: hsa04310; PMID: 23209147
Endothelial	Neuroglia	WNT2B	FZD7_LRP5	5.15712e-05	0.01	WNT2B_FZD7_LRP5	WNT2B - (FZD7+LRP5)	WNT	Secreted Signaling	KEGG: hsa04310; PMID: 23209147
Neuroglia	Endothelial	WNT2B	FZD8_LRP5	7.06988e-05	0.02	WNT2B_FZD8_LRP5	WNT2B - (FZD8+LRP5)	WNT	Secreted Signaling	KEGG: hsa04310; PMID: 23209147
Neuroglia	Endothelial	WNT2B	FZD9_LRP5	4.81622e-05	0.02	WNT2B_FZD9_LRP5	WNT2B - (FZD9+LRP5)	WNT	Secreted Signaling	KEGG: hsa04310; PMID: 23209147
Pericyte	Neuroglia	COL1A1	CD44	0.460945	0	COL1A1_CD44	COL1A1 - CD44	COLLAGEN	ECM-Receptor	KEGG: hsa04512
Pericyte	Pericyte	COL1A1	ITGA11_ITGB1	0.431644	0.01	COL1A1_ITGA11_ITGB1	COL1A1 - (ITGA11+ITGB1)	COLLAGEN	ECM-Receptor	KEGG: hsa04512
Pericyte	Neuroglia	COL1A1	ITGA11_ITGB1	0.390095	0.04	COL1A1_ITGA11_ITGB1	COL1A1 - (ITGA11+ITGB1)	COLLAGEN	ECM-Receptor	KEGG: hsa04512
Pericyte	Endothelial	COL1A1	ITGA9_ITGB1	0.382727	0.01	COL1A1_ITGA9_ITGB1	COL1A1 - (ITGA9+ITGB1)	COLLAGEN	ECM-Receptor	KEGG: hsa04512
Pericyte	Pericyte	COL1A1	ITGA9_ITGB1	0.382568	0.01	COL1A1_ITGA9_ITGB1	COL1A1 - (ITGA9+ITGB1)	COLLAGEN	ECM-Receptor	KEGG: hsa04512
Pericyte	Neuroglia	COL1A2	CD44	0.432034	0	COL1A2_CD44	COL1A2 - CD44	COLLAGEN	ECM-Receptor	KEGG: hsa04512
Pericyte	Pericyte	COL1A2	ITGA11_ITGB1	0.403197	0.01	COL1A2_ITGA11_ITGB1	COL1A2 - (ITGA11+ITGB1)	COLLAGEN	ECM-Receptor	KEGG: hsa04512
Pericyte	Neuroglia	COL1A2	ITGA11_ITGB1	0.362639	0.03	COL1A2_ITGA11_ITGB1	COL1A2 - (ITGA11+ITGB1)	COLLAGEN	ECM-Receptor	KEGG: hsa04512
Pericyte	Endothelial	COL1A2	ITGA9_ITGB1	0.355487	0	COL1A2_ITGA9_ITGB1	COL1A2 - (ITGA9+ITGB1)	COLLAGEN	ECM-Receptor	KEGG: hsa04512
Pericyte	Pericyte	COL1A2	ITGA9_ITGB1	0.355333	0.01	COL1A2_ITGA9_ITGB1	COL1A2 - (ITGA9+ITGB1)	COLLAGEN	ECM-Receptor	KEGG: hsa04512
Pericyte	Neuroglia	COL4A1	CD44	0.376483	0	COL4A1_CD44	COL4A1 - CD44	COLLAGEN	ECM-Receptor	KEGG: hsa04512
Endothelial	Pericyte	COL4A1	ITGA11_ITGB1	0.334968	0.02	COL4A1_ITGA11_ITGB1	COL4A1 - (ITGA11+ITGB1)	COLLAGEN	ECM-Receptor	KEGG: hsa04512
Pericyte	Pericyte	COL4A1	ITGA11_ITGB1	0.349074	0.01	COL4A1_ITGA11_ITGB1	COL4A1 - (ITGA11+ITGB1)	COLLAGEN	ECM-Receptor	KEGG: hsa04512		endothelial cell adhesion molecule
Pericyte	Pericyte	COL6A1	CD44	0.40088	0.04	COL6A1_CD44	COL6A1 - CD44	COLLAGEN	ECM-Receptor	KEGG: hsa04512
Pericyte	Neuroglia	COL6A1	CD44	0.437157	0	COL6A1_CD44	COL6A1 - CD44	COLLAGEN	ECM-Receptor	KEGG: hsa04512
Pericyte	Pericyte	COL6A1	ITGA11_ITGB1	0.408223	0.01	COL6A1_ITGA11_ITGB1	COL6A1 - (ITGA11+ITGB1)	COLLAGEN	ECM-Receptor	KEGG: hsa04512
Pericyte	Neuroglia	COL6A1	ITGA11_ITGB1	0.367471	0.01	COL6A1_ITGA11_ITGB1	COL6A1 - (ITGA11+ITGB1)	COLLAGEN	ECM-Receptor	KEGG: hsa04512
Pericyte	Endothelial	COL6A1	ITGA9_ITGB1	0.360278	0	COL6A1_ITGA9_ITGB1	COL6A1 - (ITGA9+ITGB1)	COLLAGEN	ECM-Receptor	KEGG: hsa04512
Pericyte	Pericyte	COL6A1	ITGA9_ITGB1	0.360122	0.01	COL6A1_ITGA9_ITGB1	COL6A1 - (ITGA9+ITGB1)	COLLAGEN	ECM-Receptor	KEGG: hsa04512
Pericyte	Pericyte	COL6A2	CD44	0.370307	0.04	COL6A2_CD44	COL6A2 - CD44	COLLAGEN	ECM-Receptor	KEGG: hsa04512
Pericyte	Neuroglia	COL6A2	CD44	0.405691	0	COL6A2_CD44	COL6A2 - CD44	COLLAGEN	ECM-Receptor	KEGG: hsa04512
Pericyte	Pericyte	COL6A2	ITGA11_ITGB1	0.377443	0.01	COL6A2_ITGA11_ITGB1	COL6A2 - (ITGA11+ITGB1)	COLLAGEN	ECM-Receptor	KEGG: hsa04512
Pericyte	Neuroglia	COL6A2	ITGA11_ITGB1	0.338009	0.01	COL6A2_ITGA11_ITGB1	COL6A2 - (ITGA11+ITGB1)	COLLAGEN	ECM-Receptor	KEGG: hsa04512
Pericyte	Endothelial	COL6A2	ITGA9_ITGB1	0.33109	0	COL6A2_ITGA9_ITGB1	COL6A2 - (ITGA9+ITGB1)	COLLAGEN	ECM-Receptor	KEGG: hsa04512
Pericyte	Pericyte	COL6A2	ITGA9_ITGB1	0.330941	0.01	COL6A2_ITGA9_ITGB1	COL6A2 - (ITGA9+ITGB1)	COLLAGEN	ECM-Receptor	KEGG: hsa04512
Pericyte	Pericyte	COL6A3	CD44	0.402525	0.02	COL6A3_CD44	COL6A3 - CD44	COLLAGEN	ECM-Receptor	KEGG: hsa04512
Pericyte	Neuroglia	COL6A3	CD44	0.438842	0	COL6A3_CD44	COL6A3 - CD44	COLLAGEN	ECM-Receptor	KEGG: hsa04512
Pericyte	Pericyte	COL6A3	ITGA11_ITGB1	0.409878	0.01	COL6A3_ITGA11_ITGB1	COL6A3 - (ITGA11+ITGB1)	COLLAGEN	ECM-Receptor	KEGG: hsa04512
Pericyte	Neuroglia	COL6A3	ITGA11_ITGB1	0.369063	0.01	COL6A3_ITGA11_ITGB1	COL6A3 - (ITGA11+ITGB1)	COLLAGEN	ECM-Receptor	KEGG: hsa04512
Pericyte	Endothelial	COL6A3	ITGA9_ITGB1	0.361857	0	COL6A3_ITGA9_ITGB1	COL6A3 - (ITGA9+ITGB1)	COLLAGEN	ECM-Receptor	KEGG: hsa04512
Pericyte	Pericyte	COL6A3	ITGA9_ITGB1	0.361701	0.01	COL6A3_ITGA9_ITGB1	COL6A3 - (ITGA9+ITGB1)	COLLAGEN	ECM-Receptor	KEGG: hsa04512
Neuroglia	Pericyte	COL9A3	CD44	0.192284	0.02	COL9A3_CD44	COL9A3 - CD44	COLLAGEN	ECM-Receptor	KEGG: hsa04512
Neuroglia	Neuroglia	COL9A3	CD44	0.216505	0	COL9A3_CD44	COL9A3 - CD44	COLLAGEN	ECM-Receptor	KEGG: hsa04512
Neuroglia	Pericyte	COL9A3	ITGA11_ITGB1	0.197063	0	COL9A3_ITGA11_ITGB1	COL9A3 - (ITGA11+ITGB1)	COLLAGEN	ECM-Receptor	KEGG: hsa04512
Neuroglia	Neuroglia	COL9A3	ITGA11_ITGB1	0.171289	0.02	COL9A3_ITGA11_ITGB1	COL9A3 - (ITGA11+ITGB1)	COLLAGEN	ECM-Receptor	KEGG: hsa04512
Neuroglia	Endothelial	COL9A3	ITGA9_ITGB1	0.166922	0	COL9A3_ITGA9_ITGB1	COL9A3 - (ITGA9+ITGB1)	COLLAGEN	ECM-Receptor	KEGG: hsa04512
Neuroglia	Pericyte	COL9A3	ITGA9_ITGB1	0.166829	0.01	COL9A3_ITGA9_ITGB1	COL9A3 - (ITGA9+ITGB1)	COLLAGEN	ECM-Receptor	KEGG: hsa04512
Pericyte	Pericyte	FN1	CD44	0.406046	0.03	FN1_CD44	FN1 - CD44	FN1	ECM-Receptor	KEGG: hsa04512
Pericyte	Neuroglia	FN1	CD44	0.442446	0	FN1_CD44	FN1 - CD44	FN1	ECM-Receptor	KEGG: hsa04512
Pericyte	Endothelial	FN1	ITGA2B_ITGB3	0.322061	0	FN1_ITGA2B_ITGB3	FN1 - (ITGA2B+ITGB3)	FN1	ECM-Receptor	KEGG: hsa04512
Pericyte	Endothelial	FN1	ITGA5_ITGB1	0.392895	0	FN1_ITGA5_ITGB1	FN1 - (ITGA5+ITGB1)	FN1	ECM-Receptor	KEGG: hsa04512
Pericyte	Pericyte	FN1	ITGA5_ITGB1	0.390165	0.04	FN1_ITGA5_ITGB1	FN1 - (ITGA5+ITGB1)	FN1	ECM-Receptor	KEGG: hsa04512
Pericyte	Neuroglia	FN1	ITGA5_ITGB1	0.385464	0.04	FN1_ITGA5_ITGB1	FN1 - (ITGA5+ITGB1)	FN1	ECM-Receptor	KEGG: hsa04512
Pericyte	Pericyte	LAMA2	CD44	0.278766	0.02	LAMA2_CD44	LAMA2 - CD44	LAMININ	ECM-Receptor	KEGG: hsa04512
Pericyte	Neuroglia	LAMA2	CD44	0.309705	0	LAMA2_CD44	LAMA2 - CD44	LAMININ	ECM-Receptor	KEGG: hsa04512
Pericyte	Endothelial	LAMA2	ITGA6_ITGB1	0.281663	0	LAMA2_ITGA6_ITGB1	LAMA2 - (ITGA6+ITGB1)	LAMININ	ECM-Receptor	KEGG: hsa04512
Pericyte	Neuroglia	LAMA2	ITGA6_ITGB1	0.242759	0.04	LAMA2_ITGA6_ITGB1	LAMA2 - (ITGA6+ITGB1)	LAMININ	ECM-Receptor	KEGG: hsa04512
Pericyte	Endothelial	LAMA2	ITGA6_ITGB4	0.282378	0	LAMA2_ITGA6_ITGB4	LAMA2 - (ITGA6+ITGB4)	LAMININ	ECM-Receptor	KEGG: hsa04512
Pericyte	Neuroglia	LAMA2	ITGA6_ITGB4	0.235703	0.03	LAMA2_ITGA6_ITGB4	LAMA2 - (ITGA6+ITGB4)	LAMININ	ECM-Receptor	KEGG: hsa04512
Pericyte	Endothelial	LAMA2	ITGA9_ITGB1	0.245465	0	LAMA2_ITGA9_ITGB1	LAMA2 - (ITGA9+ITGB1)	LAMININ	ECM-Receptor	KEGG: hsa04512
Pericyte	Pericyte	LAMA2	ITGA9_ITGB1	0.24534	0.01	LAMA2_ITGA9_ITGB1	LAMA2 - (ITGA9+ITGB1)	LAMININ	ECM-Receptor	KEGG: hsa04512
Pericyte	Pericyte	LAMA4	CD44	0.297583	0.04	LAMA4_CD44	LAMA4 - CD44	LAMININ	ECM-Receptor	KEGG: hsa04512
Pericyte	Neuroglia	LAMA4	CD44	0.329656	0	LAMA4_CD44	LAMA4 - CD44	LAMININ	ECM-Receptor	KEGG: hsa04512
Pericyte	Endothelial	LAMA4	ITGA6_ITGB1	0.300594	0	LAMA4_ITGA6_ITGB1	LAMA4 - (ITGA6+ITGB1)	LAMININ	ECM-Receptor	KEGG: hsa04512
Endothelial	Endothelial	LAMA4	ITGA6_ITGB4	0.273909	0.03	LAMA4_ITGA6_ITGB4	LAMA4 - (ITGA6+ITGB4)	LAMININ	ECM-Receptor	KEGG: hsa04512
Pericyte	Endothelial	LAMA4	ITGA6_ITGB4	0.301338	0	LAMA4_ITGA6_ITGB4	LAMA4 - (ITGA6+ITGB4)	LAMININ	ECM-Receptor	KEGG: hsa04512
Pericyte	Endothelial	LAMA4	ITGA9_ITGB1	0.262853	0	LAMA4_ITGA9_ITGB1	LAMA4 - (ITGA9+ITGB1)	LAMININ	ECM-Receptor	KEGG: hsa04512
Pericyte	Pericyte	LAMA4	ITGA9_ITGB1	0.262723	0.03	LAMA4_ITGA9_ITGB1	LAMA4 - (ITGA9+ITGB1)	LAMININ	ECM-Receptor	KEGG: hsa04512
Endothelial	Pericyte	LAMA5	CD44	0.269637	0.04	LAMA5_CD44	LAMA5 - CD44	LAMININ	ECM-Receptor	KEGG: hsa04512
Endothelial	Neuroglia	LAMA5	CD44	0.299984	0	LAMA5_CD44	LAMA5 - CD44	LAMININ	ECM-Receptor	KEGG: hsa04512
Endothelial	Endothelial	LAMA5	ITGA6_ITGB1	0.272475	0.02	LAMA5_ITGA6_ITGB1	LAMA5 - (ITGA6+ITGB1)	LAMININ	ECM-Receptor	KEGG: hsa04512
Pericyte	Endothelial	LAMA5	ITGA6_ITGB1	0.228751	0.04	LAMA5_ITGA6_ITGB1	LAMA5 - (ITGA6+ITGB1)	LAMININ	ECM-Receptor	KEGG: hsa04512
Endothelial	Pericyte	LAMA5	ITGA6_ITGB1	0.240868	0.04	LAMA5_ITGA6_ITGB1	LAMA5 - (ITGA6+ITGB1)	LAMININ	ECM-Receptor	KEGG: hsa04512
Endothelial	Endothelial	LAMA5	ITGA6_ITGB4	0.273176	0	LAMA5_ITGA6_ITGB4	LAMA5 - (ITGA6+ITGB4)	LAMININ	ECM-Receptor	KEGG: hsa04512
Pericyte	Endothelial	LAMA5	ITGA6_ITGB4	0.229375	0	LAMA5_ITGA6_ITGB4	LAMA5 - (ITGA6+ITGB4)	LAMININ	ECM-Receptor	KEGG: hsa04512
Endothelial	Neuroglia	LAMA5	ITGA6_ITGB4	0.227539	0	LAMA5_ITGA6_ITGB4	LAMA5 - (ITGA6+ITGB4)	LAMININ	ECM-Receptor	KEGG: hsa04512
Endothelial	Endothelial	LAMA5	ITGA9_ITGB1	0.237067	0.04	LAMA5_ITGA9_ITGB1	LAMA5 - (ITGA9+ITGB1)	LAMININ	ECM-Receptor	KEGG: hsa04512
Endothelial	Pericyte	LAMA5	ITGA9_ITGB1	0.236946	0	LAMA5_ITGA9_ITGB1	LAMA5 - (ITGA9+ITGB1)	LAMININ	ECM-Receptor	KEGG: hsa04512
Pericyte	Pericyte	LAMB1	CD44	0.325642	0.03	LAMB1_CD44	LAMB1 - CD44	LAMININ	ECM-Receptor	KEGG: hsa04512
Pericyte	Neuroglia	LAMB1	CD44	0.359193	0	LAMB1_CD44	LAMB1 - CD44	LAMININ	ECM-Receptor	KEGG: hsa04512
Pericyte	Endothelial	LAMB1	ITGA6_ITGB1	0.328804	0	LAMB1_ITGA6_ITGB1	LAMB1 - (ITGA6+ITGB1)	LAMININ	ECM-Receptor	KEGG: hsa04512
Endothelial	Endothelial	LAMB1	ITGA6_ITGB4	0.289994	0.02	LAMB1_ITGA6_ITGB4	LAMB1 - (ITGA6+ITGB4)	LAMININ	ECM-Receptor	KEGG: hsa04512
Pericyte	Endothelial	LAMB1	ITGA6_ITGB4	0.329584	0	LAMB1_ITGA6_ITGB4	LAMB1 - (ITGA6+ITGB4)	LAMININ	ECM-Receptor	KEGG: hsa04512
Pericyte	Endothelial	LAMB1	ITGA9_ITGB1	0.288985	0	LAMB1_ITGA9_ITGB1	LAMB1 - (ITGA9+ITGB1)	LAMININ	ECM-Receptor	KEGG: hsa04512
Pericyte	Pericyte	LAMB1	ITGA9_ITGB1	0.288846	0.03	LAMB1_ITGA9_ITGB1	LAMB1 - (ITGA9+ITGB1)	LAMININ	ECM-Receptor	KEGG: hsa04512
Pericyte	Neuroglia	LAMB2	CD44	0.30321	0	LAMB2_CD44	LAMB2 - CD44	LAMININ	ECM-Receptor	KEGG: hsa04512
Pericyte	Endothelial	LAMB2	ITGA6_ITGB1	0.275521	0	LAMB2_ITGA6_ITGB1	LAMB2 - (ITGA6+ITGB1)	LAMININ	ECM-Receptor	KEGG: hsa04512
Pericyte	Endothelial	LAMB2	ITGA6_ITGB4	0.276227	0	LAMB2_ITGA6_ITGB4	LAMB2 - (ITGA6+ITGB4)	LAMININ	ECM-Receptor	KEGG: hsa04512
Pericyte	Endothelial	LAMB2	ITGA9_ITGB1	0.239849	0.02	LAMB2_ITGA9_ITGB1	LAMB2 - (ITGA9+ITGB1)	LAMININ	ECM-Receptor	KEGG: hsa04512
Pericyte	Neuroglia	LAMC1	CD44	0.308571	0	LAMC1_CD44	LAMC1 - CD44	LAMININ	ECM-Receptor	KEGG: hsa04512
Pericyte	Endothelial	LAMC1	ITGA6_ITGB1	0.28059	0	LAMC1_ITGA6_ITGB1	LAMC1 - (ITGA6+ITGB1)	LAMININ	ECM-Receptor	KEGG: hsa04512
Pericyte	Endothelial	LAMC1	ITGA6_ITGB4	0.281304	0	LAMC1_ITGA6_ITGB4	LAMC1 - (ITGA6+ITGB4)	LAMININ	ECM-Receptor	KEGG: hsa04512
Pericyte	Endothelial	LAMC1	ITGA9_ITGB1	0.244483	0	LAMC1_ITGA9_ITGB1	LAMC1 - (ITGA9+ITGB1)	LAMININ	ECM-Receptor	KEGG: hsa04512
Pericyte	Neuroglia	LAMC3	CD44	0.279024	0.01	LAMC3_CD44	LAMC3 - CD44	LAMININ	ECM-Receptor	KEGG: hsa04512
Pericyte	Endothelial	LAMC3	ITGA6_ITGB1	0.252743	0	LAMC3_ITGA6_ITGB1	LAMC3 - (ITGA6+ITGB1)	LAMININ	ECM-Receptor	KEGG: hsa04512
Pericyte	Endothelial	LAMC3	ITGA6_ITGB4	0.253411	0	LAMC3_ITGA6_ITGB4	LAMC3 - (ITGA6+ITGB4)	LAMININ	ECM-Receptor	KEGG: hsa04512
Pericyte	Endothelial	LAMC3	ITGA9_ITGB1	0.219127	0.01	LAMC3_ITGA9_ITGB1	LAMC3 - (ITGA9+ITGB1)	LAMININ	ECM-Receptor	KEGG: hsa04512
Pericyte	Pericyte	LAMC3	ITGA9_ITGB1	0.219012	0.01	LAMC3_ITGA9_ITGB1	LAMC3 - (ITGA9+ITGB1)	LAMININ	ECM-Receptor	KEGG: hsa04512
Pericyte	Endothelial	TNC	ITGA2B_ITGB3	0.184931	0.01	TNC_ITGA2B_ITGB3	TNC - (ITGA2B+ITGB3)	TENASCIN	ECM-Receptor	KEGG: hsa04512
Neuroglia	Endothelial	TNC	ITGA2B_ITGB3	0.19625	0.01	TNC_ITGA2B_ITGB3	TNC - (ITGA2B+ITGB3)	TENASCIN	ECM-Receptor	KEGG: hsa04512
Neuroglia	Pericyte	TNC	ITGA9_ITGB1	0.228122	0.03	TNC_ITGA9_ITGB1	TNC - (ITGA9+ITGB1)	TENASCIN	ECM-Receptor	KEGG: hsa04512
Endothelial	Endothelial	VWF	ITGA2B_ITGB3	0.276127	0	VWF_ITGA2B_ITGB3	VWF - (ITGA2B+ITGB3)	VWF	ECM-Receptor	KEGG: hsa04512
Neuroglia	Endothelial	CADM3	CADM3	0.132201	0.02	CADM3_CADM3	CADM3 - CADM3	CADM	Cell-Cell Contact	KEGG: hsa04514
Endothelial	Neuroglia	CADM3	CADM3	0.132201	0.02	CADM3_CADM3	CADM3 - CADM3	CADM	Cell-Cell Contact	KEGG: hsa04514
Neuroglia	Neuroglia	CADM3	CADM3	0.154679	0.01	CADM3_CADM3	CADM3 - CADM3	CADM	Cell-Cell Contact	KEGG: hsa04514
Endothelial	Neuroglia	CD22	PTPRC	0.192325	0	CD22_PTPRC	CD22 - PTPRC	CD22	Cell-Cell Contact	KEGG: hsa04514
Neuroglia	Neuroglia	CD22	PTPRC	0.164002	0.04	CD22_PTPRC	CD22 - PTPRC	CD22	Cell-Cell Contact	KEGG: hsa04514
Endothelial	Endothelial	CD34	SELP	0.177983	0	CD34_SELP	CD34 - SELP	CD34	Cell-Cell Contact	PMID: 18606703
Pericyte	Endothelial	CD34	SELP	0.130814	0.01	CD34_SELP	CD34 - SELP	CD34	Cell-Cell Contact	PMID: 18606703
Neuroglia	Endothelial	CD34	SELP	0.140656	0	CD34_SELP	CD34 - SELP	CD34	Cell-Cell Contact	PMID: 18606703
Endothelial	Endothelial	CDH5	CDH5	0.205083	0	CDH5_CDH5	CDH5 - CDH5	CDH5	Cell-Cell Contact	KEGG: hsa04514
Pericyte	Endothelial	CDH5	CDH5	0.156212	0.01	CDH5_CDH5	CDH5 - CDH5	CDH5	Cell-Cell Contact	KEGG: hsa04514
Endothelial	Pericyte	CDH5	CDH5	0.156212	0.01	CDH5_CDH5	CDH5 - CDH5	CDH5	Cell-Cell Contact	KEGG: hsa04514
Neuroglia	Neuroglia	CNTN2	CNTN2	0.204788	0.02	CNTN2_CNTN2	CNTN2 - CNTN2	CNTN	Cell-Cell Contact	KEGG: hsa04514
Neuroglia	Endothelial	CNTN2	CNTN2_CNTNAP2	0.182588	0.03	CNTN2_CNTN2_CNTNAP2	CNTN2 - (CNTN2+CNTNAP2)	CNTN	Cell-Cell Contact	KEGG: hsa04514
Endothelial	Pericyte	DLL1	NOTCH3	0.196885	0	DLL1_NOTCH3	DLL1 - NOTCH3	NOTCH	Cell-Cell Contact	PMID: 22353464
Endothelial	Endothelial	DLL1	NOTCH4	0.167458	0	DLL1_NOTCH4	DLL1 - NOTCH4	NOTCH	Cell-Cell Contact	PMID: 22353464
Neuroglia	Endothelial	DLL1	NOTCH4	0.139282	0.01	DLL1_NOTCH4	DLL1 - NOTCH4	NOTCH	Cell-Cell Contact	PMID: 22353464
Endothelial	Pericyte	DLL4	NOTCH3	0.212565	0	DLL4_NOTCH3	DLL4 - NOTCH3	NOTCH	Cell-Cell Contact	PMID: 22353464
Endothelial	Endothelial	DLL4	NOTCH4	0.181324	0	DLL4_NOTCH4	DLL4 - NOTCH4	NOTCH	Cell-Cell Contact	PMID: 22353464
Endothelial	Endothelial	EFNB1	EPHA4	0.168347	0	EFNB1_EPHA4	EFNB1 - EPHA4	EPHB	Cell-Cell Contact	PMID: 15114347
Endothelial	Endothelial	EFNB1	EPHB4	0.205487	0	EFNB1_EPHB4	EFNB1 - EPHB4	EPHB	Cell-Cell Contact	PMID: 15114347
Pericyte	Endothelial	EFNB1	EPHB4	0.16301	0.01	EFNB1_EPHB4	EFNB1 - EPHB4	EPHB	Cell-Cell Contact	PMID: 15114347
Endothelial	Endothelial	EFNB2	EPHA4	0.156643	0	EFNB2_EPHA4	EFNB2 - EPHA4	EPHB	Cell-Cell Contact	PMID: 15114347
Pericyte	Endothelial	EFNB2	EPHA4	0.138692	0.01	EFNB2_EPHA4	EFNB2 - EPHA4	EPHB	Cell-Cell Contact	PMID: 15114347
Endothelial	Endothelial	EFNB2	EPHB4	0.191796	0	EFNB2_EPHB4	EFNB2 - EPHB4	EPHB	Cell-Cell Contact	PMID: 15114347
Pericyte	Endothelial	EFNB2	EPHB4	0.170632	0	EFNB2_EPHB4	EFNB2 - EPHB4	EPHB	Cell-Cell Contact	PMID: 15114347
Endothelial	Endothelial	ESAM	ESAM	0.147432	0	ESAM_ESAM	ESAM - ESAM	ESAM	Cell-Cell Contact	KEGG: hsa04514; PMID: 11279107
Neuroglia	Pericyte	HLA-DPA1	CD4	0.270289	0	HLA-DPA1_CD4	HLA-DPA1 - CD4	MHC-II	Cell-Cell Contact	KEGG: hsa04514
Endothelial	Endothelial	ICAM2	ITGAM_ITGB2	0.133516	0.01	ICAM2_ITGAM_ITGB2	ICAM2 - (ITGAM+ITGB2)	ICAM	Cell-Cell Contact	KEGG: hsa04514
Endothelial	Neuroglia	ICAM2	ITGAM_ITGB2	0.152232	0	ICAM2_ITGAM_ITGB2	ICAM2 - (ITGAM+ITGB2)	ICAM	Cell-Cell Contact	KEGG: hsa04514
Endothelial	Pericyte	ITGA9_ITGB1	VCAM1	0.170758	0	ITGA9_ITGB1_VCAM1	VCAM1 - (ITGA9+ITGB1)	VCAM	Cell-Cell Contact	KEGG: hsa04514
Pericyte	Pericyte	ITGA9_ITGB1	VCAM1	0.170663	0.03	ITGA9_ITGB1_VCAM1	VCAM1 - (ITGA9+ITGB1)	VCAM	Cell-Cell Contact	KEGG: hsa04514
Endothelial	Pericyte	JAG2	NOTCH3	0.247466	0	JAG2_NOTCH3	JAG2 - NOTCH3	NOTCH	Cell-Cell Contact	PMID: 22353464
Endothelial	Endothelial	JAG2	NOTCH4	0.212479	0	JAG2_NOTCH4	JAG2 - NOTCH4	NOTCH	Cell-Cell Contact	PMID: 22353464
Endothelial	Endothelial	JAM2	JAM2	0.130466	0.01	JAM2_JAM2	JAM2 - JAM2	JAM	Cell-Cell Contact	KEGG: hsa04514
Neuroglia	Neuroglia	MAG	MAG	0.174733	0.02	MAG_MAG	MAG - MAG	MAG	Cell-Cell Contact	KEGG: hsa04514
Neuroglia	Neuroglia	NCAM1	NCAM1	0.229496	0.02	NCAM1_NCAM1	NCAM1 - NCAM1	NCAM	Cell-Cell Contact	KEGG: hsa04514
Endothelial	Endothelial	PECAM1	PECAM1	0.303086	0	PECAM1_PECAM1	PECAM1 - PECAM1	PECAM1	Cell-Cell Contact	KEGG: hsa04514
Neuroglia	Endothelial	PECAM1	PECAM1	0.266782	0	PECAM1_PECAM1	PECAM1 - PECAM1	PECAM1	Cell-Cell Contact	KEGG: hsa04514
Endothelial	Neuroglia	PECAM1	PECAM1	0.266782	0	PECAM1_PECAM1	PECAM1 - PECAM1	PECAM1	Cell-Cell Contact	KEGG: hsa04514
Neuroglia	Endothelial	PTPRC	CD22	0.192325	0	PTPRC_CD22	PTPRC - CD22	CD45	Cell-Cell Contact	PMID: 12115612
Neuroglia	Neuroglia	PTPRC	CD22	0.164002	0.04	PTPRC_CD22	PTPRC - CD22	CD45	Cell-Cell Contact	PMID: 12115612
Endothelial	Endothelial	PTPRM	PTPRM	0.23799	0.01	PTPRM_PTPRM	PTPRM - PTPRM	PTPRM	Cell-Cell Contact	KEGG: hsa04514
Pericyte	Endothelial	PTPRM	PTPRM	0.208049	0.03	PTPRM_PTPRM	PTPRM - PTPRM	PTPRM	Cell-Cell Contact	KEGG: hsa04514
Endothelial	Pericyte	PTPRM	PTPRM	0.208049	0.03	PTPRM_PTPRM	PTPRM - PTPRM	PTPRM	Cell-Cell Contact	KEGG: hsa04514
Endothelial	Endothelial	SELPLG	SELP	0.124429	0.01	SELPLG_SELP	SELPLG - SELP	SELPLG	Cell-Cell Contact	PMID: 19118202; PMID: 9829984
Pericyte	Endothelial	SELPLG	SELP	0.117657	0.04	SELPLG_SELP	SELPLG - SELP	SELPLG	Cell-Cell Contact	PMID: 19118202; PMID: 9829984
Neuroglia	Endothelial	SELPLG	SELP	0.15961	0	SELPLG_SELP	SELPLG - SELP	SELPLG	Cell-Cell Contact	PMID: 19118202; PMID: 9829984
Endothelial	Endothelial	SEMA6B	PLXNA2	0.226959	0	SEMA6B_PLXNA2	SEMA6B - PLXNA2	SEMA6	Cell-Cell Contact	PMID: 27533782
Endothelial	Neuroglia	SEMA6B	PLXNA2	0.206277	0.01	SEMA6B_PLXNA2	SEMA6B - PLXNA2	SEMA6	Cell-Cell Contact	PMID: 27533782

## Sheet: LR_non-lesional brain
Table S9b. LR interactoins among all three cell types in non-lesional control brain (p<0.05, FDR corrected)
Source	Target	Ligand Gene	Receptor Gene	Prob	Pval	Interaction Name	Interaction Name2	Pathway	Annotation	Evidence
Neuroglia	Endothelial	AGT	MAS1	0.30504	0.03	AGT_MAS1	AGT - MAS1	AGT	Secreted Signaling	KEGG: hsa04080
Neuroglia	Pericyte	AGT	MAS1	0.310655	0.01	AGT_MAS1	AGT - MAS1	AGT	Secreted Signaling	KEGG: hsa04080
Endothelial	Endothelial	ARTN	GFRA1_RET	0.19546	0	ARTN_GFRA1	ARTN - GFRA1	GDNF	Secreted Signaling	PMID: 11544109
Endothelial	Endothelial	ARTN	GFRA3_RET	0.136644	0	ARTN_GFRA3	ARTN - GFRA3	GDNF	Secreted Signaling	PMID: 11544107
Pericyte	Endothelial	BMP10	ACVRL1_ACVR2A	0.290401	0.03	BMP10_ACVRL1_ACVR2A	BMP10 - (ACVRL1+ACVR2A)	BMP10	Secreted Signaling	KEGG: hsa04350; PMID:26893264; PMID: 25620979
Pericyte	Endothelial	BMP10	ACVRL1_BMPR2	0.353061	0.01	BMP10_ACVRL1_BMPR2	BMP10 - (ACVRL1+BMPR2)	BMP10	Secreted Signaling	KEGG: hsa04350; PMID:26893264; PMID: 25620979
Endothelial	Endothelial	BMP8B	ACVR1_ACVR2A	5.60274e-05	0.02	BMP8B_ACVR1_ACVR2A	BMP8B - (ACVR1+ACVR2A)	BMP	Secreted Signaling	KEGG: hsa04350; PMID:26893264
Endothelial	Neuroglia	BMP8B	ACVR1_ACVR2A	4.9795e-05	0.01	BMP8B_ACVR1_ACVR2A	BMP8B - (ACVR1+ACVR2A)	BMP	Secreted Signaling	KEGG: hsa04350; PMID:26893264
Endothelial	Endothelial	BMP8B	ACVR1_BMPR2	7.09412e-05	0.02	BMP8B_ACVR1_BMPR2	BMP8B - (ACVR1+BMPR2)	BMP	Secreted Signaling	KEGG: hsa04350; PMID:26893264
Endothelial	Neuroglia	BMP8B	ACVR1_BMPR2	5.94721e-05	0.02	BMP8B_ACVR1_BMPR2	BMP8B - (ACVR1+BMPR2)	BMP	Secreted Signaling	KEGG: hsa04350; PMID:26893264
Endothelial	Neuroglia	BMP8B	BMPR1A_ACVR2A	5.93348e-05	0	BMP8B_BMPR1A_ACVR2A	BMP8B - (BMPR1A+ACVR2A)	BMP	Secreted Signaling	KEGG: hsa04350; PMID:26893264
Endothelial	Endothelial	BMP8B	BMPR1A_ACVR2B	7.47307e-05	0.04	BMP8B_BMPR1A_ACVR2B	BMP8B - (BMPR1A+ACVR2B)	BMP	Secreted Signaling	KEGG: hsa04350; PMID:26893264
Endothelial	Pericyte	BMP8B	BMPR1A_ACVR2B	6.6742e-05	0.04	BMP8B_BMPR1A_ACVR2B	BMP8B - (BMPR1A+ACVR2B)	BMP	Secreted Signaling	KEGG: hsa04350; PMID:26893264
Endothelial	Neuroglia	BMP8B	BMPR1A_BMPR2	7.03048e-05	0.02	BMP8B_BMPR1A_BMPR2	BMP8B - (BMPR1A+BMPR2)	BMP	Secreted Signaling	KEGG: hsa04350; PMID:26893264
Endothelial	Endothelial	BMP8B	BMPR1B_ACVR2A	5.27711e-05	0.04	BMP8B_BMPR1B_ACVR2A	BMP8B - (BMPR1B+ACVR2A)	BMP	Secreted Signaling	KEGG: hsa04350; PMID:26893264
Endothelial	Neuroglia	BMP8B	BMPR1B_ACVR2A	5.42722e-05	0	BMP8B_BMPR1B_ACVR2A	BMP8B - (BMPR1B+ACVR2A)	BMP	Secreted Signaling	KEGG: hsa04350; PMID:26893264
Endothelial	Endothelial	BMP8B	BMPR1B_ACVR2B	6.72046e-05	0.04	BMP8B_BMPR1B_ACVR2B	BMP8B - (BMPR1B+ACVR2B)	BMP	Secreted Signaling	KEGG: hsa04350; PMID:26893264
Endothelial	Neuroglia	BMP8B	BMPR1B_ACVR2B	5.81839e-05	0.04	BMP8B_BMPR1B_ACVR2B	BMP8B - (BMPR1B+ACVR2B)	BMP	Secreted Signaling	KEGG: hsa04350; PMID:26893264
Endothelial	Neuroglia	BMP8B	BMPR1B_BMPR2	6.45775e-05	0.01	BMP8B_BMPR1B_BMPR2	BMP8B - (BMPR1B+BMPR2)	BMP	Secreted Signaling	KEGG: hsa04350; PMID:26893264
Endothelial	Neuroglia	FGF19	FGFR3	0.287838	0	FGF15_FGFR3	FGF15 - FGFR3	FGF	Secreted Signaling	PMC: 4393358
Endothelial	Neuroglia	FGF2	FGFR3	0.219025	0.01	FGF2_FGFR3	FGF2 - FGFR3	FGF	Secreted Signaling	PMC: 4393358
Neuroglia	Neuroglia	FGF2	FGFR3	0.251114	0	FGF2_FGFR3	FGF2 - FGFR3	FGF	Secreted Signaling	PMC: 4393358
Endothelial	Neuroglia	FGF5	FGFR3	0.253168	0	FGF5_FGFR3	FGF5 - FGFR3	FGF	Secreted Signaling	PMC: 4393358
Pericyte	Neuroglia	FGF5	FGFR3	0.235886	0.04	FGF5_FGFR3	FGF5 - FGFR3	FGF	Secreted Signaling	PMC: 4393358
Neuroglia	Neuroglia	FGF5	FGFR3	0.219511	0.02	FGF5_FGFR3	FGF5 - FGFR3	FGF	Secreted Signaling	PMC: 4393358
Pericyte	Endothelial	FSHB	FSHR	0.103637	0	FSHB_FSHR	FSHB - FSHR	FSH	Secreted Signaling	KEGG: hsa04080
Endothelial	Endothelial	GDF2	ACVRL1_ACVR2A	0.26333	0.03	GDF2_ACVRL1_ACVR2A	GDF2 - (ACVRL1+ACVR2A)	BMP10	Secreted Signaling	KEGG: hsa04350; PMID:26893264
Endothelial	Endothelial	GDF2	ACVRL1_BMPR2	0.322806	0.02	GDF2_ACVRL1_BMPR2	GDF2 - (ACVRL1+BMPR2)	BMP10	Secreted Signaling	KEGG: hsa04350; PMID:26893264
Endothelial	Endothelial	GDNF	GFRA1_RET	0.327651	0	GDNF_GFRA1	GDNF - GFRA1	GDNF	Secreted Signaling	PMID: 11544105
Endothelial	Pericyte	HBEGF	ERBB2_ERBB4	0.301566	0.03	HBEGF_ERBB2_ERBB4	HBEGF - (ERBB2+ERBB4)	EGF	Secreted Signaling	KEGG: hsa04012
Endothelial	Neuroglia	HBEGF	ERBB2_ERBB4	0.311564	0	HBEGF_ERBB2_ERBB4	HBEGF - (ERBB2+ERBB4)	EGF	Secreted Signaling	KEGG: hsa04012
Endothelial	Neuroglia	HBEGF	ERBB4	0.298824	0	HBEGF_ERBB4	HBEGF - ERBB4	EGF	Secreted Signaling	KEGG: hsa04012
Endothelial	Endothelial	C5	C5AR1	0.280766	0	HC_C5AR1	HC - C5AR1	COMPLEMENT	Secreted Signaling	KEGG: hsa04080
Endothelial	Endothelial	IL15	IL15RA_IL2RB	0.223527	0.02	IL15_IL15RA_IL2RB	IL15 - (IL15RA+IL2RB)	IL2	Secreted Signaling	KEGG: hsa04060
Endothelial	Pericyte	IL15	IL15RA_IL2RB	0.221447	0.01	IL15_IL15RA_IL2RB	IL15 - (IL15RA+IL2RB)	IL2	Secreted Signaling	KEGG: hsa04060
Endothelial	Endothelial	IL17C	IL17RA_IL17RE	0.160367	0.02	IL17C_IL17RA_IL17RE	IL17C - (IL17RA+IL17RE)	IL17	Secreted Signaling	KEGG: hsa04060
Endothelial	Pericyte	IL17C	IL17RA_IL17RE	0.145317	0.02	IL17C_IL17RA_IL17RE	IL17C - (IL17RA+IL17RE)	IL17	Secreted Signaling	KEGG: hsa04060
Endothelial	Neuroglia	IL17C	IL17RA_IL17RE	0.14414	0.01	IL17C_IL17RA_IL17RE	IL17C - (IL17RA+IL17RE)	IL17	Secreted Signaling	KEGG: hsa04060
Pericyte	Endothelial	IL4	IL4R	0.184611	0	IL4_IL4R	IL4 - IL4R	IL4	Secreted Signaling	KEGG: hsa04060
Pericyte	Pericyte	IL4	IL4R	0.165956	0.01	IL4_IL4R	IL4 - IL4R	IL4	Secreted Signaling	KEGG: hsa04060
Pericyte	Endothelial	IL4	IL4R_IL13RA1	0.143319	0	IL4_IL4R_IL13RA1	IL4 - (IL4R+IL13RA1)	IL4	Secreted Signaling	KEGG: hsa04060
Pericyte	Pericyte	IL4	IL4R_IL13RA1	0.135073	0.01	IL4_IL4R_IL13RA1	IL4 - (IL4R+IL13RA1)	IL4	Secreted Signaling	KEGG: hsa04060
Pericyte	Endothelial	IL4	IL4R_IL2RG	0.144819	0	IL4_IL4R_IL2RG	IL4 - (IL4R+IL2RG)	IL2	Secreted Signaling	KEGG: hsa04060
Pericyte	Pericyte	IL4	IL4R_IL2RG	0.147822	0	IL4_IL4R_IL2RG	IL4 - (IL4R+IL2RG)	IL2	Secreted Signaling	KEGG: hsa04060
Endothelial	Neuroglia	Activin AB	ACVR1B_ACVR2A	0.0910097	0.02	INHBABB_ACVR1B_ACVR2A	INHBABB - (ACVR1B+ACVR2A)	ACTIVIN	Secreted Signaling	PMID: 2457849; PMID: 22991378
Endothelial	Neuroglia	Activin AB	ACVR1C_ACVR2A	0.0879039	0	INHBABB_ACVR1C_ACVR2A	INHBABB - (ACVR1C+ACVR2A)	ACTIVIN	Secreted Signaling	PMID: 2457849; PMID: 22991378
Neuroglia	Neuroglia	Activin AB	ACVR1C_ACVR2A	0.0882764	0.04	INHBABB_ACVR1C_ACVR2A	INHBABB - (ACVR1C+ACVR2A)	ACTIVIN	Secreted Signaling	PMID: 2457849; PMID: 22991378
Endothelial	Neuroglia	INHBB	ACVR1B_ACVR2A	0.0877605	0.01	INHBB_ACVR1B_ACVR2A	INHBB - (ACVR1B+ACVR2A)	ACTIVIN	Secreted Signaling	KEGG: hsa04352
Endothelial	Neuroglia	INHBB	ACVR1C_ACVR2A	0.0847382	0	INHBB_ACVR1C_ACVR2A	INHBB - (ACVR1C+ACVR2A)	ACTIVIN	Secreted Signaling	KEGG: hsa04354
Neuroglia	Neuroglia	INHBB	ACVR1C_ACVR2A	0.0758882	0.04	INHBB_ACVR1C_ACVR2A	INHBB - (ACVR1C+ACVR2A)	ACTIVIN	Secreted Signaling	KEGG: hsa04354
Endothelial	Neuroglia	INHBC	ACVR1B_ACVR2A	0.0715417	0.01	INHBC_ACVR1B_ACVR2A	INHBC - (ACVR1B+ACVR2A)	ACTIVIN	Secreted Signaling	KEGG: hsa04356
Endothelial	Neuroglia	INHBC	ACVR1C_ACVR2A	0.0689665	0.01	INHBC_ACVR1C_ACVR2A	INHBC - (ACVR1C+ACVR2A)	ACTIVIN	Secreted Signaling	KEGG: hsa04358
Neuroglia	Pericyte	MIF	ACKR3	0.210144	0	MIF_ACKR3	MIF - ACKR3	MIF	Secreted Signaling	PMID: 26175090
Endothelial	Neuroglia	NRG1	ERBB2_ERBB4	0.354886	0.03	NRG1_ERBB2_ERBB4	NRG1 - (ERBB2+ERBB4)	NRG	Secreted Signaling	KEGG: hsa04012
Endothelial	Neuroglia	NRG1	ERBB4	0.341252	0.03	NRG1_ERBB4	NRG1 - ERBB4	NRG	Secreted Signaling	KEGG: hsa04012
Endothelial	Pericyte	NRG1	ITGAV_ITGB3	0.321278	0.01	NRG1_ITGAV_ITGB3	NRG1 - (ITGAV+ITGB3)	NRG	Secreted Signaling	PMID: 20682778
Neuroglia	Pericyte	NRG3	ERBB2_ERBB4	0.288639	0.01	NRG3_ERBB2_ERBB4	NRG3 - (ERBB2+ERBB4)	NRG	Secreted Signaling	KEGG: hsa04012
Neuroglia	Neuroglia	NRG3	ERBB2_ERBB4	0.298392	0.01	NRG3_ERBB2_ERBB4	NRG3 - (ERBB2+ERBB4)	NRG	Secreted Signaling	KEGG: hsa04012
Neuroglia	Pericyte	NRG3	ERBB4	0.270219	0.02	NRG3_ERBB4	NRG3 - ERBB4	NRG	Secreted Signaling	KEGG: hsa04012
Neuroglia	Neuroglia	NRG3	ERBB4	0.285967	0.01	NRG3_ERBB4	NRG3 - ERBB4	NRG	Secreted Signaling	KEGG: hsa04012
Neuroglia	Neuroglia	NTF3	NTRK2	0.32586	0	NTF3_NTRK2	NTF3 - NTRK2	NT	Secreted Signaling	PMID: 27908981
Neuroglia	Endothelial	NTF3	NTRK3	0.310393	0.03	NTF3_NTRK3	NTF3 - NTRK3	NT	Secreted Signaling	PMID: 27908981
Neuroglia	Pericyte	NTF3	NTRK3	0.312366	0.01	NTF3_NTRK3	NTF3 - NTRK3	NT	Secreted Signaling	PMID: 27908981
Neuroglia	Neuroglia	NTF3	NTRK3	0.313156	0	NTF3_NTRK3	NTF3 - NTRK3	NT	Secreted Signaling	PMID: 27908981
Neuroglia	Endothelial	PSAP	GPR37L1	0.371998	0.04	PSAP_GPR37L1	PSAP - GPR37L1	PSAP	Secreted Signaling	PMID: 23690594
Neuroglia	Neuroglia	PSAP	GPR37L1	0.4102	0.02	PSAP_GPR37L1	PSAP - GPR37L1	PSAP	Secreted Signaling	PMID: 23690594
Neuroglia	Pericyte	PTN	ITGAV_ITGB3	0.338776	0	PTN_ITGAV_ITGB3	PTN - (ITGAV+ITGB3)	PTN	Secreted Signaling	PMID: 28356350; PMID: 25620911
Neuroglia	Neuroglia	PTN	ITGAV_ITGB3	0.329203	0.03	PTN_ITGAV_ITGB3	PTN - (ITGAV+ITGB3)	PTN	Secreted Signaling	PMID: 28356350; PMID: 25620911
Neuroglia	Pericyte	PTN	NCL	0.494912	0.03	PTN_NCL	PTN - NCL	PTN	Secreted Signaling	PMID: 28356350; PMID: 25620911
Pericyte	Neuroglia	PTN	NCL	0.492268	0.02	PTN_NCL	PTN - NCL	PTN	Secreted Signaling	PMID: 28356350; PMID: 25620911
Neuroglia	Neuroglia	PTN	NCL	0.516874	0	PTN_NCL	PTN - NCL	PTN	Secreted Signaling	PMID: 28356350; PMID: 25620911
Neuroglia	Endothelial	PTN	PTPRZ1	0.40366	0.01	PTN_PTPRZ1	PTN - PTPRZ1	PTN	Secreted Signaling	PMID: 28356350; PMID: 25620911
Pericyte	Neuroglia	PTN	PTPRZ1	0.400634	0.03	PTN_PTPRZ1	PTN - PTPRZ1	PTN	Secreted Signaling	PMID: 28356350; PMID: 25620911
Neuroglia	Neuroglia	PTN	PTPRZ1	0.424489	0	PTN_PTPRZ1	PTN - PTPRZ1	PTN	Secreted Signaling	PMID: 28356350; PMID: 25620911
Pericyte	Neuroglia	PTN	SDC3	0.382634	0.02	PTN_SDC3	PTN - SDC3	PTN	Secreted Signaling	PMID: 28356350; PMID: 25620911
Neuroglia	Neuroglia	PTN	SDC3	0.406143	0.04	PTN_SDC3	PTN - SDC3	PTN	Secreted Signaling	PMID: 28356350; PMID: 25620911
Endothelial	Pericyte	SEMA3A	NRP1_PLXNA1	0.280696	0	SEMA3A_NRP1_PLXNA1	SEMA3A - (NRP1+PLXNA1)	SEMA3	Secreted Signaling	PMID: 27533782
Endothelial	Neuroglia	SEMA3A	NRP1_PLXNA1	0.278438	0.04	SEMA3A_NRP1_PLXNA1	SEMA3A - (NRP1+PLXNA1)	SEMA3	Secreted Signaling	PMID: 27533782
Endothelial	Endothelial	SEMA3A	NRP1_PLXNA2	0.307253	0	SEMA3A_NRP1_PLXNA2	SEMA3A - (NRP1+PLXNA2)	SEMA3	Secreted Signaling	PMID: 27533782
Endothelial	Endothelial	SEMA3A	NRP1_PLXNA3	0.284466	0	SEMA3A_NRP1_PLXNA3	SEMA3A - (NRP1+PLXNA3)	SEMA3	Secreted Signaling	PMID: 27533782
Endothelial	Endothelial	SEMA3A	NRP1_PLXNA4	0.306966	0.02	SEMA3A_NRP1_PLXNA4	SEMA3A - (NRP1+PLXNA4)	SEMA3	Secreted Signaling	PMID: 27533782
Endothelial	Endothelial	SEMA3G	NRP2_PLXNA1	0.340138	0.03	SEMA3G_NRP2_PLXNA1	SEMA3G - (NRP2+PLXNA1)	SEMA3	Secreted Signaling	PMID: 27533782
Endothelial	Pericyte	SEMA3G	NRP2_PLXNA1	0.357685	0	SEMA3G_NRP2_PLXNA1	SEMA3G - (NRP2+PLXNA1)	SEMA3	Secreted Signaling	PMID: 27533782
Endothelial	Neuroglia	SEMA3G	NRP2_PLXNA1	0.360508	0.02	SEMA3G_NRP2_PLXNA1	SEMA3G - (NRP2+PLXNA1)	SEMA3	Secreted Signaling	PMID: 27533782
Endothelial	Endothelial	SEMA3G	NRP2_PLXNA2	0.389128	0.01	SEMA3G_NRP2_PLXNA2	SEMA3G - (NRP2+PLXNA2)	SEMA3	Secreted Signaling	PMID: 27533782
Endothelial	Neuroglia	SEMA3G	NRP2_PLXNA2	0.380517	0.02	SEMA3G_NRP2_PLXNA2	SEMA3G - (NRP2+PLXNA2)	SEMA3	Secreted Signaling	PMID: 27533782
Endothelial	Endothelial	SEMA3G	NRP2_PLXNA3	0.363455	0	SEMA3G_NRP2_PLXNA3	SEMA3G - (NRP2+PLXNA3)	SEMA3	Secreted Signaling	PMID: 27533782
Endothelial	Pericyte	SEMA3G	NRP2_PLXNA3	0.34664	0.02	SEMA3G_NRP2_PLXNA3	SEMA3G - (NRP2+PLXNA3)	SEMA3	Secreted Signaling	PMID: 27533782
Endothelial	Neuroglia	SEMA3G	NRP2_PLXNA3	0.345191	0.02	SEMA3G_NRP2_PLXNA3	SEMA3G - (NRP2+PLXNA3)	SEMA3	Secreted Signaling	PMID: 27533782
Endothelial	Endothelial	SEMA3G	NRP2_PLXNA4	0.388808	0	SEMA3G_NRP2_PLXNA4	SEMA3G - (NRP2+PLXNA4)	SEMA3	Secreted Signaling	PMID: 27533782
Endothelial	Pericyte	SEMA3G	NRP2_PLXNA4	0.368254	0.02	SEMA3G_NRP2_PLXNA4	SEMA3G - (NRP2+PLXNA4)	SEMA3	Secreted Signaling	PMID: 27533782
Endothelial	Neuroglia	SEMA3G	NRP2_PLXNA4	0.378398	0.02	SEMA3G_NRP2_PLXNA4	SEMA3G - (NRP2+PLXNA4)	SEMA3	Secreted Signaling	PMID: 27533782
Endothelial	Endothelial	VEGFA	FLT1	0.467438	0.04	VEGFA_VEGFR1	VEGFA - VEGFR1	VEGF	Secreted Signaling	KEGG: hsa04370; PMID: 16633338
Pericyte	Endothelial	VEGFA	FLT1	0.494986	0	VEGFA_VEGFR1	VEGFA - VEGFR1	VEGF	Secreted Signaling	KEGG: hsa04370; PMID: 16633338
Pericyte	Endothelial	VEGFA	FLT1_KDR	0.611727	0	VEGFA_VEGFR1R2	VEGFA - VEGFR1R2	VEGF	Secreted Signaling	PMID: 16633338
Neuroglia	Endothelial	VEGFB	FLT1	0.395692	0	VEGFB_VEGFR1	VEGFB - VEGFR1	VEGF	Secreted Signaling	KEGG: hsa04370; PMID: 16633338
Neuroglia	Neuroglia	VEGFB	FLT1	0.330741	0	VEGFB_VEGFR1	VEGFB - VEGFR1	VEGF	Secreted Signaling	KEGG: hsa04370; PMID: 16633338
Pericyte	Endothelial	COL2A1	ITGA1_ITGB1	0.247714	0.02	COL2A1_ITGA1_ITGB1	COL2A1 - (ITGA1+ITGB1)	COLLAGEN	ECM-Receptor	KEGG: hsa04512
Pericyte	Pericyte	COL2A1	ITGA1_ITGB1	0.258344	0	COL2A1_ITGA1_ITGB1	COL2A1 - (ITGA1+ITGB1)	COLLAGEN	ECM-Receptor	KEGG: hsa04512
Pericyte	Neuroglia	COL2A1	ITGA1_ITGB1	0.243625	0.03	COL2A1_ITGA1_ITGB1	COL2A1 - (ITGA1+ITGB1)	COLLAGEN	ECM-Receptor	KEGG: hsa04512
Pericyte	Endothelial	COL4A3	ITGA1_ITGB1	0.322022	0.01	COL4A3_ITGA1_ITGB1	COL4A3 - (ITGA1+ITGB1)	COLLAGEN	ECM-Receptor	KEGG: hsa04512
Pericyte	Pericyte	COL4A3	ITGA1_ITGB1	0.334423	0	COL4A3_ITGA1_ITGB1	COL4A3 - (ITGA1+ITGB1)	COLLAGEN	ECM-Receptor	KEGG: hsa04512
Pericyte	Neuroglia	COL4A3	ITGA1_ITGB1	0.317224	0.02	COL4A3_ITGA1_ITGB1	COL4A3 - (ITGA1+ITGB1)	COLLAGEN	ECM-Receptor	KEGG: hsa04512
Pericyte	Endothelial	COL4A4	ITGA1_ITGB1	0.292942	0.01	COL4A4_ITGA1_ITGB1	COL4A4 - (ITGA1+ITGB1)	COLLAGEN	ECM-Receptor	KEGG: hsa04512
Pericyte	Pericyte	COL4A4	ITGA1_ITGB1	0.304726	0	COL4A4_ITGA1_ITGB1	COL4A4 - (ITGA1+ITGB1)	COLLAGEN	ECM-Receptor	KEGG: hsa04512
Pericyte	Neuroglia	COL4A4	ITGA1_ITGB1	0.288393	0.01	COL4A4_ITGA1_ITGB1	COL4A4 - (ITGA1+ITGB1)	COLLAGEN	ECM-Receptor	KEGG: hsa04512
Pericyte	Pericyte	COL6A1	ITGA1_ITGB1	0.459484	0.01	COL6A1_ITGA1_ITGB1	COL6A1 - (ITGA1+ITGB1)	COLLAGEN	ECM-Receptor	KEGG: hsa04512
Pericyte	Pericyte	COL6A2	ITGA1_ITGB1	0.440821	0	COL6A2_ITGA1_ITGB1	COL6A2 - (ITGA1+ITGB1)	COLLAGEN	ECM-Receptor	KEGG: hsa04512
Endothelial	Pericyte	COMP	ITGAV_ITGB3	0.261599	0	COMP_ITGAV_ITGB3	COMP - (ITGAV+ITGB3)	THBS	ECM-Receptor	KEGG: hsa04512
Endothelial	Neuroglia	COMP	ITGAV_ITGB3	0.253371	0.03	COMP_ITGAV_ITGB3	COMP - (ITGAV+ITGB3)	THBS	ECM-Receptor	KEGG: hsa04512
Pericyte	Endothelial	FN1	ITGA2B_ITGB3	0.385481	0.02	FN1_ITGA2B_ITGB3	FN1 - (ITGA2B+ITGB3)	FN1	ECM-Receptor	KEGG: hsa04512
Pericyte	Pericyte	FN1	ITGA2B_ITGB3	0.380509	0.01	FN1_ITGA2B_ITGB3	FN1 - (ITGA2B+ITGB3)	FN1	ECM-Receptor	KEGG: hsa04512
Pericyte	Pericyte	FN1	ITGAV_ITGB3	0.406507	0.04	FN1_ITGAV_ITGB3	FN1 - (ITGAV+ITGB3)	FN1	ECM-Receptor	KEGG: hsa04512
Pericyte	Neuroglia	FN1	ITGAV_ITGB3	0.396166	0.02	FN1_ITGAV_ITGB3	FN1 - (ITGAV+ITGB3)	FN1	ECM-Receptor	KEGG: hsa04512
Pericyte	Endothelial	LAMA2	ITGA1_ITGB1	0.380638	0	LAMA2_ITGA1_ITGB1	LAMA2 - (ITGA1+ITGB1)	LAMININ	ECM-Receptor	KEGG: hsa04512
Pericyte	Pericyte	LAMA2	ITGA1_ITGB1	0.393984	0	LAMA2_ITGA1_ITGB1	LAMA2 - (ITGA1+ITGB1)	LAMININ	ECM-Receptor	KEGG: hsa04512
Pericyte	Neuroglia	LAMA2	ITGA1_ITGB1	0.37545	0	LAMA2_ITGA1_ITGB1	LAMA2 - (ITGA1+ITGB1)	LAMININ	ECM-Receptor	KEGG: hsa04512
Pericyte	Endothelial	LAMA2	SV2C	0.397105	0	LAMA2_SV2C	LAMA2 - SV2C	LAMININ	ECM-Receptor	KEGG: hsa04512
Pericyte	Pericyte	LAMA2	SV2C	0.379064	0.01	LAMA2_SV2C	LAMA2 - SV2C	LAMININ	ECM-Receptor	KEGG: hsa04512
Endothelial	Endothelial	LAMA3	ITGA1_ITGB1	0.344336	0.02	LAMA3_ITGA1_ITGB1	LAMA3 - (ITGA1+ITGB1)	LAMININ	ECM-Receptor	KEGG: hsa04512
Endothelial	Pericyte	LAMA3	ITGA1_ITGB1	0.357143	0	LAMA3_ITGA1_ITGB1	LAMA3 - (ITGA1+ITGB1)	LAMININ	ECM-Receptor	KEGG: hsa04512
Endothelial	Neuroglia	LAMA3	ITGA1_ITGB1	0.339372	0.02	LAMA3_ITGA1_ITGB1	LAMA3 - (ITGA1+ITGB1)	LAMININ	ECM-Receptor	KEGG: hsa04512
Endothelial	Endothelial	LAMA3	SV2C	0.360145	0	LAMA3_SV2C	LAMA3 - SV2C	LAMININ	ECM-Receptor	KEGG: hsa04512
Endothelial	Pericyte	LAMA3	SV2C	0.342829	0	LAMA3_SV2C	LAMA3 - SV2C	LAMININ	ECM-Receptor	KEGG: hsa04512
Endothelial	Neuroglia	LAMA3	SV2C	0.326844	0.04	LAMA3_SV2C	LAMA3 - SV2C	LAMININ	ECM-Receptor	KEGG: hsa04512
Pericyte	Endothelial	LAMC3	ITGA1_ITGB1	0.354453	0	LAMC3_ITGA1_ITGB1	LAMC3 - (ITGA1+ITGB1)	LAMININ	ECM-Receptor	KEGG: hsa04512
Pericyte	Pericyte	LAMC3	ITGA1_ITGB1	0.367426	0	LAMC3_ITGA1_ITGB1	LAMC3 - (ITGA1+ITGB1)	LAMININ	ECM-Receptor	KEGG: hsa04512
Pericyte	Neuroglia	LAMC3	ITGA1_ITGB1	0.349421	0.01	LAMC3_ITGA1_ITGB1	LAMC3 - (ITGA1+ITGB1)	LAMININ	ECM-Receptor	KEGG: hsa04512
Pericyte	Endothelial	LAMC3	SV2C	0.370464	0	LAMC3_SV2C	LAMC3 - SV2C	LAMININ	ECM-Receptor	KEGG: hsa04512
Pericyte	Pericyte	LAMC3	SV2C	0.352925	0.01	LAMC3_SV2C	LAMC3 - SV2C	LAMININ	ECM-Receptor	KEGG: hsa04512
Neuroglia	Pericyte	THBS2	ITGAV_ITGB3	0.236071	0	THBS2_ITGAV_ITGB3	THBS2 - (ITGAV+ITGB3)	THBS	ECM-Receptor	KEGG: hsa04512
Neuroglia	Neuroglia	THBS2	ITGAV_ITGB3	0.228397	0.01	THBS2_ITGAV_ITGB3	THBS2 - (ITGAV+ITGB3)	THBS	ECM-Receptor	KEGG: hsa04512
Endothelial	Endothelial	VWF	GP complex	0.2694	0.02	VWF_GP1BA_GP1BB_GP5_GP9	VWF - GP	VWF	ECM-Receptor	KEGG: hsa04512
Endothelial	Neuroglia	VWF	GP complex	0.282318	0.02	VWF_GP1BA_GP1BB_GP5_GP9	VWF - GP	VWF	ECM-Receptor	KEGG: hsa04512
Endothelial	Endothelial	VWF	ITGA2B_ITGB3	0.35537	0.01	VWF_ITGA2B_ITGB3	VWF - (ITGA2B+ITGB3)	VWF	ECM-Receptor	KEGG: hsa04512
Endothelial	Pericyte	VWF	ITGA2B_ITGB3	0.350565	0.02	VWF_ITGA2B_ITGB3	VWF - (ITGA2B+ITGB3)	VWF	ECM-Receptor	KEGG: hsa04512
Endothelial	Pericyte	VWF	ITGAV_ITGB3	0.375758	0	VWF_ITGAV_ITGB3	VWF - (ITGAV+ITGB3)	VWF	ECM-Receptor	KEGG: hsa04512
Endothelial	Neuroglia	VWF	ITGAV_ITGB3	0.365717	0.03	VWF_ITGAV_ITGB3	VWF - (ITGAV+ITGB3)	VWF	ECM-Receptor	KEGG: hsa04512
Neuroglia	Neuroglia	CDH2	CDH2	0.252008	0	CDH2_CDH2	CDH2 - CDH2	CDH	Cell-Cell Contact	KEGG: hsa04514
Endothelial	Endothelial	CDH5	CDH5	0.294844	0.04	CDH5_CDH5	CDH5 - CDH5	CDH5	Cell-Cell Contact	KEGG: hsa04514
Pericyte	Neuroglia	CNTN1	NRCAM	0.321938	0.02	CNTN1_NRCAM	CNTN1 - NRCAM	CNTN	Cell-Cell Contact	KEGG: hsa04514
Neuroglia	Neuroglia	CNTN1	NRCAM	0.371667	0	CNTN1_NRCAM	CNTN1 - NRCAM	CNTN	Cell-Cell Contact	KEGG: hsa04514
Pericyte	Endothelial	F11R	F11R	0.293439	0	F11R_F11R	JAM1 - JAM1	JAM	Cell-Cell Contact	KEGG: hsa04514
Endothelial	Pericyte	F11R	F11R	0.293439	0	F11R_F11R	JAM1 - JAM1	JAM	Cell-Cell Contact	KEGG: hsa04514
Endothelial	Endothelial	F11R	F11R	0.306652	0	F11R_F11R	JAM1 - JAM1	JAM	Cell-Cell Contact	KEGG: hsa04514
Endothelial	Pericyte	F11R	JAM2	0.276524	0.04	F11R_JAM2	JAM1 - JAM2	JAM	Cell-Cell Contact	KEGG: hsa04514
Endothelial	Endothelial	F11R	JAM2	0.285984	0	F11R_JAM2	JAM1 - JAM2	JAM	Cell-Cell Contact	KEGG: hsa04514
Endothelial	Pericyte	ICAM2	ITGAM_ITGB2	0.222122	0.01	ICAM2_ITGAM_ITGB2	ICAM2 - (ITGAM+ITGB2)	ICAM	Cell-Cell Contact	KEGG: hsa04514
Endothelial	Endothelial	ICAM2	ITGAM_ITGB2	0.22615	0	ICAM2_ITGAM_ITGB2	ICAM2 - (ITGAM+ITGB2)	ICAM	Cell-Cell Contact	KEGG: hsa04514
Pericyte	Pericyte	JAG1	NOTCH3	0.490208	0.03	JAG1_NOTCH3	JAG1 - NOTCH3	NOTCH	Cell-Cell Contact	PMID: 22353464
Pericyte	Endothelial	JAG1	NOTCH4	0.411373	0	JAG1_NOTCH4	JAG1 - NOTCH4	NOTCH	Cell-Cell Contact	PMID: 22353464
Pericyte	Endothelial	JAM2	F11R	0.276524	0.04	JAM2_F11R	JAM2 - JAM1	JAM	Cell-Cell Contact	KEGG: hsa04514
Endothelial	Endothelial	JAM2	F11R	0.285984	0	JAM2_F11R	JAM2 - JAM1	JAM	Cell-Cell Contact	KEGG: hsa04514
Endothelial	Endothelial	JAM2	JAM2	0.266174	0	JAM2_JAM2	JAM2 - JAM2	JAM	Cell-Cell Contact	KEGG: hsa04514
Endothelial	Endothelial	LCK	CD8 receptor	0.191908	0	LCK_CD8A_CD8B1	LCK - (CD8A+CD8B1)	LCK	Cell-Cell Contact	PMID: 25427562
Endothelial	Pericyte	LCK	CD8 receptor	0.185848	0.02	LCK_CD8A_CD8B1	LCK - (CD8A+CD8B1)	LCK	Cell-Cell Contact	PMID: 25427562
Neuroglia	Pericyte	NCAM1	NCAM1	0.442335	0.01	NCAM1_NCAM1	NCAM1 - NCAM1	NCAM	Cell-Cell Contact	KEGG: hsa04514
Pericyte	Neuroglia	NCAM1	NCAM1	0.442335	0.01	NCAM1_NCAM1	NCAM1 - NCAM1	NCAM	Cell-Cell Contact	KEGG: hsa04514
Neuroglia	Neuroglia	NCAM1	NCAM1	0.485937	0.02	NCAM1_NCAM1	NCAM1 - NCAM1	NCAM	Cell-Cell Contact	KEGG: hsa04514
Pericyte	Neuroglia	NCAM1	NCAM2	0.388083	0	NCAM1_NCAM2	NCAM1 - NCAM2	NCAM	Cell-Cell Contact	KEGG: hsa04514
Neuroglia	Neuroglia	NCAM1	NCAM2	0.430465	0	NCAM1_NCAM2	NCAM1 - NCAM2	NCAM	Cell-Cell Contact	KEGG: hsa04514
Endothelial	Endothelial	PECAM1	PECAM1	0.390347	0	PECAM1_PECAM1	PECAM1 - PECAM1	PECAM1	Cell-Cell Contact	KEGG: hsa04514
Endothelial	Endothelial	SIGLEC1	SPN	0.340021	0	SIGLEC1_SPN	SIGLEC1 - SPN	SN	Cell-Cell Contact	KEGG: hsa04514; PMID: 11238599
Endothelial	Pericyte	SIGLEC1	SPN	0.320823	0.01	SIGLEC1_SPN	SIGLEC1 - SPN	SN	Cell-Cell Contact	KEGG: hsa04514; PMID: 11238599
Endothelial	Endothelial	VSIR	IGSF11	0.245024	0	VSIR_IGSF11	VSIR - IGSF11	VISTA	Cell-Cell Contact	KEGG: hsa04514
