# Supplementary material for: Transcriptomic signatures of individual cell types in cerebral cavernous malformation
Source: Cell Commun Signal. 2024 Jan 9;22:23. doi: 10.1186/s12964-023-01301-2 (PMC10775676; doi:10.1186/s12964-023-01301-2)
Supplement: Supplementary file 3 — Additional file 2: Table S2 - Table S9. [file 12964_2023_1301_MOESM2_ESM.zip › suppl tables/Table S4_secondary pairwise analyses.xlsx]

## Sheet: endo_peri
Table S4a. Genes identified by secondary analysis between endothelial cells and pericyte (DEGs of p<0.1, FDR corrected; |FC|>1.5, FC ratio ≥1.96 standard deviation)
Gene Symbol	Pair	log2FC_CCM	p.val_CCM	log2FC_Control	p.val_Control	FC_ratio
APLN	Endothelial-Pericyte	2.51172	0.01551	-0.185085	0.960342	2.6968
HYAL2	Endothelial-Pericyte	3.72723	0.000221847	1.43384	0.249314	2.29339
PCDH17	Endothelial-Pericyte	2.58085	0.00271046	-0.350537	0.85695	2.93139
PHOSPHO1	Endothelial-Pericyte	2.51582	0.0577828	-0.507904	0.861155	3.02373
PLVAP	Endothelial-Pericyte	2.99919	0.0219781	-0.303303	0.944347	3.30249
SEMA3F	Endothelial-Pericyte	2.92851	0.00104046	0.770816	0.598228	2.1577
SPTBN5	Endothelial-Pericyte	2.67856	0.0120213	-0.051984	0.990775	2.73054
TAF11L3	Endothelial-Pericyte	5.20328	0.00844332	-3.07983	0.303401	8.28311
THBD	Endothelial-Pericyte	2.33977	0.0785818	0.287913	0.931635	2.05186
VWF	Endothelial-Pericyte	4.11422	0.00251108	1.78451	0.324414	2.32971
ADAM12	Endothelial-Pericyte	-3.20835	0.00166344	0.408027	0.863277	-3.61638
ADAMTS12	Endothelial-Pericyte	-2.31685	0.0252589	0.778724	0.624009	-3.09557
AEBP1	Endothelial-Pericyte	-3.85127	0.000271235	-1.77056	0.179378	-2.0807
APOBEC3D	Endothelial-Pericyte	2.83201	0.0098714	0.22543	0.923299	2.60658
APOD	Endothelial-Pericyte	-4.2911	0.000354878	-2.01224	0.18826	-2.27886
BICC1	Endothelial-Pericyte	-2.0637	0.0734045	0.285629	0.912574	-2.34933
C1R	Endothelial-Pericyte	-3.13132	0.000824101	-0.489366	0.830655	-2.64195
C1S	Endothelial-Pericyte	-3.22137	0.00131373	-0.631174	0.772316	-2.5902
C7	Endothelial-Pericyte	-3.14835	0.00354964	0.489163	0.836693	-3.63751
CAMK2D	Endothelial-Pericyte	-2.4129	0.0455857	0.508548	0.824827	-2.92145
CD248	Endothelial-Pericyte	-2.80857	0.00199151	-0.95222	0.511096	-1.85635
CDH11	Endothelial-Pericyte	-2.01392	0.0100023	0.195509	0.92332	-2.20943
CEMIP	Endothelial-Pericyte	-4.0971	0.0035884	-1.02376	0.656987	-3.07334
CFH	Endothelial-Pericyte	-2.40051	0.0345672	-0.512804	0.819986	-1.88771
CHPF	Endothelial-Pericyte	-2.23293	0.089905	-0.425459	0.877993	-1.80747
CKAP4	Endothelial-Pericyte	-1.59014	0.0406669	0.333821	0.848064	-1.92396
COL11A1	Endothelial-Pericyte	-3.09422	0.000543466	-1.18855	0.324414	-1.90567
COL12A1	Endothelial-Pericyte	-2.88005	0.00184047	-0.061422	0.985984	-2.81863
COL7A1	Endothelial-Pericyte	-4.38822	1.41988e-05	-2.18034	0.0181119	-2.20788
CP	Endothelial-Pericyte	-2.79593	0.00933057	0.403268	0.858475	-3.1992
CPXM1	Endothelial-Pericyte	-3.47231	0.0187737	-0.313674	0.946959	-3.15863
CPZ	Endothelial-Pericyte	-3.72977	0.000824101	0.835697	0.738924	-4.56547
CTSK	Endothelial-Pericyte	-2.63589	0.088203	0.721004	0.833244	-3.35689
CYP1B1	Endothelial-Pericyte	-1.88715	0.0746918	0.0503169	0.990775	-1.93747
FAT1	Endothelial-Pericyte	-2.68164	0.00028894	-0.801261	0.450085	-1.88038
FBLN1	Endothelial-Pericyte	-2.9997	0.00176223	-0.8491	0.569799	-2.1506
FBLN2	Endothelial-Pericyte	-1.98066	0.0697033	0.179964	0.950339	-2.16062
FBN1	Endothelial-Pericyte	-2.66371	0.000601214	-0.0517912	0.986952	-2.61192
FMOD	Endothelial-Pericyte	-2.68978	0.0131471	0.880798	0.649724	-3.57058
FN1	Endothelial-Pericyte	-3.96551	3.45307e-05	-1.29916	0.275217	-2.66635
GALNT12	Endothelial-Pericyte	-2.63864	0.0408413	-0.029346	0.995705	-2.60929
GALNT18	Endothelial-Pericyte	2.56236	0.0752805	0.173253	0.950504	2.38911
GLTP	Endothelial-Pericyte	2.41148	0.012942	0.433982	0.806209	1.9775
IGFBP2	Endothelial-Pericyte	-1.86643	0.0214139	0.151218	0.947727	-2.01764
IGFBP6	Endothelial-Pericyte	-2.76323	0.0380226	-0.606719	0.840053	-2.15651
ISLR	Endothelial-Pericyte	-2.57931	0.0469686	0.343627	0.923307	-2.92294
ITIH2	Endothelial-Pericyte	-3.73741	0.00422886	-1.12131	0.647182	-2.6161
KIAA1755	Endothelial-Pericyte	-2.84828	0.00507885	0.14076	0.959151	-2.98904
LOXL2	Endothelial-Pericyte	-1.99397	0.00286247	0.544924	0.662966	-2.5389
LRRC24	Endothelial-Pericyte	-2.66572	0.0408413	-0.196618	0.960342	-2.4691
LTBP1	Endothelial-Pericyte	-2.40641	0.0278262	-0.271815	0.913575	-2.1346
LTBP2	Endothelial-Pericyte	-3.42026	0.000271235	-0.420614	0.860541	-2.99965
LUM	Endothelial-Pericyte	-4.90251	6.89737e-05	-1.29771	0.599794	-3.6048
MGP	Endothelial-Pericyte	-2.52917	0.00789274	-0.575685	0.799652	-1.95349
MMP2	Endothelial-Pericyte	-2.81461	0.012942	-0.0743108	0.989412	-2.74029
MMP9	Endothelial-Pericyte	-2.57358	0.0617025	-0.419172	0.915653	-2.1544
MXRA5	Endothelial-Pericyte	-3.22303	0.000320325	-0.787893	0.640817	-2.43514
NBL1	Endothelial-Pericyte	-2.10991	0.0353933	-0.00180909	0.999853	-2.1081
PDGFRA	Endothelial-Pericyte	-3.2774	0.000625336	-0.541829	0.762911	-2.73558
PIEZO2	Endothelial-Pericyte	-1.92504	0.0455857	0.468133	0.80639	-2.39317
PODN	Endothelial-Pericyte	-2.15445	0.0455857	0.954562	0.529984	-3.10901
POSTN	Endothelial-Pericyte	-3.0592	0.000862623	0.118899	0.977777	-3.17809
PTX3	Endothelial-Pericyte	-2.38231	0.0514711	0.334225	0.916756	-2.71653
RAP1GAP2	Endothelial-Pericyte	2.12917	0.0761009	-0.149096	0.94588	2.27827
RARRES2	Endothelial-Pericyte	-2.8166	0.0020838	-0.952201	0.524228	-1.8644
RBP1	Endothelial-Pericyte	-2.45912	0.0372777	-0.329202	0.910993	-2.12991
REEP5	Endothelial-Pericyte	-3.55859	0.00254489	-0.00289387	0.999853	-3.55569
SDC2	Endothelial-Pericyte	-2.40651	0.0145252	-0.0347657	0.992795	-2.37174
SFRP2	Endothelial-Pericyte	-3.75192	0.000599095	-1.30024	0.462079	-2.45168
SFRP4	Endothelial-Pericyte	-3.06381	0.00138986	-0.947532	0.661883	-2.11628
SLC39A7	Endothelial-Pericyte	-2.12464	0.0502162	-0.313518	0.885134	-1.81112
SPHK1	Endothelial-Pericyte	-2.66444	0.0455857	0.2281	0.944714	-2.89254
SPON1	Endothelial-Pericyte	-2.56967	0.0953149	0.526057	0.873805	-3.09573
SPON2	Endothelial-Pericyte	-2.26335	0.0577828	0.422624	0.868662	-2.68598
SULF1	Endothelial-Pericyte	-2.29963	0.00239647	-0.444348	0.807584	-1.85529
THBS2	Endothelial-Pericyte	-4.72206	4.42961e-05	0.18693	0.964561	-4.90899
UBIAD1	Endothelial-Pericyte	2.35659	0.0214139	-0.0859412	0.974981	2.44253
UTP14C	Endothelial-Pericyte	2.83912	0.0918958	-0.0144786	0.997693	2.8536
VCAN	Endothelial-Pericyte	-2.72174	0.000271235	0.103825	0.965594	-2.82557
VEGFA	Endothelial-Pericyte	-2.41758	0.000296964	-0.594527	0.622021	-1.82305
ZNF300	Endothelial-Pericyte	2.10628	0.0943598	0.209607	0.931231	1.89668
CCDC80	Endothelial-Pericyte	-2.99681	0.000296128	-0.820533	0.543285	-2.17628
CLEC11A	Endothelial-Pericyte	-2.33397	0.00314044	-0.4933	0.836693	-1.84067
COL1A1	Endothelial-Pericyte	-4.29359	0.000271235	-1.55068	0.2647	-2.74291
COL1A2	Endothelial-Pericyte	-4.54486	6.89737e-05	-2.04063	0.103271	-2.50424
COL3A1	Endothelial-Pericyte	-4.14536	0.000898054	-1.67128	0.396046	-2.47408
COL5A1	Endothelial-Pericyte	-3.07148	0.00139692	-0.555838	0.778811	-2.51565
COL6A3	Endothelial-Pericyte	-4.88467	3.45307e-05	-0.873589	0.651803	-4.01108
SLCO2A1	Endothelial-Pericyte	4.06146	2.41519e-05	0.711029	0.651803	3.35043
KIAA1211L	Endothelial-Pericyte	2.83385	0.00412044	-0.397191	0.845216	3.23104
CCDC8	Endothelial-Pericyte	-3.22786	0.0164883	-0.0268376	0.995705	-3.20102
CCL14	Endothelial-Pericyte	2.17609	0.0413749	-0.163025	0.945228	2.33912
CYBRD1	Endothelial-Pericyte	-2.37113	0.0214139	0.367579	0.847604	-2.7387
ECM1	Endothelial-Pericyte	-2.54147	0.0294593	-0.418864	0.864801	-2.12261
EPHB4	Endothelial-Pericyte	2.16086	0.0214139	0.275258	0.894167	1.8856
FHL2	Endothelial-Pericyte	-1.91247	0.0502267	0.0978568	0.968968	-2.01032
FSTL3	Endothelial-Pericyte	-2.23641	0.0876089	0.0284014	0.994345	-2.26481
GUCY1A1	Endothelial-Pericyte	-3.09398	0.00199151	-1.2119	0.283251	-1.88208
MALL	Endothelial-Pericyte	2.06962	0.0901569	-0.0651305	0.985785	2.13475
MICOS13	Endothelial-Pericyte	-2.51195	0.0752805	0.325072	0.911475	-2.83702
MMRN1	Endothelial-Pericyte	2.60168	0.0216246	0.0720576	0.98555	2.52963
NOS3	Endothelial-Pericyte	3.7652	0.000179422	0.929763	0.502047	2.83543
NRARP	Endothelial-Pericyte	2.58285	0.0248397	0.253189	0.938317	2.32966
PCOLCE	Endothelial-Pericyte	-3.45239	0.0187737	-1.40351	0.509894	-2.04888
PDGFB	Endothelial-Pericyte	2.00671	0.026241	-0.151524	0.942765	2.15823
PDZRN3	Endothelial-Pericyte	-2.56903	0.024236	-0.46527	0.814579	-2.10376
PLEKHA4	Endothelial-Pericyte	-1.61096	0.0753874	0.377835	0.83282	-1.9888
PLEKHG5	Endothelial-Pericyte	3.01037	0.00046378	0.380453	0.841689	2.62992
RASIP1	Endothelial-Pericyte	2.70819	0.0100984	0.589588	0.766087	2.11861
SVEP1	Endothelial-Pericyte	-1.66696	0.0746918	0.445492	0.751833	-2.11245
TMEM255B	Endothelial-Pericyte	2.95201	0.00164905	0.410646	0.845216	2.54136

## Sheet: endo_neuro
Table S4b. DEGs identified by secondary analysis between endothelial cells and neuroglia (DEGs of p<0.1, FDR corrected; |FC|>1.5, FC ratio ≥1.96 standard deviation)
Gene Symbol	Pair	log2FC_CCM	p.val_CCM	log2FC_Control	p.val_Control	FC_ratio
FTH1	Endothelial-Neuroglia	-2.17462	0.0830939	-4.34924	2.46048e-06	2.17462
PLVAP	Endothelial-Neuroglia	3.09575	0.0518393	0.700825	0.613714	2.39492
SH3BP5	Endothelial-Neuroglia	2.06285	0.0623406	-1.88703	0.00747303	3.94988
SPTBN5	Endothelial-Neuroglia	2.60929	0.0456558	0.160574	0.89082	2.44872
TAF11L3	Endothelial-Neuroglia	4.60399	0.0509599	-0.866023	0.702252	5.47001
TNFRSF6B	Endothelial-Neuroglia	2.74427	0.0778461	0.353162	0.807076	2.39111
ZNF770	Endothelial-Neuroglia	-2.67347	0.0477474	0.000123809	0.999895	-2.67359
ACTA1	Endothelial-Neuroglia	-2.8465	0.0364112	0.00786088	0.996698	-2.85436
ACTC1	Endothelial-Neuroglia	-3.75154	0.0067245	0.0946922	0.943051	-3.84623
BCL2A1	Endothelial-Neuroglia	-2.82352	0.0401003	0.551078	0.624461	-3.3746
CHST1	Endothelial-Neuroglia	3.04982	0.00981563	-1.5724	0.0121099	4.62222
CP	Endothelial-Neuroglia	-2.6156	0.0429943	0.0667929	0.944193	-2.68239
CXCL1	Endothelial-Neuroglia	-2.5173	0.0811975	1.20826	0.228583	-3.72556
CXCL8	Endothelial-Neuroglia	-4.02666	0.0106704	0.126481	0.943587	-4.15314
DAD1	Endothelial-Neuroglia	-2.63338	0.095907	-0.0486731	0.974426	-2.58471
EFNB2	Endothelial-Neuroglia	2.84223	0.0106704	0.150497	0.85575	2.69173
FCGBP	Endothelial-Neuroglia	-2.94702	0.0260052	-0.361574	0.710736	-2.58545
FCGR3B	Endothelial-Neuroglia	-3.52467	0.0778461	-0.384302	0.821898	-3.14037
FMOD	Endothelial-Neuroglia	-2.66588	0.0396091	0.599608	0.517531	-3.26549
HLA-DRA	Endothelial-Neuroglia	-1.8521	0.0876759	0.73074	0.411843	-2.58284
HSPA1L	Endothelial-Neuroglia	-2.35704	0.0204514	0.038349	0.971389	-2.39539
LAMP2	Endothelial-Neuroglia	-2.12728	0.0751705	0.171856	0.851008	-2.29914
LCP1	Endothelial-Neuroglia	-2.18465	0.0526241	0.102128	0.918835	-2.28678
MMP25	Endothelial-Neuroglia	-2.53072	0.0698198	0.804591	0.352658	-3.33531
MYH7	Endothelial-Neuroglia	-3.39863	0.0211346	0.187036	0.88789	-3.58567
NCF1	Endothelial-Neuroglia	-2.06833	0.0684447	0.556015	0.446139	-2.62435
PLEK	Endothelial-Neuroglia	-2.01654	0.0929726	1.01175	0.206459	-3.02829
POTEE	Endothelial-Neuroglia	-2.71136	0.0778461	1.2332	0.223479	-3.94456
POTEJ	Endothelial-Neuroglia	-4.2111	0.0652762	0.321348	0.890564	-4.53245
RHOG	Endothelial-Neuroglia	-2.51541	0.0778461	-0.154534	0.893286	-2.36088
S100A8	Endothelial-Neuroglia	-3.77283	0.0396091	-0.740087	0.652641	-3.03274
SERPINA1	Endothelial-Neuroglia	-2.21504	0.0374081	0.491856	0.551781	-2.7069
SHANK3	Endothelial-Neuroglia	4.23664	0.000828669	0.938003	0.23813	3.29863
SRGN	Endothelial-Neuroglia	-2.58295	0.0340271	0.964782	0.301533	-3.54773
STK17B	Endothelial-Neuroglia	-2.12001	0.0501971	0.236745	0.759237	-2.35675
VSIR	Endothelial-Neuroglia	-2.02539	0.0751705	0.797573	0.229243	-2.82296
ZNF548	Endothelial-Neuroglia	2.10511	0.0930355	-0.210507	0.794813	2.31562
KIAA1211L	Endothelial-Neuroglia	2.80363	0.0237562	-1.55256	0.0186213	4.35619
AFAP1L1	Endothelial-Neuroglia	3.1375	0.0106704	0.593111	0.435727	2.54439
PKNOX2	Endothelial-Neuroglia	2.52788	0.0788988	-0.295719	0.815425	2.8236
PLEKHG5	Endothelial-Neuroglia	2.94306	0.00671031	0.273246	0.72543	2.66981
TAGAP	Endothelial-Neuroglia	-2.99649	0.0260052	-0.248867	0.822539	-2.74762

## Sheet: peri_neuro
Table S4c. DEGs identified by secondary analysis between pericytes and neuroglia (DEGs of p<0.1, FDR corrected; |FC|>1.5, FC ratio ≥1.96 standard deviation)
Gene Symbol	Pair	log2FC_CCM	p.val_CCM	log2FC_Control	p.val_Control	FC_ratio
AP5M1	Pericyte-Neuroglia	2.1877	0.0285354	-0.644172	0.506764	2.83187
CDK12	Pericyte-Neuroglia	2.31324	0.0375411	-0.657666	0.582664	2.97091
CLEC11A	Pericyte-Neuroglia	2.9237	0.00461778	0.686632	0.576659	2.23706
COL7A1	Pericyte-Neuroglia	2.70599	0.0076747	0.403355	0.730136	2.30264
GABRA2	Pericyte-Neuroglia	1.74761	0.0993749	-0.842163	0.380284	2.58977
GLMP	Pericyte-Neuroglia	2.13991	0.0561521	-0.303299	0.810753	2.44321
GRAMD1B	Pericyte-Neuroglia	2.02465	0.0624029	-0.877397	0.396911	2.90204
HMGA2	Pericyte-Neuroglia	2.36601	0.0311377	-0.825917	0.455711	3.19193
IRF3	Pericyte-Neuroglia	2.30415	0.0443734	-0.209768	0.869846	2.51391
MEIS2	Pericyte-Neuroglia	1.7981	0.088494	-0.36234	0.757193	2.16044
MRE11	Pericyte-Neuroglia	2.22243	0.0636	-0.505458	0.700958	2.72789
PKNOX2	Pericyte-Neuroglia	3.1316	0.0151878	-1.15111	0.394884	4.28272
PODN	Pericyte-Neuroglia	2.58228	0.0308471	0.41627	0.745776	2.16601
RARRES2	Pericyte-Neuroglia	2.17214	0.0443734	-0.117731	0.929634	2.28987
RPL13	Pericyte-Neuroglia	2.39937	0.0140501	-0.735092	0.473244	3.13446
SULF1	Pericyte-Neuroglia	2.02382	0.0285354	-0.0833518	0.9471	2.10717
TVP23C	Pericyte-Neuroglia	1.79608	0.0437221	-0.243112	0.825556	2.03919
ACTA1	Pericyte-Neuroglia	-3.38146	0.0100072	0.600477	0.754751	-3.98193
ACTC1	Pericyte-Neuroglia	-4.24056	0.00243472	0.518233	0.745615	-4.75879
ADAM8	Pericyte-Neuroglia	-2.47626	0.0744042	0.20686	0.91366	-2.68312
BTG1	Pericyte-Neuroglia	-2.52859	0.0603765	0.70502	0.604986	-3.23361
C17orf49	Pericyte-Neuroglia	-3.04005	0.0480125	0.699396	0.677463	-3.73945
CSF2RB	Pericyte-Neuroglia	-2.80717	0.0076747	0.906588	0.409561	-3.71376
CSF3R	Pericyte-Neuroglia	-1.72643	0.069603	0.603292	0.50877	-2.32972
CXCL8	Pericyte-Neuroglia	-3.3423	0.0285354	0.449044	0.849665	-3.79135
DEFA1	Pericyte-Neuroglia	-3.19884	0.0952351	0.18355	0.945375	-3.38239
EFNB2	Pericyte-Neuroglia	2.38381	0.0419311	-0.448636	0.678171	2.83244
FCGBP	Pericyte-Neuroglia	-2.73214	0.0311377	-0.146527	0.925564	-2.58561
FCGR3B	Pericyte-Neuroglia	-3.27708	0.0925855	0.335318	0.89142	-3.6124
H3C1	Pericyte-Neuroglia	-2.69582	0.0587842	0.829555	0.583568	-3.52538
HSPA1L	Pericyte-Neuroglia	-2.49834	0.00901783	0.610489	0.574244	-3.10883
LAMP2	Pericyte-Neuroglia	-1.86478	0.0989165	0.550739	0.603564	-2.41552
LAPTM5	Pericyte-Neuroglia	-2.11004	0.0308471	0.760742	0.538163	-2.87079
LITAF	Pericyte-Neuroglia	-2.3561	0.0419311	0.00431344	0.997244	-2.36042
MMP25	Pericyte-Neuroglia	-2.56743	0.0442496	0.327425	0.828805	-2.89486
MYH7	Pericyte-Neuroglia	-3.40554	0.0141891	0.743012	0.626826	-4.14855
NAMPT	Pericyte-Neuroglia	-2.46993	0.0076747	0.0241913	0.985881	-2.49412
NCF1	Pericyte-Neuroglia	-1.96475	0.0603765	0.890339	0.32902	-2.85509
NUP35	Pericyte-Neuroglia	2.27539	0.0629161	0.136901	0.918462	2.13849
POTEJ	Pericyte-Neuroglia	-3.99735	0.0624044	2.43726	0.247611	-6.43461
PTPRC	Pericyte-Neuroglia	-2.62242	0.0076747	-0.0316551	0.981088	-2.59076
RAI1	Pericyte-Neuroglia	1.63483	0.0906002	-0.628814	0.426931	2.26365
RGS2	Pericyte-Neuroglia	-3.18549	0.013763	0.0240319	0.989684	-3.20952
S100A8	Pericyte-Neuroglia	-3.28293	0.064895	-0.187812	0.946684	-3.09512
S100A9	Pericyte-Neuroglia	-4.03942	0.00461778	-0.00189649	0.998824	-4.03752
SERPINA1	Pericyte-Neuroglia	-1.9339	0.0468527	0.341802	0.790407	-2.2757
SPAG7	Pericyte-Neuroglia	2.08607	0.0974946	-0.50117	0.600869	2.58724
SRGN	Pericyte-Neuroglia	-2.31612	0.0376728	0.451892	0.773296	-2.76801
TXNIP	Pericyte-Neuroglia	-1.64608	0.066514	1.20246	0.12572	-2.84854
ZBED9	Pericyte-Neuroglia	-2.82495	0.0141891	0.425222	0.761574	-3.25017
ZBTB46	Pericyte-Neuroglia	2.16527	0.0468527	0.091242	0.937741	2.07403
CCDC80	Pericyte-Neuroglia	2.50344	0.00901783	0.22758	0.849821	2.27586
COL5A1	Pericyte-Neuroglia	2.84177	0.00990833	0.277022	0.832465	2.56475
COL5A2	Pericyte-Neuroglia	2.09544	0.0974946	0.0106809	0.99452	2.08476
COL6A3	Pericyte-Neuroglia	2.89375	0.0396716	0.190637	0.907181	2.70311
LAMB1	Pericyte-Neuroglia	2.36959	0.0129598	0.0368353	0.979627	2.33276
AEBP2	Pericyte-Neuroglia	1.74853	0.0442496	-0.283131	0.78497	2.03166
CCDC13	Pericyte-Neuroglia	3.00823	0.066514	-0.136853	0.952482	3.14508
CYSTM1	Pericyte-Neuroglia	-2.9088	0.0422779	-0.0230511	0.989935	-2.88575
LUC7L3	Pericyte-Neuroglia	2.02158	0.088494	-0.288457	0.846002	2.31004
LY6G5B	Pericyte-Neuroglia	2.47925	0.0751219	0.357197	0.797953	2.12205
P3H3	Pericyte-Neuroglia	2.36014	0.0375411	0.116391	0.923723	2.24375
RBM25	Pericyte-Neuroglia	2.06631	0.0952351	-0.0480199	0.979109	2.11433
SAMD12	Pericyte-Neuroglia	2.4031	0.064895	-0.276209	0.868955	2.67931
TCF21	Pericyte-Neuroglia	2.43731	0.0891967	-0.182279	0.909993	2.61959
TMCO1	Pericyte-Neuroglia	2.96636	0.0409332	-0.216331	0.904804	3.18269
