# Supplementary material for: Transcriptomic signatures of individual cell types in cerebral cavernous malformation
Source: Cell Commun Signal. 2024 Jan 9;22:23. doi: 10.1186/s12964-023-01301-2 (PMC10775676; doi:10.1186/s12964-023-01301-2)
Supplement: Supplementary file 3 — Additional file 2: Table S2 - Table S9. [file 12964_2023_1301_MOESM2_ESM.zip › suppl tables/Table S3_Pathway enrichment for 90 overlapping DEGs.xlsx]

## Sheet: DEG list
Table S3a. 90 DEGs commonly identified among all 3 cell types (p<0.1, FDR corrected; |FC|>1.5)
Gene Symbol	Endothelial	Pericyte	Peuroglial
AC233755.1	Upregulated	Upregulated	Upregulated
ADAM9	Upregulated	Upregulated	Upregulated
ARHGAP4	Upregulated	Upregulated	Upregulated
ARHGEF4	Downregulated	Downregulated	Downregulated
C1QC	Upregulated	Upregulated	Upregulated
CARM1	Upregulated	Upregulated	Upregulated
CCDC80	Upregulated	Upregulated	Upregulated
CCDC88B	Upregulated	Upregulated	Upregulated
CCN1	Upregulated	Upregulated	Upregulated
CCN2	Upregulated	Upregulated	Upregulated
CD163	Upregulated	Upregulated	Upregulated
CD63	Upregulated	Upregulated	Upregulated
CELSR3	Downregulated	Downregulated	Downregulated
CFD	Upregulated	Upregulated	Upregulated
CLIC1	Upregulated	Upregulated	Upregulated
COL15A1	Upregulated	Upregulated	Upregulated
COL1A1	Upregulated	Upregulated	Upregulated
COL1A2	Upregulated	Upregulated	Upregulated
COL3A1	Upregulated	Upregulated	Upregulated
COL5A1	Upregulated	Upregulated	Upregulated
COL5A2	Upregulated	Upregulated	Upregulated
COL6A1	Upregulated	Upregulated	Upregulated
COL6A2	Upregulated	Upregulated	Upregulated
COL6A3	Upregulated	Upregulated	Upregulated
COLGALT1	Upregulated	Upregulated	Upregulated
CTSB	Upregulated	Upregulated	Upregulated
CTSD	Upregulated	Upregulated	Upregulated
CTSL	Upregulated	Upregulated	Upregulated
CTSZ	Upregulated	Upregulated	Upregulated
DEF6	Upregulated	Upregulated	Upregulated
EEF1A2	Downregulated	Downregulated	Downregulated
EEF1G	Upregulated	Upregulated	Upregulated
EFEMP1	Upregulated	Upregulated	Upregulated
EXOC3	Upregulated	Upregulated	Upregulated
FERMT3	Upregulated	Upregulated	Upregulated
FGFR3	Downregulated	Downregulated	Downregulated
FMR1	Upregulated	Upregulated	Upregulated
FNDC3B	Upregulated	Upregulated	Upregulated
FTL	Upregulated	Upregulated	Upregulated
GRM5	Downregulated	Downregulated	Downregulated
GRN	Upregulated	Upregulated	Upregulated
HLA-DRB1	Upregulated	Upregulated	Upregulated
HLA-DRB5	Upregulated	Upregulated	Upregulated
HMOX1	Upregulated	Upregulated	Upregulated
IFI30	Upregulated	Upregulated	Upregulated
IGFBP4	Upregulated	Upregulated	Upregulated
JCHAIN	Upregulated	Upregulated	Upregulated
KCNK6	Upregulated	Upregulated	Upregulated
KIAA1211L	Upregulated	Downregulated	Downregulated
LAMB1	Upregulated	Upregulated	Upregulated
LGALS1	Upregulated	Upregulated	Upregulated
LYZ	Upregulated	Upregulated	Upregulated
MAFB	Upregulated	Upregulated	Upregulated
MSN	Upregulated	Upregulated	Upregulated
MYL12A	Upregulated	Upregulated	Upregulated
MYOF	Upregulated	Upregulated	Upregulated
NGEF	Downregulated	Downregulated	Downregulated
NPM2	Downregulated	Downregulated	Downregulated
NYAP1	Downregulated	Downregulated	Downregulated
ODF3B	Upregulated	Upregulated	Upregulated
PGD	Upregulated	Upregulated	Upregulated
PITPNM3	Downregulated	Downregulated	Downregulated
PLCB2	Upregulated	Upregulated	Upregulated
PNRC1	Upregulated	Upregulated	Upregulated
PRDM12	Upregulated	Upregulated	Upregulated
PSAP	Upregulated	Upregulated	Upregulated
PTPRJ	Upregulated	Upregulated	Upregulated
RAB13	Upregulated	Upregulated	Upregulated
RCN3	Upregulated	Upregulated	Upregulated
RELN	Upregulated	Upregulated	Upregulated
SAMHD1	Upregulated	Upregulated	Upregulated
SLC40A1	Upregulated	Upregulated	Upregulated
SOX4	Upregulated	Upregulated	Upregulated
SPARC	Upregulated	Upregulated	Upregulated
SPI1	Upregulated	Upregulated	Upregulated
SPP1	Upregulated	Upregulated	Upregulated
STAB1	Upregulated	Upregulated	Upregulated
SYT7	Downregulated	Downregulated	Downregulated
TENT5A	Upregulated	Upregulated	Upregulated
THBS1	Upregulated	Upregulated	Upregulated
TIMP1	Upregulated	Upregulated	Upregulated
TMSB4X	Upregulated	Upregulated	Upregulated
TNFAIP2	Upregulated	Upregulated	Upregulated
TPM4	Upregulated	Upregulated	Upregulated
TUBB6	Upregulated	Upregulated	Upregulated
TXNDC5	Upregulated	Upregulated	Upregulated
UBB	Upregulated	Upregulated	Upregulated
USP54	Downregulated	Downregulated	Downregulated
VAMP8	Upregulated	Upregulated	Upregulated
WAS	Upregulated	Upregulated	Upregulated

## Sheet: IPA analysis
Table S3b. 13 enriched IPA pathway based on 90 common DEGs (p<0.01, FDR corrected)
IPA pathway	-log(B-H_p)	number of gene	Genes
GP6 Signaling Pathway	8.31	10	COL15A1,COL1A1,COL1A2,COL3A1,COL5A1,COL5A2,COL6A1,COL6A2,COL6A3,LAMB1
Pathogen Induced Cytokine Storm Signaling Pathway	8.15	14	CD163,COL15A1,COL1A1,COL1A2,COL3A1,COL5A1,COL5A2,COL6A1,COL6A2,COL6A3,FTL,HLA-DRB1,HLA-DRB5,SPI1
Neutrophil Extracellular Trap Signaling Pathway	5.97	12	C1QC,COL15A1,COL1A1,COL1A2,COL3A1,COL5A1,COL5A2,COL6A1,COL6A2,COL6A3,JCHAIN,PLCB2
Wound Healing Signaling Pathway	5.96	10	COL15A1,COL1A1,COL1A2,COL3A1,COL5A1,COL5A2,COL6A1,COL6A2,COL6A3,LAMB1
IL-4 Signaling	3.62	11	COL15A1,COL1A1,COL1A2,COL3A1,COL5A1,COL5A2,COL6A1,COL6A2,COL6A3,HLA-DRB1,HLA-DRB5
Apelin Liver Signaling Pathway	2.55	3	COL1A1,COL1A2,COL3A1
Intrinsic Prothrombin Activation Pathway	2.05	3	COL1A1,COL1A2,COL3A1
CLEAR Signaling Pathway	1.96	6	CD63,CTSB,CTSD,FGFR3,IFI30,PSAP
RHOA Signaling	1.74	4	ARHGAP4,MSN,MYL12A,NGEF
Actin Cytoskeleton Signaling	1.61	5	ARHGEF4,MSN,MYL12A,TMSB10/TMSB4X,WAS
IL-10 Signaling	1.55	4	HLA-DRB1,HLA-DRB5,HMOX1,MAFB
HOTAIR Regulatory Pathway	1.48	4	COL1A1,COL1A2,COL3A1,SPP1
Tumor Microenvironment Pathway	1.35	4	COL1A1,COL1A2,COL3A1,SPP1

## Sheet: Hallmark gene set
Table S3c. Only one Hallmark gene ste enriched based on 90 common DEGs (p<0.01, FDR corrected)
Term	Set percentage	PValue	P_FDR	QValue	Genes	Set Total	Pop Hits	Pop Total
HALLMARK_EPITHELIAL_MESENCHYMAL_TRANSITION	33.33	3.09e-11	1.08e-09	9.42e-10	CCN1,CCN2,COL1A1,COL1A2,COL3A1,COL5A1,COL5A2,COL6A2,COL6A3,COLGALT1,IGFBP4,LGALS1,SPARC,SPP1,THBS1,TIMP1,TPM4	51	200	4383

## Sheet: GO
Table S3d. 44 GO term identified based on 90 common DEGs (p<0.01, FDR corrected)
Category	GO ID	Term	Set percentage	PValue	P_FDR	QValue	Genes	Set Total	Pop Hits	Pop Total
BP	GO:0002504	antigen processing and presentation of peptide or polysaccharide antigen via MHC class II	7.06	1.72e-08	3.69e-05	3.06e-05	CTSD,CTSL,HLA-DRB1,HLA-DRB5,IFI30,THBS1	85	34	16745
BP	GO:0042060	wound healing	15.29	2.18e-07	1.61e-04	1.34e-04	CCN1,CLIC1,COL1A1,COL3A1,COL5A1,FERMT3,HMOX1,MYL12A,MYOF,SYT7,THBS1,TIMP1,WAS	85	426	16745
BP	GO:0030198	extracellular matrix organization	12.94	4.78e-07	1.61e-04	1.34e-04	CCDC80,CCN1,CCN2,COL15A1,COL1A1,COL1A2,COL3A1,COL5A1,COL5A2,COLGALT1,LAMB1	85	311	16745
BP	GO:0043062	extracellular structure organization	12.94	4.93e-07	1.61e-04	1.34e-04	CCDC80,CCN1,CCN2,COL15A1,COL1A1,COL1A2,COL3A1,COL5A1,COL5A2,COLGALT1,LAMB1	85	312	16745
BP	GO:0045229	external encapsulating structure organization	12.94	5.26e-07	1.61e-04	1.34e-04	CCDC80,CCN1,CCN2,COL15A1,COL1A1,COL1A2,COL3A1,COL5A1,COL5A2,COLGALT1,LAMB1	85	314	16745
BP	GO:0032963	collagen metabolic process	8.24	6.00e-07	1.61e-04	1.34e-04	CCN2,COL1A1,COL1A2,COL5A1,CTSB,CTSL,RCN3	85	97	16745
BP	GO:0061448	connective tissue development	11.76	1.02e-06	2.01e-04	1.67e-04	CCN1,CCN2,COL1A1,COL3A1,COL5A1,EFEMP1,FGFR3,SPI1,TIMP1,UBB	85	268	16745
BP	GO:0007229	integrin-mediated signaling pathway	8.24	1.59e-06	2.63e-04	2.19e-04	ADAM9,CCN2,CD63,COL3A1,FERMT3,LAMB1,TIMP1	85	112	16745
BP	GO:0031589	cell-substrate adhesion	12.94	2.11e-06	3.25e-04	2.69e-04	ADAM9,CCDC80,CCN1,CCN2,CD63,COL1A1,COL3A1,FERMT3,LAMB1,PTPRJ,THBS1	85	362	16745
BP	GO:0001503	ossification	12.94	6.34e-06	8.52e-04	7.07e-04	CCN1,CCN2,CLIC1,COL1A1,COL1A2,COL5A2,COL6A1,FGFR3,SPP1,TENT5A,TPM4	85	406	16745
BP	GO:0043200	response to amino acid	7.06	2.12e-05	2.53e-03	2.10e-03	CCN2,COL1A1,COL1A2,COL3A1,COL5A2,COL6A1	85	111	16745
BP	GO:0071230	cellular response to amino acid stimulus	5.88	3.43e-05	3.88e-03	3.22e-03	COL1A1,COL1A2,COL3A1,COL5A2,COL6A1	85	73	16745
BP	GO:0001101	response to acid chemical	7.06	4.14e-05	4.45e-03	3.70e-03	CCN2,COL1A1,COL1A2,COL3A1,COL5A2,COL6A1	85	125	16745
BP	GO:0002683	negative regulation of immune system process	11.76	5.28e-05	5.29e-03	4.39e-03	C1QC,COL3A1,GRN,HLA-DRB1,HMOX1,MAFB,PTPRJ,SAMHD1,SPI1,THBS1	85	421	16745
BP	GO:0090594	inflammatory response to wounding	3.53	5.50e-05	5.29e-03	4.39e-03	GRN,HMOX1,TIMP1	85	15	16745
BP	GO:0071229	cellular response to acid chemical	5.88	5.66e-05	5.29e-03	4.39e-03	COL1A1,COL1A2,COL3A1,COL5A2,COL6A1	85	81	16745
BP	GO:0032964	collagen biosynthetic process	4.71	5.97e-05	5.31e-03	4.41e-03	CCN2,COL1A1,COL5A1,RCN3	85	42	16745
BP	GO:0051216	cartilage development	8.24	6.17e-05	5.31e-03	4.41e-03	CCN1,CCN2,COL1A1,COL3A1,EFEMP1,FGFR3,TIMP1	85	196	16745
BP	GO:0010634	positive regulation of epithelial cell migration	7.06	1.06e-04	8.76e-03	7.27e-03	ADAM9,GRN,HMOX1,SPARC,THBS1,TMSB4X	85	148	16745
BP	GO:0035987	endodermal cell differentiation	4.71	1.10e-04	8.76e-03	7.27e-03	COL5A1,COL5A2,COL6A1,LAMB1	85	49	16745
CC	GO:0062023	collagen-containing extracellular matrix	27.91	1.84e-19	4.28e-17	3.13e-17	C1QC,CCDC80,CCN1,CCN2,COL15A1,COL1A1,COL1A2,COL3A1,COL5A1,COL5A2,COL6A1,COL6A2,COL6A3,CTSB,CTSD,CTSL,CTSZ,EFEMP1,LAMB1,LGALS1,PSAP,SPARC,THBS1,TIMP1	86	420	17639
CC	GO:0005788	endoplasmic reticulum lumen	23.26	2.43e-17	2.83e-15	2.07e-15	CCN1,COL15A1,COL1A1,COL1A2,COL3A1,COL5A1,COL5A2,COL6A1,COL6A2,COL6A3,COLGALT1,CTSZ,IGFBP4,LAMB1,LGALS1,RCN3,SPP1,THBS1,TIMP1,TXNDC5	86	308	17639
CC	GO:0005581	collagen trimer	11.63	1.03e-11	8.00e-10	5.85e-10	C1QC,COL15A1,COL1A1,COL1A2,COL3A1,COL5A1,COL5A2,COL6A1,COL6A2,COL6A3	86	85	17639
CC	GO:0005583	fibrillar collagen trimer	5.81	1.89e-09	8.80e-08	6.44e-08	COL1A1,COL1A2,COL3A1,COL5A1,COL5A2	86	12	17639
CC	GO:0034774	secretory granule lumen	13.95	3.87e-08	1.34e-06	9.81e-07	CFD,CTSD,CTSZ,FERMT3,FTL,GRN,LYZ,SPARC,THBS1,TIMP1,TMSB4X,TXNDC5	86	314	17639
CC	GO:0060205	cytoplasmic vesicle lumen	13.95	4.30e-08	1.34e-06	9.81e-07	CFD,CTSD,CTSZ,FERMT3,FTL,GRN,LYZ,SPARC,THBS1,TIMP1,TMSB4X,TXNDC5	86	317	17639
CC	GO:0031983	vesicle lumen	13.95	4.60e-08	1.34e-06	9.81e-07	CFD,CTSD,CTSZ,FERMT3,FTL,GRN,LYZ,SPARC,THBS1,TIMP1,TMSB4X,TXNDC5	86	319	17639
CC	GO:0030139	endocytic vesicle	12.79	7.17e-07	1.52e-05	1.11e-05	CD163,CTSL,HLA-DRB1,HLA-DRB5,RAB13,SPARC,STAB1,SYT7,UBB,VAMP8,WAS	86	337	17639
CC	GO:0005766	primary lysosome	8.14	9.34e-06	1.28e-04	9.37e-05	CD63,FTL,GRN,LYZ,PSAP,TXNDC5,VAMP8	86	152	17639
CC	GO:0005765	lysosomal membrane	11.63	3.29e-05	4.03e-04	2.95e-04	CD63,COL6A1,CTSD,EEF1A2,GRN,HLA-DRB1,HLA-DRB5,PSAP,SYT7,VAMP8	86	414	17639
CC	GO:0098852	lytic vacuole membrane	11.63	3.29e-05	4.03e-04	2.95e-04	CD63,COL6A1,CTSD,EEF1A2,GRN,HLA-DRB1,HLA-DRB5,PSAP,SYT7,VAMP8	86	414	17639
CC	GO:0030666	endocytic vesicle membrane	8.14	3.95e-05	4.60e-04	3.37e-04	CD163,HLA-DRB1,HLA-DRB5,STAB1,SYT7,UBB,VAMP8	86	190	17639
CC	GO:0005770	late endosome	8.14	4.93e-04	5.22e-03	3.82e-03	CD63,CTSL,GRN,HLA-DRB1,HLA-DRB5,PSAP,VAMP8	86	286	17639
CC	GO:0031904	endosome lumen	3.49	5.49e-04	5.56e-03	4.07e-03	CD63,CTSB,CTSL	86	33	17639
CC	GO:0030134	COPII-coated ER to Golgi transport vesicle	4.65	9.78e-04	9.12e-03	6.67e-03	CTSZ,HLA-DRB1,HLA-DRB5,PITPNM3	86	90	17639
MF	GO:0005201	extracellular matrix structural constituent	16.09	1.42e-13	3.94e-11	3.36e-11	CCN1,COL15A1,COL1A1,COL1A2,COL3A1,COL5A1,COL5A2,COL6A1,COL6A2,COL6A3,EFEMP1,LAMB1,SPARC,THBS1	87	170	17206
MF	GO:0019838	growth factor binding	11.49	1.04e-09	9.19e-08	7.82e-08	CCN1,CCN2,COL1A1,COL1A2,COL3A1,COL5A1,COL6A1,FGFR3,IGFBP4,THBS1	87	130	17206
MF	GO:0048407	platelet-derived growth factor binding	5.75	1.33e-09	9.19e-08	7.82e-08	COL1A1,COL1A2,COL3A1,COL5A1,COL6A1	87	11	17206
MF	GO:0005518	collagen binding	8.05	4.99e-08	2.77e-06	2.35e-06	ADAM9,COL6A1,COL6A2,CTSB,CTSL,SPARC,THBS1	87	68	17206
MF	GO:0005178	integrin binding	10.34	9.22e-08	4.25e-06	3.62e-06	ADAM9,CCN1,CCN2,COL3A1,COL5A1,FERMT3,LAMB1,SPP1,THBS1	87	156	17206
MF	GO:0050840	extracellular matrix binding	6.9	3.34e-07	1.32e-05	1.12e-05	ADAM9,CCN1,LGALS1,SPARC,SPP1,THBS1	87	55	17206
MF	GO:0001968	fibronectin binding	4.6	1.51e-05	5.23e-04	4.45e-04	CCDC80,CCN2,CTSL,THBS1	87	30	17206
MF	GO:0043394	proteoglycan binding	4.6	2.83e-05	8.72e-04	7.42e-04	COL5A1,CTSB,CTSL,THBS1	87	35	17206
MF	GO:0005539	glycosaminoglycan binding	8.05	1.60e-04	4.43e-03	3.77e-03	CCDC80,CCN1,CCN2,COL5A1,JCHAIN,STAB1,THBS1	87	229	17206
MF	GO:0043236	laminin binding	3.45	3.35e-04	8.42e-03	7.17e-03	ADAM9,LGALS1,THBS1	87	27	17206

## Sheet: KEGG
Table S3e. 11 KEGG pathway identified based on 90 common DEGs (p<0.01, FDR corrected)
KEGG ID	Term	Set percentage	PValue	P_FDR	QValue	Genes	Set Total	Pop Hits	Pop Total
hsa04512	ECM-receptor interaction	15.79	6.12e-09	9.85e-07	7.92e-07	COL1A1,COL1A2,COL6A1,COL6A2,COL6A3,RELN,SPP1,THBS1,LAMB1	57	88	8378
hsa04974	Protein digestion and absorption	15.79	2.48e-08	2.00e-06	1.61e-06	COL15A1,COL1A1,COL1A2,COL3A1,COL5A2,COL6A1,COL6A2,COL6A3,COL5A1	57	103	8378
hsa04510	Focal adhesion	17.54	8.95e-07	4.80e-05	3.86e-05	COL1A1,COL1A2,COL6A1,COL6A2,COL6A3,MYL12A,RELN,SPP1,THBS1,LAMB1	57	203	8378
hsa04611	Platelet activation	12.28	1.88e-05	6.78e-04	5.45e-04	COL1A1,COL1A2,COL3A1,MYL12A,FERMT3,PLCB2,VAMP8	57	124	8378
hsa04151	PI3K-Akt signaling pathway	19.3	2.11e-05	6.78e-04	5.45e-04	LOC102723407,COL1A1,COL1A2,COL6A1,COL6A2,COL6A3,RELN,SPP1,THBS1,FGFR3,LAMB1	57	354	8378
hsa05146	Amoebiasis	10.53	6.17e-05	1.65e-03	1.33e-03	LOC102723407,COL1A1,COL1A2,COL3A1,LAMB1,PLCB2	57	102	8378
hsa04612	Antigen processing and presentation	8.77	1.76e-04	4.05e-03	3.26e-03	CTSL,HLA-DRB1,HLA-DRB5,IFI30,CTSB	57	78	8378
hsa04142	Lysosome	10.53	2.56e-04	5.16e-03	4.15e-03	CTSL,CTSZ,PSAP,CD63,CTSB,CTSD	57	132	8378
hsa05165	Human papillomavirus infection	15.79	3.54e-04	6.33e-03	5.09e-03	COL1A1,COL1A2,COL6A1,COL6A2,COL6A3,RELN,SPP1,THBS1,LAMB1	57	331	8378
hsa05150	Staphylococcus aureus infection	8.77	4.65e-04	7.49e-03	6.02e-03	LOC102723407,C1QC,CFD,HLA-DRB1,HLA-DRB5	57	96	8378
hsa04145	Phagosome	10.53	5.47e-04	8.00e-03	6.43e-03	LOC102723407,CTSL,HLA-DRB1,HLA-DRB5,THBS1,TUBB6	57	152	8378
