# Supplementary material for: Transcriptomic signatures of individual cell types in cerebral cavernous malformation
Source: Cell Commun Signal. 2024 Jan 9;22:23. doi: 10.1186/s12964-023-01301-2 (PMC10775676; doi:10.1186/s12964-023-01301-2)
Supplement: Supplementary file 3 — Additional file 2: Table S2 - Table S9. [file 12964_2023_1301_MOESM2_ESM.zip › suppl tables/Table S7_GO pathway results for all the cell types.xlsx]

## Sheet: Endothelial
Table S7a. 81 GO term idendtified in CCM lesional endothelial cell (p<0.01, FDR corrected)
Category	GO ID	Term	Set percentage	PValue	P_FDR	QValue	Genes	Set Total	Pop Hits	Pop Total
BP	GO:0002181	cytoplasmic translation	6.47	1.42e-17	6.45e-14	5.50e-14	FMR1,SLBP,RPS21,RPLP2,RPS15,RPL13,RPL7A,RPS4X,RPL36,RPS12,RPL3,RPS2,FAU,EIF3D,RPS3,RPL19,RPL13A,RPS27A,PKM,HNRNPD,EIF4G1,RPLP1,RPL7,RPL10,YBX3,RPS8,RPL4,RPS9,YBX1,RPSA,RPS14	479	158	16745
BP	GO:0042060	wound healing	7.1	7.34e-08	1.67e-04	1.42e-04	COL3A1,COL1A1,HMOX1,TIMP1,COL5A1,PF4,APOE,CLIC1,FERMT3,VWF,SELP,RHOA,FLNA,CCN1,WAS,THBD,ELK3,AQP1,ACTB,PF4V1,DYSF,MYOF,THBS1,MCAM,MYH9,RAP2B,CHMP4B,GNA13,ACTG1,MYL12A,TLN1,TGFB1,SYT7,FZD7	479	426	16745
BP	GO:0030168	platelet activation	3.55	2.01e-07	3.06e-04	2.60e-04	COL3A1,PF4,APOE,CLIC1,FERMT3,VWF,SELP,FLNA,THBD,ACTB,PF4V1,MYH9,RAP2B,GNA13,ACTG1,MYL12A,TLN1	479	131	16745
BP	GO:0001667	ameboidal-type cell migration	6.26	4.97e-06	4.75e-03	4.05e-03	HMOX1,TIMP1,APOE,SPARC,GRN,TMSB4X,PDLIM1,RHOA,EFNB1,ARF6,RTN4,AQP1,ADAM9,ARHGAP4,CAP1,IL4,THBS1,MYH9,HYAL2,GNA13,GLUL,SEMA3F,RAB13,MTA2,TGFB1,SEMA4A,SEMA3B,EDN3,SEMA3G,CLN3	479	423	16745
BP	GO:0032535	regulation of cellular component size	5.64	5.63e-06	4.75e-03	4.05e-03	SPP1,APOE,SPTBN5,TMSB4X,RHOA,ARF6,RTN4,CDC42EP5,WAS,AQP1,ARPC3,HSP90AB1,SNX9,ARHGAP4,RAB5A,EZR,SEMA3F,MSN,AP2M1,WDR1,HCLS1,SWAP70,SEMA4A,SEMA3B,SLIT1,SEMA3G,CLN3	479	361	16745
BP	GO:0034248	regulation of cellular amide metabolic process	6.47	7.12e-06	4.75e-03	4.05e-03	IGFBP5,APOE,FMR1,RHOA,DND1,SOX4,NCL,RTN4,CCN1,RPS4X,GAPDH,EIF3D,RPS3,APP,DAPK3,EEF2,RPL13A,THBS1,VIM,PKM,HNRNPD,NOLC1,EIF4G1,RPL10,YBX3,DDX3X,RPS9,YBX1,RPS14,EIF4EBP2,GRM5	479	453	16745
BP	GO:0016049	cell growth	6.68	7.30e-06	4.75e-03	4.05e-03	IGFBP5,SPP1,APOE,S100A9,IGFBP4,IGFBP7,RHOA,RTN4,HSP90AB1,G6PD,ARHGAP4,APP,EIF4G1,PTPRJ,SIPA1,HYAL2,DDX3X,SEMA3F,ATAD3A,MEX3C,ENO1,TGFB1,CTNNB1,NET1,SEMA4A,SEMA3B,SLIT1,EMX1,PRSS2,EDN3,SEMA3G,MFSD2A	479	476	16745
BP	GO:0010977	negative regulation of neuron projection development	3.13	9.78e-06	4.87e-03	4.14e-03	SPP1,APOE,RHOA,FLNA,ARF6,RTN4,ARHGAP4,CARM1,VIM,SEMA3F,SEMA4A,SEMA3B,SLIT1,SEMA3G,NGEF	479	138	16745
BP	GO:0006417	regulation of translation	5.85	9.90e-06	4.87e-03	4.14e-03	IGFBP5,FMR1,RHOA,DND1,SOX4,NCL,RPS4X,GAPDH,EIF3D,RPS3,APP,DAPK3,EEF2,RPL13A,THBS1,VIM,PKM,HNRNPD,NOLC1,EIF4G1,RPL10,YBX3,DDX3X,RPS9,YBX1,RPS14,EIF4EBP2,GRM5	479	394	16745
BP	GO:0045727	positive regulation of translation	3.13	1.07e-05	4.87e-03	4.14e-03	FMR1,RHOA,SOX4,RPS4X,EIF3D,EEF2,THBS1,VIM,PKM,HNRNPD,EIF4G1,YBX3,DDX3X,RPS9,YBX1	479	139	16745
BP	GO:0010762	regulation of fibroblast migration	1.67	1.45e-05	6.02e-03	5.12e-03	AQP1,ARHGAP4,THBS1,HYAL2,GNA13,MTA2,TGFB1,CLN3	479	40	16745
BP	GO:2000112	regulation of cellular macromolecule biosynthetic process	6.47	1.67e-05	6.35e-03	5.41e-03	IGFBP5,FMR1,RHOA,DND1,SOX4,NCL,RPS4X,GAPDH,EIF3D,RPS3,APP,DAPK3,EEF2,RPL13A,THBS1,VIM,PKM,HNRNPD,NOLC1,EIF4G1,RPL10,YBX3,DDX3X,INSR,RPS9,YBX1,RPS14,CTNNB1,EIF4EBP2,GRM5,SLC6A9	479	473	16745
BP	GO:0007229	integrin-mediated signaling pathway	2.71	1.88e-05	6.59e-03	5.61e-03	COL3A1,CD63,TIMP1,LAMB1,FERMT3,FLNA,CCN2,ADAM9,LAMC1,MYH9,ITGA6,TLN1,LAMA3	479	112	16745
BP	GO:0034250	positive regulation of cellular amide metabolic process	3.34	2.13e-05	6.68e-03	5.69e-03	FMR1,RHOA,SOX4,CCN1,RPS4X,EIF3D,EEF2,THBS1,VIM,PKM,HNRNPD,EIF4G1,YBX3,DDX3X,RPS9,YBX1	479	165	16745
BP	GO:0007596	blood coagulation	3.97	2.20e-05	6.68e-03	5.69e-03	COL3A1,PF4,APOE,CLIC1,FERMT3,VWF,SELP,FLNA,WAS,THBD,ACTB,PF4V1,THBS1,MYH9,RAP2B,GNA13,ACTG1,MYL12A,TLN1	479	222	16745
BP	GO:0010761	fibroblast migration	1.88	2.35e-05	6.68e-03	5.69e-03	PDLIM1,AQP1,ARHGAP4,THBS1,HYAL2,GNA13,MTA2,TGFB1,CLN3	479	55	16745
BP	GO:0050817	coagulation	3.97	2.82e-05	7.57e-03	6.45e-03	COL3A1,PF4,APOE,CLIC1,FERMT3,VWF,SELP,FLNA,WAS,THBD,ACTB,PF4V1,THBS1,MYH9,RAP2B,GNA13,ACTG1,MYL12A,TLN1	479	226	16745
BP	GO:0007599	hemostasis	3.97	3.00e-05	7.60e-03	6.47e-03	COL3A1,PF4,APOE,CLIC1,FERMT3,VWF,SELP,FLNA,WAS,THBD,ACTB,PF4V1,THBS1,MYH9,RAP2B,GNA13,ACTG1,MYL12A,TLN1	479	227	16745
BP	GO:0006898	receptor-mediated endocytosis	4.18	4.00e-05	9.37e-03	7.98e-03	APLN,CD63,APOC1,APOE,CTSL,HSPG2,FMR1,ARF6,STAB1,RAMP3,SNX9,CAP1,IL4,LRP1,CANX,RAB5A,EZR,AP2M1,INSR,CLN3	479	252	16745
BP	GO:0051896	regulation of protein kinase B signaling	3.13	4.55e-05	9.37e-03	7.98e-03	IGFBP5,TXN,RTN4,HSP90AB1,RAMP3,RCN3,THBS1,PTPRJ,HYAL2,HCLS1,LEMD2,INSR,TGFB1,MST1R,THPO	479	157	16745
BP	GO:0051897	positive regulation of protein kinase B signaling	2.51	4.58e-05	9.37e-03	7.98e-03	IGFBP5,TXN,RTN4,HSP90AB1,RAMP3,THBS1,PTPRJ,HCLS1,INSR,TGFB1,MST1R,THPO	479	105	16745
BP	GO:0031589	cell-substrate adhesion	5.22	4.73e-05	9.37e-03	7.98e-03	COL3A1,COL1A1,CD63,LAMB1,FERMT3,VWF,RHOA,FLNA,CCN2,CCN1,ADAM9,PARVG,P4HB,DAPK3,LAMC1,THBS1,PTPRJ,CCDC80,ITGA6,ACTG1,TLN1,CTNNB1,FZD7,MELTF,CD96	479	362	16745
BP	GO:0045862	positive regulation of proteolysis	5.22	4.73e-05	9.37e-03	7.98e-03	CTSD,APOE,FMR1,GRAMD4,S100A9,GRN,RHOA,CCN2,CCN1,ADAM9,RCN3,SNX9,GABARAP,RPS3,APP,HSPD1,MYH9,IFI16,BCAP31,ANP32B,LAPTM5,ATP5IF1,DDX3X,ENO1,MELTF	479	362	16745
CC	GO:0030055	cell-substrate junction	10.04	1.58e-17	5.68e-15	4.74e-15	HSPG2,FERMT3,MARCKS,PDLIM1,RHOA,RPLP2,AFAP1,FLNA,ARF6,RPS15,RPL7A,RPS4X,PPIB,ARPC3,RPL3,ACTB,ADAM9,RPS2,RPS3,PARVG,CAP1,P4HB,RPL19,RPL13A,MCAM,MYH9,VIM,HSPA5,LRP1,RPLP1,GNA13,TGM2,HSP90B1,RPL7,ITGA6,EZR,ACTG1,RPS8,MSN,TLN1,TPM4,RPL4,RPS9,RPS14,CTNNB1,TNS3,CFL1,LAMA3,AIF1L,FGFR3	498	431	17639
CC	GO:0005788	endoplasmic reticulum lumen	8.43	2.00e-17	5.68e-15	4.74e-15	COL3A1,COL1A1,COL6A1,IGFBP5,COL4A1,SPP1,COL15A1,TIMP1,COL4A2,COL5A1,CTSZ,LAMB1,JMJD8,APOE,COL5A2,COL1A2,LGALS1,IGFBP4,IGFBP7,COL6A2,COL6A3,TXNDC5,COL10A1,CCN1,PPIB,RCN3,TXNDC12,APP,P4HB,LAMC1,THBS1,COLGALT1,HSPA5,CANX,APLP2,HSP90B1,GOLM1,PDIA4,COL20A1,MELTF,NOTUM,CASQ2	498	308	17639
CC	GO:0005925	focal adhesion	9.64	1.46e-16	2.76e-14	2.30e-14	HSPG2,MARCKS,PDLIM1,RHOA,RPLP2,AFAP1,FLNA,ARF6,RPS15,RPL7A,RPS4X,PPIB,ARPC3,RPL3,ACTB,ADAM9,RPS2,RPS3,PARVG,CAP1,P4HB,RPL19,RPL13A,MCAM,MYH9,VIM,HSPA5,LRP1,RPLP1,GNA13,TGM2,HSP90B1,RPL7,ITGA6,EZR,ACTG1,RPS8,MSN,TLN1,TPM4,RPL4,RPS9,RPS14,CTNNB1,TNS3,CFL1,AIF1L,FGFR3	498	421	17639
CC	GO:0022626	cytosolic ribosome	4.82	4.15e-16	5.88e-14	4.91e-14	RPL36AL,RPS21,RPLP2,RPS15,RPL13,RPL7A,RPS4X,RPL36,RPS12,RPL3,RPS2,FAU,RPS3,RPL19,RPL13A,RPS27A,RPLP1,RPL7,RPL10,RPS8,RPL4,RPS9,RPSA,RPS14	498	100	17639
CC	GO:0062023	collagen-containing extracellular matrix	9.44	6.39e-16	7.25e-14	6.05e-14	COL3A1,CTSD,COL1A1,COL6A1,COL4A1,COL15A1,TIMP1,COL4A2,COL5A1,CTSZ,LAMB1,PF4,APOE,SPARC,COL5A2,CTSL,HSPG2,COL1A2,LGALS1,C1QC,S100A9,EFEMP1,IGFBP7,VWF,COL6A2,CCN2,PSAP,COL6A3,COL10A1,CCN1,CTSB,LAMC1,THBS1,PKM,CCDC80,TGM2,HSP90B1,LAMA4,ANGPTL4,TGFB1,SEMA3B,LAMA3,COL20A1,INHBE,FREM3,ZP3,PRSS1	498	420	17639
CC	GO:0044391	ribosomal subunit	5.22	1.16e-11	1.01e-09	8.47e-10	RPL36AL,MRPL33,RPS21,MRPL12,RPLP2,RPS15,RPL13,RPL7A,RPS4X,RPL36,RPS12,RPL3,RPS2,FAU,RPS3,RPL19,RPL13A,RPS27A,RPLP1,RPL7,RPL10,RPS8,RPL4,RPS9,RPSA,RPS14	498	183	17639
CC	GO:0005840	ribosome	5.62	1.25e-11	1.01e-09	8.47e-10	RPL36AL,MRPL33,RPS21,MRPL12,RPLP2,RPS15,RPL13,BTF3,RPL7A,RPS4X,RPL36,RPS12,RPL3,RPS2,FAU,RPS3,RPL19,RPL13A,RPS27A,RPLP1,CANX,RPL7,RPL10,RPS8,RPL4,RPS9,RPSA,RPS14	498	213	17639
CC	GO:0022627	cytosolic small ribosomal subunit	2.41	1.56e-09	1.10e-07	9.21e-08	RPS21,RPS15,RPS4X,RPS12,RPS2,FAU,RPS3,RPS27A,RPS8,RPS9,RPSA,RPS14	498	43	17639
CC	GO:0034774	secretory granule lumen	6.02	6.10e-09	3.84e-07	3.21e-07	FTL,CTSD,MIF,TIMP1,HK3,CTSZ,PF4,SPARC,LYZ,FERMT3,S100A9,FUCA1,GRN,TMSB4X,VWF,CFD,TXNDC5,HSP90AB1,APP,CAP1,EEF2,THBS1,PKM,EEF1A1,DDX3X,ACLY,CTSA,TGFB1,COMMD9,PRSS2	498	314	17639
CC	GO:0060205	cytoplasmic vesicle lumen	6.02	7.60e-09	4.31e-07	3.60e-07	FTL,CTSD,MIF,TIMP1,HK3,CTSZ,PF4,SPARC,LYZ,FERMT3,S100A9,FUCA1,GRN,TMSB4X,VWF,CFD,TXNDC5,HSP90AB1,APP,CAP1,EEF2,THBS1,PKM,EEF1A1,DDX3X,ACLY,CTSA,TGFB1,COMMD9,PRSS2	498	317	17639
CC	GO:0031983	vesicle lumen	6.02	8.79e-09	4.53e-07	3.79e-07	FTL,CTSD,MIF,TIMP1,HK3,CTSZ,PF4,SPARC,LYZ,FERMT3,S100A9,FUCA1,GRN,TMSB4X,VWF,CFD,TXNDC5,HSP90AB1,APP,CAP1,EEF2,THBS1,PKM,EEF1A1,DDX3X,ACLY,CTSA,TGFB1,COMMD9,PRSS2	498	319	17639
CC	GO:0005581	collagen trimer	3.01	1.37e-08	6.47e-07	5.41e-07	COL3A1,C1QTNF5,COL1A1,COL6A1,COL4A1,COL15A1,COL4A2,COL5A1,COL5A2,COL1A2,C1QC,COL6A2,COL6A3,COL10A1,COL20A1	498	85	17639
CC	GO:0022625	cytosolic large ribosomal subunit	2.41	4.06e-08	1.77e-06	1.48e-06	RPL36AL,RPLP2,RPL13,RPL7A,RPL36,RPL3,RPL19,RPL13A,RPLP1,RPL7,RPL10,RPL4	498	56	17639
CC	GO:0098644	complex of collagen trimers	1.61	8.61e-08	3.49e-06	2.91e-06	COL3A1,COL1A1,COL4A1,COL4A2,COL5A1,COL5A2,COL1A2,COL10A1	498	22	17639
CC	GO:0042470	melanosome	3.01	3.68e-07	1.30e-05	1.09e-05	CTSD,CD63,PPIB,HSP90AB1,RAB32,CTSB,P4HB,HSPA5,CANX,GNA13,HSP90B1,RAB5A,SND1,PDIA4,SLC2A1	498	108	17639
CC	GO:0048770	pigment granule	3.01	3.68e-07	1.30e-05	1.09e-05	CTSD,CD63,PPIB,HSP90AB1,RAB32,CTSB,P4HB,HSPA5,CANX,GNA13,HSP90B1,RAB5A,SND1,PDIA4,SLC2A1	498	108	17639
CC	GO:0015935	small ribosomal subunit	2.41	1.17e-06	3.89e-05	3.25e-05	RPS21,RPS15,RPS4X,RPS12,RPS2,FAU,RPS3,RPS27A,RPS8,RPS9,RPSA,RPS14	498	75	17639
CC	GO:0015629	actin cytoskeleton	6.83	1.80e-06	5.68e-05	4.74e-05	SPTBN5,FERMT3,MARCKS,TLNRD1,PDLIM1,AFAP1,FLNA,WAS,ARPC3,PLS3,ACTB,SNX9,GABARAP,PARVG,CAP1,MYH9,MYO1B,EEF1A1,RAB5A,EZR,ACTG1,IQGAP2,MYL12A,WDR1,HCLS1,TPM4,SWAP70,CFL1,AIF1L,IPP,CGNL1,SLC2A1,SMTNL2,MST1R	498	495	17639
CC	GO:0005844	polysome	2.21	2.15e-06	6.41e-05	5.36e-05	FMR1,RPS21,BTF3,RPL7A,RPS4X,RPL36,RPS3,RPL19,EEF2,VIM,EIF4G1	498	66	17639
CC	GO:0005938	cell cortex	5.02	2.70e-06	7.65e-05	6.39e-05	TNFAIP2,CTSZ,SPTBN5,MARCKS,RHOA,FLNA,CCN2,ARF6,EXOC3,NCL,ACTB,SNX9,CAP1,SEPTIN6,MYH9,EEF1A1,EZR,WDR1,HCLS1,RASAL3,TPM4,ENO1,CTNNB1,SLC2A1,FAM110A	498	310	17639
CC	GO:0015934	large ribosomal subunit	2.81	3.25e-06	8.56e-05	7.15e-05	RPL36AL,MRPL33,MRPL12,RPLP2,RPL13,RPL7A,RPL36,RPL3,RPL19,RPL13A,RPLP1,RPL7,RPL10,RPL4	498	112	17639
CC	GO:0005604	basement membrane	2.61	3.32e-06	8.56e-05	7.15e-05	COL4A1,COL15A1,TIMP1,COL4A2,COL5A1,LAMB1,SPARC,HSPG2,LAMC1,CCDC80,LAMA4,LAMA3,FREM3	498	97	17639
CC	GO:0031091	platelet alpha granule	2.41	8.34e-06	2.06e-04	1.72e-04	TIMP1,PF4,SPARC,FERMT3,TMSB4X,VWF,CFD,SELP,APP,THBS1,APLP2,TGFB1	498	90	17639
CC	GO:1904813	ficolin-1-rich granule lumen	2.81	9.85e-06	2.33e-04	1.94e-04	CTSD,MIF,HK3,CTSZ,CFD,FTH1,HSP90AB1,CTSB,EEF2,PKM,EEF1A1,DDX3X,ACLY,COMMD9	498	123	17639
CC	GO:0030139	endocytic vesicle	5.02	1.17e-05	2.48e-04	2.07e-04	HLA-DRB5,VAMP8,APOE,SPARC,CD163,CTSL,HLA-DRB1,ARF6,WAS,STAB1,RAB32,UNC93B1,UBB,DYSF,RPS27A,VIM,LRP1,HYAL2,HSP90B1,RAB5A,ACTG1,EHD4,AP2M1,RAB13,SYT7	498	337	17639
CC	GO:0005583	fibrillar collagen trimer	1	1.18e-05	2.48e-04	2.07e-04	COL3A1,COL1A1,COL5A1,COL5A2,COL1A2	498	12	17639
CC	GO:0098643	banded collagen fibril	1	1.18e-05	2.48e-04	2.07e-04	COL3A1,COL1A1,COL5A1,COL5A2,COL1A2	498	12	17639
CC	GO:0031093	platelet alpha granule lumen	2.01	1.50e-05	3.04e-04	2.54e-04	TIMP1,PF4,SPARC,FERMT3,TMSB4X,VWF,CFD,APP,THBS1,TGFB1	498	66	17639
CC	GO:0005790	smooth endoplasmic reticulum	1.41	1.59e-05	3.10e-04	2.59e-04	PPIB,GABARAP,APP,HSPA5,CANX,RPL10,HSD3B2	498	30	17639
CC	GO:0005775	vacuolar lumen	3.21	3.28e-05	6.20e-04	5.18e-04	FTL,CTSD,CTSL,HSPG2,LYZ,FUCA1,GRN,PSAP,IFI30,TXNDC5,NAGLU,CAP1,CTSB,ACLY,CTSA,PRSS2	498	173	17639
CC	GO:0101002	ficolin-1-rich granule	3.21	6.49e-05	1.19e-03	9.91e-04	CTSD,MIF,HK3,CTSZ,CFD,FTH1,RHOA,HSP90AB1,CTSB,EEF2,PKM,CD93,EEF1A1,DDX3X,ACLY,COMMD9	498	183	17639
CC	GO:0005774	vacuolar membrane	5.62	1.03e-04	1.82e-03	1.52e-03	CTSD,COL6A1,HLA-DRB5,CD63,VAMP8,GRN,HLA-DRB1,PSAP,ATP11C,THBD,HSP90AB1,GABARAP,ATP6V1G1,GLMP,LRP1,CHMP4B,LAPTM5,EEF1A1,ECE1,AP2M1,AP1B1,TAB2,CTSA,GNB1,SYT7,EEF1A2,RUBCNL,CLN3	498	455	17639
CC	GO:0031252	cell leading edge	5.22	1.71e-04	2.93e-03	2.45e-03	RHOA,ARF6,ABI3,ARPC3,ACTB,SNX9,RPS3,APP,P4HB,MYH9,VIM,SNX2,PTPRJ,EEF1A1,RAB5A,EZR,IQGAP2,DDX3X,TLN1,RAB13,INSR,SWAP70,CTNNB1,CFL1,ARHGEF4,AIF1L	498	421	17639
CC	GO:0034663	endoplasmic reticulum chaperone complex	0.8	1.77e-04	2.95e-03	2.46e-03	PPIB,P4HB,HSPA5,HSP90B1	498	11	17639
CC	GO:0030863	cortical cytoskeleton	2.21	2.02e-04	3.27e-03	2.73e-03	SPTBN5,ACTB,SNX9,CAP1,MYH9,EEF1A1,EZR,WDR1,HCLS1,TPM4,SLC2A1	498	106	17639
CC	GO:0030175	filopodium	2.21	2.19e-04	3.45e-03	2.88e-03	FMR1,ARF6,ARL4C,UBE2Q1,APP,MYO1B,DEF6,GPM6A,EZR,IQGAP2,MSN	498	107	17639
CC	GO:0005765	lysosomal membrane	5.02	3.18e-04	4.75e-03	3.97e-03	CTSD,COL6A1,HLA-DRB5,CD63,VAMP8,GRN,HLA-DRB1,PSAP,ATP11C,HSP90AB1,ATP6V1G1,GLMP,LRP1,CHMP4B,LAPTM5,EEF1A1,ECE1,AP2M1,AP1B1,TAB2,CTSA,GNB1,SYT7,EEF1A2,CLN3	498	414	17639
CC	GO:0098852	lytic vacuole membrane	5.02	3.18e-04	4.75e-03	3.97e-03	CTSD,COL6A1,HLA-DRB5,CD63,VAMP8,GRN,HLA-DRB1,PSAP,ATP11C,HSP90AB1,ATP6V1G1,GLMP,LRP1,CHMP4B,LAPTM5,EEF1A1,ECE1,AP2M1,AP1B1,TAB2,CTSA,GNB1,SYT7,EEF1A2,CLN3	498	414	17639
CC	GO:0072562	blood microparticle	2.21	3.27e-04	4.76e-03	3.98e-03	APOE,JCHAIN,CLIC1,C1QC,ACTB,ACTG1,MSN,ANGPTL4,TGFB1,SLC2A1,PRSS1	498	112	17639
CC	GO:0032432	actin filament bundle	1.81	3.43e-04	4.87e-03	4.06e-03	MARCKS,TLNRD1,PDLIM1,FLNA,PLS3,MYH9,MYL12A,TPM4,MST1R	498	78	17639
CC	GO:0005884	actin filament	2.21	3.54e-04	4.89e-03	4.09e-03	PDLIM1,WAS,PLS3,ACTB,MYO1B,EZR,ACTG1,HCLS1,TPM4,AIF1L,SMTNL2	498	113	17639
CC	GO:0043202	lysosomal lumen	2.01	4.46e-04	6.02e-03	5.03e-03	CTSD,CTSL,HSPG2,FUCA1,PSAP,IFI30,TXNDC5,NAGLU,CTSB,CTSA	498	98	17639
MF	GO:0003735	structural constituent of ribosome	5.33	3.92e-13	2.93e-10	2.63e-10	RPL36AL,MRPL33,RPS21,MRPL12,RPLP2,RPS15,RPL13,RPL7A,RPS4X,RPL36,RPS12,RPL3,RPS2,FAU,RPS3,RPL19,RPL13A,RPS27A,RPLP1,RPL7,RPL10,RPS8,RPL4,RPS9,RPSA,RPS14	488	158	17206
MF	GO:0005201	extracellular matrix structural constituent	4.92	9.01e-11	3.37e-08	3.02e-08	COL3A1,COL1A1,COL6A1,COL4A1,COL15A1,COL4A2,COL5A1,LAMB1,SPARC,COL5A2,HSPG2,COL1A2,EFEMP1,IGFBP7,VWF,COL6A2,COL6A3,COL10A1,CCN1,LAMC1,THBS1,LAMA4,LAMA3,ZP3	488	170	17206
MF	GO:0030020	extracellular matrix structural constituent conferring tensile strength	2.46	8.86e-10	2.21e-07	1.98e-07	COL3A1,COL1A1,COL6A1,COL4A1,COL15A1,COL4A2,COL5A1,COL5A2,COL1A2,COL6A2,COL6A3,COL10A1	488	41	17206
MF	GO:0045296	cadherin binding	6.15	2.24e-08	4.20e-06	3.76e-06	CLIC1,EEF1G,PDLIM1,RARS1,FLNA,EXOC3,RTN4,RPL7A,HSP90AB1,RPS2,SNX9,EEF2,MYH9,MYO1B,PKM,NIBAN2,SNX2,PTPRJ,HSPA5,CHMP4B,ITGA6,EZR,DDX3X,EHD4,TLN1,LRRC59,ENO1,SND1,SWAP70,CTNNB1	488	331	17206
MF	GO:0019838	growth factor binding	3.48	1.60e-07	2.40e-05	2.15e-05	COL3A1,COL1A1,COL6A1,IGFBP5,COL4A1,COL5A1,COL1A2,IGFBP4,IGFBP7,CCN2,CCN1,RPS2,THBS1,HYAL2,ITGA6,INSR,FGFR3	488	130	17206
MF	GO:0048407	platelet-derived growth factor binding	1.23	2.07e-07	2.58e-05	2.31e-05	COL3A1,COL1A1,COL6A1,COL4A1,COL5A1,COL1A2	488	11	17206
MF	GO:0005520	insulin-like growth factor binding	1.23	1.00e-05	1.07e-03	9.58e-04	IGFBP5,IGFBP4,IGFBP7,CCN2,ITGA6,INSR	488	19	17206
MF	GO:0005178	integrin binding	3.07	3.85e-05	3.57e-03	3.20e-03	COL3A1,SPP1,COL5A1,LAMB1,FERMT3,VWF,CCN2,CCN1,ADAM9,P4HB,THBS1,MYH9,ITGA6,TLN1,LAMA3	488	156	17206
MF	GO:0003779	actin binding	5.74	4.70e-05	3.57e-03	3.20e-03	SPTBN5,MARCKS,TMSB4X,TLNRD1,PDLIM1,AFAP1,FLNA,WAS,ABI3,ARPC3,PLS3,PARVG,CAP1,P4HB,MYH9,MYO1B,MARCKSL1,EZR,IQGAP2,MSN,TLN1,WDR1,HCLS1,TPM4,CFL1,SYNE1,AIF1L,IPP	488	433	17206
MF	GO:0043394	proteoglycan binding	1.43	4.77e-05	3.57e-03	3.20e-03	COL5A1,APOE,CTSL,CTSB,THBS1,LRP1,SLIT1	488	35	17206
MF	GO:0051015	actin filament binding	3.69	5.52e-05	3.75e-03	3.36e-03	SPTBN5,MARCKS,FLNA,ABI3,ARPC3,PLS3,MYH9,MYO1B,MARCKSL1,EZR,IQGAP2,TLN1,WDR1,HCLS1,TPM4,CFL1,SYNE1,AIF1L	488	219	17206
MF	GO:0005518	collagen binding	1.84	1.23e-04	7.29e-03	6.53e-03	COL6A1,SPARC,CTSL,VWF,COL6A2,PPIB,ADAM9,CTSB,THBS1	488	68	17206
MF	GO:0003729	mRNA binding	4.51	1.27e-04	7.29e-03	6.53e-03	FMR1,SLBP,MRPL12,DND1,NCL,HNRNPAB,RPS2,EIF3D,RPS3,RPL13A,HNRNPA2B1,PKM,HNRNPD,EIF4G1,RPL7,YBX3,DDX3X,FUS,MBD2,YBX1,RPS14,PCF11	488	320	17206
MF	GO:0070325	lipoprotein particle receptor binding	1.23	1.38e-04	7.35e-03	6.59e-03	APOE,HSPG2,RELN,LRP1,HSP90B1,AP2M1	488	29	17206
MF	GO:0005536	glucose binding	0.82	1.80e-04	8.94e-03	8.02e-03	HK3,G6PD,HK1,HKDC1	488	11	17206
MF	GO:0005200	structural constituent of cytoskeleton	2.25	1.93e-04	8.94e-03	8.02e-03	TUBA1C,HLA-DRB1,ARPC3,ACTB,VIM,ACTG1,LMNB2,MSN,TLN1,LMNA,TUBB6	488	105	17206
MF	GO:0097718	disordered domain specific binding	1.23	2.03e-04	8.94e-03	8.02e-03	HSP90AB1,GAPDH,EZR,AP2M1,FKBP8,CTNNB1	488	31	17206

## Sheet: Pericyte
Table S7b.226 GO term idendtified in CCM lesional pericyte (p<0.01, FDR corrected)
Category	GO ID	Term	Set percentage	PValue	P_FDR	QValue	Genes	Set Total	Pop Hits	Pop Total
BP	GO:0030198	extracellular matrix organization	6.74	4.53e-20	1.38e-16	1.18e-16	COL3A1,COL1A1,COL5A1,COL1A2,POSTN,MMP2,COL5A2,LAMB1,CTSK,CCDC80,LUM,AEBP1,COL4A1,FBLN2,MMP9,COL15A1,CYP1B1,LOXL2,SULF1,MMP14,EMILIN1,CCN2,CCN1,COL12A1,NID2,PRDX4,COL4A2,FMOD,SULF2,COL14A1,COL11A1,FAP,PTX3,SFRP2,COL16A1,SERPINH1,TGFBI,FBLN1,ADAMTS12,ADAMTS14,LRP1,FKBP10,LCP1,PAPLN,SH3PXD2B,ENG,COL13A1,COL18A1,LAMC1,PDGFRA,LOX,NID1,BMP1,ITGB1,OLFML2B,ADAMTS2,ANXA2,COLGALT1,HMCN1,ZNF469,ATXN1L,COL4A…	965	311	16745
BP	GO:0043062	extracellular structure organization	6.74	5.41e-20	1.38e-16	1.18e-16	COL3A1,COL1A1,COL5A1,COL1A2,POSTN,MMP2,COL5A2,LAMB1,CTSK,CCDC80,LUM,AEBP1,COL4A1,FBLN2,MMP9,COL15A1,CYP1B1,LOXL2,SULF1,MMP14,EMILIN1,CCN2,CCN1,COL12A1,NID2,PRDX4,COL4A2,FMOD,SULF2,COL14A1,COL11A1,FAP,PTX3,SFRP2,COL16A1,SERPINH1,TGFBI,FBLN1,ADAMTS12,ADAMTS14,LRP1,FKBP10,LCP1,PAPLN,SH3PXD2B,ENG,COL13A1,COL18A1,LAMC1,PDGFRA,LOX,NID1,BMP1,ITGB1,OLFML2B,ADAMTS2,ANXA2,COLGALT1,HMCN1,ZNF469,ATXN1L,COL4A…	965	312	16745
BP	GO:0045229	external encapsulating structure organization	6.74	7.71e-20	1.38e-16	1.18e-16	COL3A1,COL1A1,COL5A1,COL1A2,POSTN,MMP2,COL5A2,LAMB1,CTSK,CCDC80,LUM,AEBP1,COL4A1,FBLN2,MMP9,COL15A1,CYP1B1,LOXL2,SULF1,MMP14,EMILIN1,CCN2,CCN1,COL12A1,NID2,PRDX4,COL4A2,FMOD,SULF2,COL14A1,COL11A1,FAP,PTX3,SFRP2,COL16A1,SERPINH1,TGFBI,FBLN1,ADAMTS12,ADAMTS14,LRP1,FKBP10,LCP1,PAPLN,SH3PXD2B,ENG,COL13A1,COL18A1,LAMC1,PDGFRA,LOX,NID1,BMP1,ITGB1,OLFML2B,ADAMTS2,ANXA2,COLGALT1,HMCN1,ZNF469,ATXN1L,COL4A…	965	314	16745
BP	GO:0030199	collagen fibril organization	2.59	1.46e-15	1.95e-12	1.67e-12	COL3A1,COL1A1,COL5A1,COL1A2,COL5A2,LUM,AEBP1,CYP1B1,LOXL2,EMILIN1,COL12A1,FMOD,COL14A1,COL11A1,SFRP2,SERPINH1,ADAMTS12,ADAMTS14,FKBP10,COL13A1,LOX,BMP1,ADAMTS2,ANXA2,COLGALT1	965	62	16745
BP	GO:0048002	antigen processing and presentation of peptide antigen	1.87	5.22e-09	5.58e-06	4.77e-06	HLA-DRB5,HLA-DRA,CTSL,HLA-DRB1,HLA-DQB1,CD74,CTSD,HLA-DPB1,HLA-C,TREM2,HLA-A,IFI30,HLA-B,PDIA3,CALR,LGMN,HLA-E,B2M	965	61	16745
BP	GO:0035987	endodermal cell differentiation	1.66	7.24e-09	6.45e-06	5.51e-06	COL5A1,MMP2,COL5A2,LAMB1,FN1,COL6A1,MMP9,MMP14,COL12A1,COL4A2,COL11A1,COL7A1,HMGA2,INHBA,MACROH2A1,CTNNB1	965	49	16745
BP	GO:0002504	antigen processing and presentation of peptide or polysaccharide antigen via MHC class II	1.35	2.13e-08	1.63e-05	1.39e-05	HLA-DRB5,HLA-DRA,CTSL,HLA-DRB1,THBS1,HLA-DQB1,CD74,CTSD,HLA-DPB1,TREM2,IFI30,LGMN,B2M	965	34	16745
BP	GO:0061448	connective tissue development	4.15	2.91e-08	1.95e-05	1.66e-05	COL3A1,COL1A1,COL5A1,TIMP1,CTSK,MGP,EFEMP1,LOXL2,XBP1,SULF1,CCN2,CCN1,PGRMC2,SULF2,COL11A1,SFRP2,HMGA2,SERPINH1,HOXA5,TGFBI,ADAMTS12,SPI1,DDRGK1,MEX3C,ARRDC3,SH3PXD2B,THBS3,UBB,LOX,BMP1,CHSY1,CHST11,CTNNB1,GLG1,TRPS1,SMAD7,CD34,ACAT1,FGFR3,RORC	965	268	16745
BP	GO:0050808	synapse organization	5.6	4.32e-08	2.57e-05	2.20e-05	THBS2,COL4A1,LRRC24,RELN,C1QB,APOE,ARF6,C1QL1,C1QC,GABRA2,TREM2,GPM6A,EIF4G1,RHOA,TUBB,TNC,LGMN,PCDHGC3,DBNL,ACTB,SRPX2,VCP,PFN1,CTNNB1,NRP1,NRXN2,SEMA4D,NEUROD2,PPFIA3,PCLO,SHANK2,GRM5,MAPT,CTNNA2,BAIAP2,DNM3,KIF1A,RAB3A,FZD9,SNCB,DRD2,PPFIA2,IGSF21,NGEF,CAMKV,ERC2,BSN,SLC8A2,NLGN4Y,ADGRB1,SPTBN2,SLC6A1,SEZ6L,NEFL	965	427	16745
BP	GO:0002181	cytoplasmic translation	2.9	9.39e-08	4.35e-05	3.72e-05	RPL13,PKM,FMR1,RPS28,RPL7A,EIF3D,EIF4G1,HNRNPD,RPS2,RPS15,RPS19,RPL27,RPL10A,RPLP1,RPLP2,RPL17,RPS3,RPL18,RPL13A,RPL3,EIF3B,RPS14,RPS8,RPS9,RPL18A,RPL4,YBX1,RACK1	965	158	16745
BP	GO:0002495	antigen processing and presentation of peptide antigen via MHC class II	1.24	9.67e-08	4.35e-05	3.72e-05	HLA-DRB5,HLA-DRA,CTSL,HLA-DRB1,HLA-DQB1,CD74,CTSD,HLA-DPB1,TREM2,IFI30,LGMN,B2M	965	32	16745
BP	GO:0002478	antigen processing and presentation of exogenous peptide antigen	1.35	1.00e-07	4.35e-05	3.72e-05	HLA-DRB5,HLA-DRA,CTSL,HLA-DRB1,HLA-DQB1,CD74,CTSD,HLA-DPB1,HLA-A,IFI30,LGMN,HLA-E,B2M	965	38	16745
BP	GO:0001706	endoderm formation	1.66	1.06e-07	4.35e-05	3.72e-05	COL5A1,MMP2,COL5A2,LAMB1,FN1,COL6A1,MMP9,MMP14,COL12A1,COL4A2,COL11A1,COL7A1,HMGA2,INHBA,MACROH2A1,CTNNB1	965	58	16745
BP	GO:0032963	collagen metabolic process	2.18	1.15e-07	4.39e-05	3.75e-05	COL1A1,COL5A1,COL1A2,RCN3,MMP2,CTSK,MMP9,CTSL,MMP14,EMILIN1,CCN2,CTSB,VIM,FAP,SERPINH1,ADAMTS14,ENG,INHBA,ITGB1,ADAMTS2,MRC2	965	97	16745
BP	GO:0019886	antigen processing and presentation of exogenous peptide antigen via MHC class II	1.14	1.91e-07	6.80e-05	5.81e-05	HLA-DRB5,HLA-DRA,CTSL,HLA-DRB1,HLA-DQB1,CD74,CTSD,HLA-DPB1,IFI30,LGMN,B2M	965	28	16745
BP	GO:0045765	regulation of angiogenesis	4.04	2.31e-07	7.73e-05	6.61e-05	THBS2,SERPINE1,HMOX1,SPARC,CYP1B1,THBS1,XBP1,ADAM12,SULF1,EMILIN1,GPNMB,COL4A2,VEGFA,F3,NIBAN2,PKM,ECSCR,STAB1,SERPINF1,SFRP2,MYDGF,HMGA2,HSPG2,HOXA5,GRN,SPHK1,ENG,DCN,ITGB1,ANGPTL4,CTSH,CTNNB1,NRP1,CD34,ABCC8,ADGRB2,ADGRB1,FGF1,COL4A3	965	278	16745
BP	GO:1901342	regulation of vasculature development	4.04	3.37e-07	1.06e-04	9.06e-05	THBS2,SERPINE1,HMOX1,SPARC,CYP1B1,THBS1,XBP1,ADAM12,SULF1,EMILIN1,GPNMB,COL4A2,VEGFA,F3,NIBAN2,PKM,ECSCR,STAB1,SERPINF1,SFRP2,MYDGF,HMGA2,HSPG2,HOXA5,GRN,SPHK1,ENG,DCN,ITGB1,ANGPTL4,CTSH,CTNNB1,NRP1,CD34,ABCC8,ADGRB2,ADGRB1,FGF1,COL4A3	965	282	16745
BP	GO:0043068	positive regulation of programmed cell death	5.91	3.71e-07	1.10e-04	9.43e-05	MMP2,SFRP4,HTRA1,MMP9,HMOX1,CYP1B1,THBS1,ALDH1A3,PHLDA3,CCN1,CTSD,SOX4,ECSCR,LGALS1,TYROBP,FAP,SFRP2,CD248,ARL6IP5,HOXA5,MCL1,ADAMTSL4-AS1,GRN,PRKRA,LTBR,PRF1,SYK,PDIA3,BCAP31,MAP3K5,CAMK2D,RHOA,NUPR1,INHBA,GSN,UBB,PLEKHN1,ITGB1,ANXA1,RPS3,SAV1,MAGED1,UBE2M,CTSH,CAPN2,CTNNB1,SQSTM1,RACK1,TP63,APC,FZD9,MAP2K4,NET1,HIP1R,PNMA3,OLFM1,CAMK2A,EEF1A2	965	492	16745
BP	GO:0048167	regulation of synaptic plasticity	3.11	4.56e-07	1.26e-04	1.08e-04	RELN,APOE,TYROBP,FMR1,RAB5A,LGMN,STX4,SQSTM1,NEUROD2,PPFIA3,SHANK2,GRM5,MAPT,RIMS3,SYT7,BAIAP2,DRD5,GRIA1,RAB3A,DRD2,SNAP25,NRGN,ERC2,SLC8A2,CRTC1,ADGRB1,CPLX2,FAM107A,CAMK2A,GRIN1	965	190	16745
BP	GO:0019882	antigen processing and presentation	2.18	4.73e-07	1.26e-04	1.08e-04	HLA-DRB5,HLA-DRA,CTSL,HLA-DRB1,THBS1,WAS,HLA-DQB1,CD74,CTSD,HLA-DPB1,HLA-C,TREM2,HLA-A,IFI30,HLA-B,PDIA3,CALR,LGMN,HLA-E,B2M,CTSH	965	105	16745
BP	GO:0050804	modulation of chemical synaptic transmission	5.28	4.94e-07	1.26e-04	1.08e-04	RELN,APOE,TYROBP,FMR1,RAB5A,ROR2,CDH11,GNAI2,ITGB1,LGMN,STX4,PPP1R9B,PSMC5,SQSTM1,NEUROD2,PPFIA3,SHANK2,GRM5,MAPT,RIMS3,SYT7,BAIAP2,DRD5,CHRNB4,NPTXR,GRIA1,RAB3A,KCNMB4,DRD2,STX1A,SNAP25,CPLX1,PLPPR4,SYT1,PHF24,CACNA1B,NRGN,ERC2,SLC8A2,CRTC1,NLGN4Y,ADGRB1,RGS4,SLC6A1,GRM3,CPLX2,FAM107A,BAIAP3,CAMK2A,ATP1A2,GRIN1	965	424	16745
BP	GO:0099177	regulation of trans-synaptic signaling	5.28	5.31e-07	1.29e-04	1.10e-04	RELN,APOE,TYROBP,FMR1,RAB5A,ROR2,CDH11,GNAI2,ITGB1,LGMN,STX4,PPP1R9B,PSMC5,SQSTM1,NEUROD2,PPFIA3,SHANK2,GRM5,MAPT,RIMS3,SYT7,BAIAP2,DRD5,CHRNB4,NPTXR,GRIA1,RAB3A,KCNMB4,DRD2,STX1A,SNAP25,CPLX1,PLPPR4,SYT1,PHF24,CACNA1B,NRGN,ERC2,SLC8A2,CRTC1,NLGN4Y,ADGRB1,RGS4,SLC6A1,GRM3,CPLX2,FAM107A,BAIAP3,CAMK2A,ATP1A2,GRIN1	965	425	16745
BP	GO:0043065	positive regulation of apoptotic process	5.7	7.92e-07	1.84e-04	1.57e-04	MMP2,SFRP4,HTRA1,MMP9,HMOX1,CYP1B1,THBS1,ALDH1A3,PHLDA3,CCN1,CTSD,SOX4,ECSCR,LGALS1,TYROBP,FAP,SFRP2,CD248,ARL6IP5,HOXA5,MCL1,ADAMTSL4-AS1,GRN,PRKRA,LTBR,PDIA3,BCAP31,MAP3K5,CAMK2D,RHOA,NUPR1,INHBA,GSN,UBB,PLEKHN1,ITGB1,ANXA1,RPS3,SAV1,MAGED1,UBE2M,CTSH,CAPN2,CTNNB1,SQSTM1,RACK1,TP63,APC,FZD9,MAP2K4,NET1,HIP1R,PNMA3,OLFM1,CAMK2A,EEF1A2	965	479	16745
BP	GO:0031589	cell-substrate adhesion	4.66	9.39e-07	2.09e-04	1.79e-04	COL3A1,COL1A1,LAMB1,FN1,CCDC80,FBLN2,SERPINE1,FERMT3,CD63,THBS1,ITGBL1,MMP14,EMILIN1,ADAM9,CCN2,CCN1,APOD,NID2,VEGFA,RREB1,PTPRJ,P4HB,VCAM1,COL16A1,PLAU,FBLN1,ADAMTS12,THBS3,COL13A1,RHOA,LAMC1,TLN1,CALR,NID1,ITGB1,ZYX,CTNNB1,NRP1,CD34,RADIL,ST6GAL1,NDNF,PPFIA2,DMTN,FAM107A	965	362	16745
BP	GO:0042060	wound healing	5.18	1.33e-06	2.84e-04	2.42e-04	COL3A1,COL1A1,COL5A1,TIMP1,FN1,SERPINE1,HMOX1,FERMT3,THBS1,WAS,XBP1,EMILIN1,APOE,CCN1,ELK3,VEGFA,RREB1,F3,CLIC1,FAP,PLAU,FBLN1,MYH9,RAP2B,MYOF,SYK,FKBP10,MAP3K5,ANXA5,PLA2G4A,RHOA,PDGFRA,TLN1,LOX,ITGB1,ANXA1,ANXA2,ACTB,LMAN1,MYL12A,CD34,PPL,ABCC8,SYT7,DGKG,DRD5,RAB3A,NDNF,DMTN,FGF1	965	426	16745
BP	GO:0050890	cognition	4.15	1.47e-06	3.02e-04	2.58e-04	HLA-DRA,RELN,APOE,SERPINF1,C1QL1,ARL6IP5,TREM2,ITGB1,LGMN,PPP1R9B,B2M,MEIS2,MAN2B1,NRXN2,SPECC1,NDRG4,NEUROD2,ATXN1L,SHANK2,GRM5,ABCC8,MAPT,CAMK2N1,TMOD2,DRD5,GRIA1,FZD9,CHRNA4,DRD2,SNAP25,NRGN,SLC8A2,CRTC1,NLGN4Y,PDE8B,JAKMIP1,SLC6A1,FAM107A,ATP1A2,GRIN1	965	310	16745
BP	GO:0019884	antigen processing and presentation of exogenous antigen	1.35	1.60e-06	3.08e-04	2.63e-04	HLA-DRB5,HLA-DRA,CTSL,HLA-DRB1,HLA-DQB1,CD74,CTSD,HLA-DPB1,HLA-A,IFI30,LGMN,HLA-E,B2M	965	47	16745
BP	GO:0099504	synaptic vesicle cycle	3.01	1.61e-06	3.08e-04	2.63e-04	ARF6,FMR1,RAB5A,CANX,STX4,ACTB,CTNNB1,SLC17A7,PPFIA3,PCLO,RIMS3,SYT7,DNM3,BRSK2,RAB3A,SNCB,RAB27B,DRD2,STX1A,SNAP25,SH3GL2,CPLX1,SYT1,SYN2,ERC2,BSN,NLGN4Y,PACSIN1,CPLX2	965	191	16745
BP	GO:0010952	positive regulation of peptidase activity	2.9	2.08e-06	3.83e-04	3.27e-04	RCN3,FN1,CCN2,CCN1,CTSD,F3,SFRP2,ARL6IP5,FBLN1,GRN,SYK,BCAP31,MAP3K5,DDRGK1,RHOA,GSN,LGMN,RPS3,CTSH,VCP,RACK1,ST18,MAPT,NLRP12,HIP1R,COL4A3,MBP,GRIN1	965	183	16745
BP	GO:0045862	positive regulation of proteolysis	4.56	2.27e-06	4.05e-04	3.46e-04	RCN3,FN1,SPON1,MMP14,ADAM9,CCN2,APOE,CCN1,CTSD,F3,ECSCR,FMR1,SFRP2,ARL6IP5,TREM2,FBLN1,MYH9,GRN,SYK,BCAP31,MAP3K5,DDRGK1,SNX9,RHOA,NUPR1,AURKAIP1,GSN,LGMN,RPS3,PSMC5,ANXA2,CTSH,ENO1,VCP,SMAD7,RACK1,ST18,MAPT,TNP2,NLRP12,HIP1R,COL4A3,MBP,GRIN1	965	362	16745
BP	GO:0007611	learning or memory	3.73	2.48e-06	4.27e-04	3.65e-04	RELN,APOE,SERPINF1,C1QL1,ARL6IP5,TREM2,ITGB1,LGMN,PPP1R9B,B2M,MEIS2,MAN2B1,NRXN2,SPECC1,NDRG4,NEUROD2,ATXN1L,SHANK2,GRM5,ABCC8,MAPT,CAMK2N1,TMOD2,DRD5,GRIA1,FZD9,DRD2,SNAP25,NRGN,SLC8A2,CRTC1,NLGN4Y,PDE8B,SLC6A1,ATP1A2,GRIN1	965	271	16745
BP	GO:0051216	cartilage development	3.01	2.74e-06	4.59e-04	3.92e-04	COL3A1,COL1A1,TIMP1,CTSK,MGP,EFEMP1,LOXL2,SULF1,CCN2,CCN1,SULF2,COL11A1,SFRP2,HMGA2,SERPINH1,HOXA5,TGFBI,ADAMTS12,DDRGK1,MEX3C,THBS3,BMP1,CHSY1,CHST11,CTNNB1,GLG1,TRPS1,SMAD7,FGFR3	965	196	16745
BP	GO:0071229	cellular response to acid chemical	1.76	2.88e-06	4.67e-04	3.99e-04	COL3A1,COL1A1,COL1A2,MMP2,COL5A2,COL6A1,COL4A1,XBP1,VEGFA,COL16A1,CYBA,HNRNPAB,AVPR1A,HNRNPD,PDGFRA,CAPN2,BAIAP2	965	81	16745
BP	GO:0002396	MHC protein complex assembly	0.83	3.08e-06	4.71e-04	4.02e-04	HLA-DRB5,HLA-DRA,HLA-DRB1,HLA-DQB1,HLA-DPB1,PDIA3,CALR,B2M	965	18	16745
BP	GO:0002501	peptide antigen assembly with MHC protein complex	0.83	3.08e-06	4.71e-04	4.02e-04	HLA-DRB5,HLA-DRA,HLA-DRB1,HLA-DQB1,HLA-DPB1,PDIA3,CALR,B2M	965	18	16745
BP	GO:0016525	negative regulation of angiogenesis	1.97	3.69e-06	5.48e-04	4.68e-04	THBS2,SERPINE1,SPARC,THBS1,SULF1,EMILIN1,COL4A2,NIBAN2,ECSCR,STAB1,SERPINF1,HSPG2,HOXA5,DCN,CTNNB1,ABCC8,ADGRB2,ADGRB1,COL4A3	965	100	16745
BP	GO:0001503	ossification	4.87	4.01e-06	5.70e-04	4.87e-04	COL1A1,COL1A2,SPP1,MMP2,COL5A2,CTSK,CLEC11A,COL6A1,MMP9,VCAN,MGP,CTHRC1,RRBP1,MMP14,TENT5A,CCN2,CCN1,CLIC1,COL11A1,SFRP2,TNFAIP6,TCIRG1,FAM20C,ADAMTS12,IGFBP5,RPS15,ROR2,THBS3,COL13A1,RHOA,CDH11,TPM4,LOX,DNAJC13,BMP1,TNC,CHSY1,MRC2,CTNNB1,SMAD7,ANKH,SLC8A1,SEMA4D,TP63,FGFR3,FZD9,TP53INP2	965	406	16745
BP	GO:0007492	endoderm development	1.76	4.10e-06	5.70e-04	4.87e-04	COL5A1,MMP2,COL5A2,LAMB1,FN1,COL6A1,MMP9,MMP14,COL12A1,COL4A2,COL11A1,COL7A1,HMGA2,LAMC1,INHBA,MACROH2A1,CTNNB1	965	83	16745
BP	GO:0002062	chondrocyte differentiation	2.07	4.19e-06	5.70e-04	4.87e-04	COL3A1,EFEMP1,LOXL2,SULF1,CCN2,SULF2,COL11A1,SFRP2,HMGA2,SERPINH1,TGFBI,ADAMTS12,MEX3C,CHSY1,CHST11,CTNNB1,GLG1,TRPS1,SMAD7,FGFR3	965	110	16745
BP	GO:2000181	negative regulation of blood vessel morphogenesis	1.97	4.30e-06	5.70e-04	4.87e-04	THBS2,SERPINE1,SPARC,THBS1,SULF1,EMILIN1,COL4A2,NIBAN2,ECSCR,STAB1,SERPINF1,HSPG2,HOXA5,DCN,CTNNB1,ABCC8,ADGRB2,ADGRB1,COL4A3	965	101	16745
BP	GO:0007160	cell-matrix adhesion	3.32	4.37e-06	5.70e-04	4.87e-04	COL3A1,FN1,SERPINE1,FERMT3,CD63,THBS1,ITGBL1,MMP14,EMILIN1,ADAM9,CCN2,APOD,NID2,VEGFA,PTPRJ,VCAM1,COL16A1,PLAU,ADAMTS12,THBS3,COL13A1,RHOA,TLN1,NID1,ITGB1,ZYX,CTNNB1,NRP1,CD34,PPFIA2,DMTN,FAM107A	965	233	16745
BP	GO:0010038	response to metal ion	4.35	4.60e-06	5.77e-04	4.93e-04	MMP9,HMOX1,LOXL2,MT2A,THBS1,ADAM9,IGFBP2,CD14,VCAM1,SERPINF1,G6PD,TCIRG1,FBP1,FIBIN,HSPA5,FABP4,HNRNPD,CAMK2D,SLC40A1,CALR,LGMN,B2M,PPP2CB,TTN,SLC30A10,NEUROD2,ABCC8,RYR2,MAPT,SYT7,KCNK3,TRPC3,CPNE6,CPNE5,KCNMB4,DRD2,SYT1,SLC30A2,DMTN,CACNA1G,SLC6A1,MBP	965	348	16745
BP	GO:0070997	neuron death	4.46	4.64e-06	5.77e-04	4.93e-04	CTSZ,HMOX1,DDIT4,GPNMB,APOE,SERPINF1,TYROBP,NES,ARL6IP5,G6PD,TREM2,HSPA5,MCL1,ADAMTSL4-AS1,GRN,EIF4G1,MAP3K5,RHOA,NUPR1,UBB,UNC5B,LGMN,PCDHGC3,UBE2M,CAPN2,CTNNB1,NRP1,RACK1,CD34,SLC30A10,CIT,TP63,MAPT,WFS1,NDNF,FZD9,SNCB,PM20D1,MAP2K4,DRAXIN,FAIM2,AGAP2,CHGA,NEFL	965	360	16745
BP	GO:0040013	negative regulation of locomotion	4.25	4.88e-06	5.82e-04	4.97e-04	COL3A1,TIMP1,SERPINE1,HMOX1,CYP1B1,THBS1,NBL1,MICOS10-NBL1,WAS,SULF1,PODN,EMILIN1,CD74,APOE,APOD,PTPRJ,ARHGAP4,SERPINF1,SFRP2,TNFAIP6,FBLN1,IGFBP5,RAP2B,LRP1,ARRDC3,ENG,RHOA,DCN,APEX1,CALR,DPYSL3,SAP30,NRP1,SMAD7,NDRG4,SEMA4D,GRM5,ABCC8,ST6GAL1,CCDC125,DRD2,ADGRB1	965	337	16745
BP	GO:0007612	learning	2.49	4.99e-06	5.82e-04	4.97e-04	RELN,C1QL1,ITGB1,LGMN,PPP1R9B,MEIS2,NRXN2,SPECC1,NDRG4,NEUROD2,ATXN1L,SHANK2,GRM5,ABCC8,DRD5,DRD2,SNAP25,NRGN,SLC8A2,NLGN4Y,PDE8B,SLC6A1,ATP1A2,GRIN1	965	150	16745
BP	GO:1901343	negative regulation of vasculature development	1.97	5.00e-06	5.82e-04	4.97e-04	THBS2,SERPINE1,SPARC,THBS1,SULF1,EMILIN1,COL4A2,NIBAN2,ECSCR,STAB1,SERPINF1,HSPG2,HOXA5,DCN,CTNNB1,ABCC8,ADGRB2,ADGRB1,COL4A3	965	102	16745
BP	GO:0007229	integrin-mediated signaling pathway	2.07	5.57e-06	6.34e-04	5.42e-04	COL3A1,TIMP1,LAMB1,FN1,FERMT3,CD63,ITGBL1,ADAM9,CCN2,COL16A1,MYH9,SYK,LAMC1,TLN1,NID1,ITGB1,NME2,ZYX,NRP1,DMTN	965	112	16745
BP	GO:0008306	associative learning	1.76	5.76e-06	6.42e-04	5.49e-04	RELN,ITGB1,LGMN,MEIS2,SPECC1,NDRG4,NEUROD2,SHANK2,ABCC8,DRD5,DRD2,SNAP25,NRGN,PDE8B,SLC6A1,ATP1A2,GRIN1	965	85	16745
BP	GO:0051933	amino acid neurotransmitter reuptake	0.62	6.20e-06	6.63e-04	5.67e-04	ITGB1,SLC6A11,SLC6A13,SLC6A1,SLC6A12,ATP1A2	965	10	16745
BP	GO:0099566	regulation of postsynaptic cytosolic calcium ion concentration	0.62	6.20e-06	6.63e-04	5.67e-04	SLC8A1,GRM5,GRIA1,FZD9,ATP2B2,SLC8A2	965	10	16745
BP	GO:1901214	regulation of neuron death	4.04	7.37e-06	7.73e-04	6.60e-04	CTSZ,HMOX1,DDIT4,GPNMB,APOE,SERPINF1,TYROBP,NES,G6PD,TREM2,MCL1,ADAMTSL4-AS1,GRN,EIF4G1,MAP3K5,RHOA,NUPR1,UBB,UNC5B,LGMN,PCDHGC3,UBE2M,CAPN2,CTNNB1,NRP1,RACK1,CD34,SLC30A10,MAPT,WFS1,NDNF,FZD9,SNCB,PM20D1,MAP2K4,DRAXIN,FAIM2,AGAP2,CHGA,NEFL	965	319	16745
BP	GO:0052547	regulation of peptidase activity	4.87	7.74e-06	7.96e-04	6.80e-04	COL6A3,TIMP1,RCN3,C4A,LOC110384692,FN1,MMP9,SERPINE1,THBS1,C4B,CCN2,CTSB,CCN1,ITIH2,VEGFA,CTSD,F3,LXN,SERPINF1,COL7A1,SFRP2,SERPINH1,ARL6IP5,FBLN1,GRN,SYK,LRP1,BCAP31,MAP3K5,DDRGK1,PAPLN,RHOA,GSN,LGMN,RPS3,CSTB,ANXA2,CTSH,VCP,RACK1,ST18,TP63,MAPT,NLRP12,HIP1R,COL4A3,MBP,GRIN1	965	416	16745
BP	GO:0006836	neurotransmitter transport	3.01	1.20e-05	1.18e-03	1.01e-03	FMR1,GABRA2,RAB5A,ITGB1,STX4,NRXN2,SLC17A7,PPFIA3,PCLO,SLC6A11,RIMS3,SYT7,CHRNB4,RAB3A,KCNMB4,DRD2,STX1A,SNAP25,CPLX1,SYT1,SLC6A13,SYN2,ERC2,SLC6A1,CPLX2,SLC6A12,BAIAP3,CAMK2A,ATP1A2	965	211	16745
BP	GO:0099003	vesicle-mediated transport in synapse	3.01	1.20e-05	1.18e-03	1.01e-03	ARF6,FMR1,RAB5A,CANX,STX4,ACTB,CTNNB1,SLC17A7,PPFIA3,PCLO,RIMS3,SYT7,DNM3,BRSK2,RAB3A,SNCB,RAB27B,DRD2,STX1A,SNAP25,SH3GL2,CPLX1,SYT1,SYN2,ERC2,BSN,NLGN4Y,PACSIN1,CPLX2	965	211	16745
BP	GO:0034975	protein folding in endoplasmic reticulum	0.62	1.30e-05	1.26e-03	1.08e-03	P4HB,HSP90B1,HSPA5,PDIA3,CALR,CANX	965	11	16745
BP	GO:0016049	cell growth	5.28	1.42e-05	1.35e-03	1.15e-03	SPP1,FN1,IGFBP4,MMP14,APOE,VEGFA,PTPRJ,ARHGAP4,IGFBP7,SFRP2,CYBA,G6PD,FBP1,IGFBP5,EIF4G1,RTN4,AVPR1A,SPHK1,CAMK2D,MEX3C,ATAD3A,RHOA,INHBA,ITGB1,TNC,PPP1R9B,DBNL,BAP1,ENO1,JADE1,OGFR,CTNNB1,NRP1,SMAD7,RACK1,COBL,SEMA4D,RND2,MAP2,MAPT,CPNE6,CPNE5,MAP2K4,DRAXIN,SH3GL2,NET1,SYT1,SGK2,OLFM1,RGS4,FAM107A	965	476	16745
BP	GO:0071230	cellular response to amino acid stimulus	1.55	1.44e-05	1.35e-03	1.15e-03	COL3A1,COL1A1,COL1A2,MMP2,COL5A2,COL6A1,COL4A1,XBP1,COL16A1,CYBA,HNRNPAB,HNRNPD,PDGFRA,CAPN2,BAIAP2	965	73	16745
BP	GO:0001505	regulation of neurotransmitter levels	3.01	2.24e-05	2.07e-03	1.77e-03	FMR1,GABRA2,RAB5A,COMT,ITGB1,STX4,NRXN2,PPFIA3,PCLO,SLC6A11,RIMS3,SYT7,CHRNB4,RAB3A,KCNMB4,DRD2,STX1A,SNAP25,CPLX1,SYT1,SLC6A13,SYN2,ERC2,SLC6A1,CPLX2,SLC6A12,BAIAP3,CAMK2A,ATP1A2	965	218	16745
BP	GO:0001558	regulation of cell growth	4.66	2.35e-05	2.13e-03	1.82e-03	SPP1,FN1,IGFBP4,MMP14,APOE,VEGFA,PTPRJ,ARHGAP4,IGFBP7,SFRP2,CYBA,G6PD,FBP1,IGFBP5,EIF4G1,RTN4,AVPR1A,SPHK1,CAMK2D,ATAD3A,RHOA,INHBA,TNC,PPP1R9B,DBNL,BAP1,ENO1,JADE1,OGFR,NRP1,SMAD7,RACK1,SEMA4D,RND2,MAP2,MAPT,CPNE6,CPNE5,DRAXIN,NET1,SYT1,SGK2,OLFM1,RGS4,FAM107A	965	409	16745
BP	GO:2000146	negative regulation of cell motility	3.73	2.64e-05	2.34e-03	2.00e-03	COL3A1,TIMP1,SERPINE1,HMOX1,CYP1B1,THBS1,NBL1,MICOS10-NBL1,WAS,SULF1,PODN,EMILIN1,CD74,APOE,APOD,PTPRJ,ARHGAP4,SERPINF1,SFRP2,TNFAIP6,FBLN1,IGFBP5,RAP2B,LRP1,ENG,RHOA,DCN,APEX1,CALR,DPYSL3,SAP30,SMAD7,NDRG4,ABCC8,CCDC125,DRD2,ADGRB1	965	301	16745
BP	GO:0010640	regulation of platelet-derived growth factor receptor signaling pathway	0.83	2.66e-05	2.34e-03	2.00e-03	APOD,PTPRJ,F3,LRP1,PHF14,LOX,NDRG4,HIP1R	965	23	16745
BP	GO:0030574	collagen catabolic process	1.14	2.91e-05	2.51e-03	2.14e-03	MMP2,CTSK,MMP9,CTSL,MMP14,CTSB,FAP,ADAMTS14,ITGB1,ADAMTS2,MRC2	965	44	16745
BP	GO:0001101	response to acid chemical	2.07	3.00e-05	2.55e-03	2.18e-03	COL3A1,COL1A1,COL1A2,MMP2,COL5A2,COL6A1,COL4A1,XBP1,CCN2,VEGFA,COL16A1,CYBA,HNRNPAB,AVPR1A,HNRNPD,RHOA,PDGFRA,CAPN2,BAIAP2,GRIN1	965	125	16745
BP	GO:0030323	respiratory tube development	2.69	3.27e-05	2.74e-03	2.34e-03	COL3A1,RCN3,CTSZ,MMP14,CCN2,VEGFA,HOXA5,IGFBP5,EIF4G1,PROX1,PHF14,PTGES3,PDGFRA,RDH10,LOX,HECA,ADAMTS2,SAV1,CTSH,CTNNB1,TIMELESS,ATXN1L,ABCA3,CLCN2,RAB3A,FGF1	965	189	16745
BP	GO:2001056	positive regulation of cysteine-type endopeptidase activity	2.18	3.71e-05	3.04e-03	2.60e-03	CCN2,CCN1,CTSD,F3,ARL6IP5,SYK,BCAP31,MAP3K5,RHOA,GSN,LGMN,RPS3,CTSH,VCP,RACK1,ST18,MAPT,NLRP12,HIP1R,COL4A3,GRIN1	965	137	16745
BP	GO:0002483	antigen processing and presentation of endogenous peptide antigen	0.73	3.75e-05	3.04e-03	2.60e-03	HLA-DRA,HLA-DRB1,HLA-C,HLA-A,HLA-B,HLA-E,B2M	965	18	16745
BP	GO:0036465	synaptic vesicle recycling	1.55	3.85e-05	3.08e-03	2.63e-03	ARF6,RAB5A,CANX,ACTB,SLC17A7,SYT7,DNM3,RAB3A,SNCB,RAB27B,STX1A,SH3GL2,SYT1,NLGN4Y,PACSIN1	965	79	16745
BP	GO:0045055	regulated exocytosis	3.11	3.91e-05	3.08e-03	2.63e-03	HMOX1,VAMP8,BTK,FMR1,MYH9,RAB5A,SPI1,SYK,GNAI2,IL4R,STX4,PPFIA3,PCLO,RIMS3,SYT7,CACNA1I,PTGDR,RAB3A,DRD2,STX1A,SNAP25,CPLX1,SYT1,DMTN,CACNA1G,SYN2,ERC2,CHGA,CPLX2,BAIAP3	965	236	16745
BP	GO:0043280	positive regulation of cysteine-type endopeptidase activity involved in apoptotic process	1.97	4.85e-05	3.76e-03	3.21e-03	CCN2,CCN1,CTSD,F3,ARL6IP5,SYK,BCAP31,MAP3K5,RHOA,GSN,RPS3,CTSH,VCP,RACK1,ST18,MAPT,NLRP12,HIP1R,COL4A3	965	119	16745
BP	GO:0019883	antigen processing and presentation of endogenous antigen	0.83	5.30e-05	4.05e-03	3.46e-03	HLA-DRA,HLA-DRB1,CD74,HLA-C,HLA-A,HLA-B,HLA-E,B2M	965	25	16745
BP	GO:0060348	bone development	3.01	5.61e-05	4.22e-03	3.61e-03	COL3A1,COL1A1,SFRP4,FBN1,PPIB,SULF1,MMP14,RPL13,SULF2,TYROBP,SERPINH1,FLI1,FAM20C,ADAMTS12,RAB23,SH3PXD2B,ENG,THBS3,COL13A1,RHOA,SLC38A10,LOX,ANXA2,CHSY1,BNC2,GLG1,SEMA4D,FGFR3,SLC10A7	965	229	16745
BP	GO:0002063	chondrocyte development	0.93	5.68e-05	4.22e-03	3.61e-03	SULF1,SULF2,COL11A1,SFRP2,SERPINH1,MEX3C,CHSY1,CHST11,SMAD7	965	32	16745
BP	GO:0010950	positive regulation of endopeptidase activity	2.38	6.15e-05	4.43e-03	3.79e-03	CCN2,CCN1,CTSD,F3,SFRP2,ARL6IP5,SYK,BCAP31,MAP3K5,RHOA,GSN,LGMN,RPS3,CTSH,VCP,RACK1,ST18,MAPT,NLRP12,HIP1R,COL4A3,MBP,GRIN1	965	163	16745
BP	GO:0043200	response to amino acid	1.87	6.17e-05	4.43e-03	3.79e-03	COL3A1,COL1A1,COL1A2,MMP2,COL5A2,COL6A1,COL4A1,XBP1,CCN2,COL16A1,CYBA,HNRNPAB,HNRNPD,RHOA,PDGFRA,CAPN2,BAIAP2,GRIN1	965	111	16745
BP	GO:0030324	lung development	2.59	6.21e-05	4.43e-03	3.79e-03	COL3A1,RCN3,CTSZ,MMP14,CCN2,VEGFA,HOXA5,IGFBP5,EIF4G1,PROX1,PHF14,PTGES3,PDGFRA,RDH10,LOX,ADAMTS2,SAV1,CTSH,CTNNB1,TIMELESS,ATXN1L,ABCA3,CLCN2,RAB3A,FGF1	965	185	16745
BP	GO:0009612	response to mechanical stimulus	2.8	6.53e-05	4.59e-03	3.93e-03	COL1A1,MMP2,THBS1,MMP14,PIEZO2,IGFBP2,COL11A1,CYBA,LTBR,ENG,RHOA,GSN,PIEZO1,MEIS2,CAPN2,CTNNB1,NRXN2,TTN,SLC8A1,PPL,IRF1,RYR2,DRD2,MAP2K4,PHF24,PKD2L2,ATP1A2	965	208	16745
BP	GO:0002399	MHC class II protein complex assembly	0.62	7.26e-05	4.85e-03	4.15e-03	HLA-DRB5,HLA-DRA,HLA-DRB1,HLA-DQB1,HLA-DPB1,B2M	965	14	16745
BP	GO:0002503	peptide antigen assembly with MHC class II protein complex	0.62	7.26e-05	4.85e-03	4.15e-03	HLA-DRB5,HLA-DRA,HLA-DRB1,HLA-DQB1,HLA-DPB1,B2M	965	14	16745
BP	GO:0098760	response to interleukin-7	0.62	7.26e-05	4.85e-03	4.15e-03	P4HB,LSP1,BTK,PDIA3,RAD23B,YBX1	965	14	16745
BP	GO:0098761	cellular response to interleukin-7	0.62	7.26e-05	4.85e-03	4.15e-03	P4HB,LSP1,BTK,PDIA3,RAD23B,YBX1	965	14	16745
BP	GO:0048545	response to steroid hormone	3.83	7.74e-05	5.11e-03	4.37e-03	COL1A1,SPP1,CYP1B1,THBS1,DDIT4,ADAM9,CCN2,IGFBP2,ZFP36L2,PGRMC2,IGFBP7,SERPINF1,CYBA,CARM1,FIBIN,AVPR1A,DDRGK1,ENG,RHOA,RPL27,PTGES3,LOX,CALR,BMI1,NCOA4,ANXA1,PPP1R9B,PAPPA,ABCA3,TP63,IL1RN,GABRB1,ATP1A3,FAM107A,NEFL,MBP,ATP1A2	965	329	16745
BP	GO:0140029	exocytic process	1.55	8.08e-05	5.27e-03	4.51e-03	VAMP8,BTK,SYK,STX4,RAB13,EXOC3,PPFIA3,RAB3A,STX1A,SNAP25,CPLX1,SYT1,DMTN,ERC2,CPLX2	965	84	16745
BP	GO:0042391	regulation of membrane potential	4.56	9.73e-05	6.27e-03	5.36e-03	RELN,KCNK6,PIEZO2,CLIC1,FMR1,GABRA2,ARL6IP5,TREM2,CAMK2D,DCN,UBB,PIEZO1,VCP,WDR1,SMAD7,RACK1,SLC8A1,GRM5,RYR2,KCTD7,MAPT,GABRB1,RIMS3,ATP1A3,SCN11A,BAIAP2,SLC4A4,CACNA1I,KCNK3,CHRNB4,GRIA1,KCNH6,FZD9,CHRNA4,KCNMB4,DRD2,STX1A,CHRFAM7A,CACNA1G,SLC8A2,CRTC1,RGS4,ATP1A2,GRIN1	965	421	16745
BP	GO:0045766	positive regulation of angiogenesis	2.28	1.08e-04	6.78e-03	5.79e-03	SERPINE1,HMOX1,CYP1B1,THBS1,XBP1,ADAM12,EMILIN1,VEGFA,F3,PKM,SFRP2,MYDGF,HMGA2,GRN,SPHK1,ENG,ITGB1,ANGPTL4,CTSH,NRP1,CD34,FGF1	965	158	16745
BP	GO:1904018	positive regulation of vasculature development	2.28	1.08e-04	6.78e-03	5.79e-03	SERPINE1,HMOX1,CYP1B1,THBS1,XBP1,ADAM12,EMILIN1,VEGFA,F3,PKM,SFRP2,MYDGF,HMGA2,GRN,SPHK1,ENG,ITGB1,ANGPTL4,CTSH,NRP1,CD34,FGF1	965	158	16745
BP	GO:0030336	negative regulation of cell migration	3.42	1.14e-04	6.98e-03	5.96e-03	COL3A1,TIMP1,SERPINE1,HMOX1,CYP1B1,THBS1,NBL1,MICOS10-NBL1,SULF1,PODN,EMILIN1,CD74,APOE,APOD,PTPRJ,ARHGAP4,SERPINF1,SFRP2,TNFAIP6,IGFBP5,RAP2B,LRP1,ENG,RHOA,DCN,APEX1,CALR,DPYSL3,SAP30,SMAD7,NDRG4,ABCC8,DRD2,ADGRB1	965	286	16745
BP	GO:0010975	regulation of neuron projection development	4.66	1.15e-04	6.98e-03	5.96e-03	SPP1,FN1,RELN,APOE,VEGFA,VIM,ARF6,ARHGAP4,SERPINF1,SFRP2,CARM1,HSPA5,GRN,RTN4,ROR2,RHOA,SDC2,DPYSL3,B2M,DBNL,CUL7,NRP1,COBL,HECW1,NDRG4,SEMA4D,RND2,MAP2,MAPT,CTNNA2,BAIAP2,DNM3,KIF1A,DGKG,BRSK2,PTK6,NDNF,SNAP25,DRAXIN,PPFIA2,NGEF,CRTC1,PACSIN1,NEFL,MBP	965	437	16745
BP	GO:1901215	negative regulation of neuron death	2.8	1.15e-04	6.98e-03	5.96e-03	HMOX1,GPNMB,APOE,SERPINF1,NES,GRN,EIF4G1,RHOA,UNC5B,LGMN,PCDHGC3,CTNNB1,NRP1,RACK1,CD34,SLC30A10,WFS1,NDNF,FZD9,SNCB,PM20D1,MAP2K4,DRAXIN,FAIM2,AGAP2,CHGA,NEFL	965	215	16745
BP	GO:0007599	hemostasis	2.9	1.19e-04	6.98e-03	5.96e-03	COL3A1,FN1,SERPINE1,FERMT3,THBS1,WAS,EMILIN1,APOE,F3,CLIC1,FAP,FLI1,PLAU,FBLN1,MYH9,RAP2B,SYK,ANXA5,PLA2G4A,PDGFRA,TLN1,ANXA2,ACTB,LMAN1,MYL12A,CD34,DGKG,DMTN	965	227	16745
BP	GO:0043254	regulation of protein-containing complex assembly	4.35	1.19e-04	6.98e-03	5.96e-03	APOE,VEGFA,ARF6,TMSB10,TREM2,DACT1,TMSB4X,HSPA5,EIF4G1,SVIL,SYK,SNX9,LCP1,MSN,FNIP2,RHOA,GSN,PIEZO1,RPS3,RPL13A,DBNL,ABCA1,ARPC3,VCP,PFN1,DHX33,RACK1,MAP2,ABCA3,MAPT,ATAT1,BAIAP2,TMOD2,SPTBN4,RAB3A,STX1A,TPPP,TUBB4A,HIP1R,BAIAP2L1,DMTN,SPTBN2	965	399	16745
BP	GO:0032535	regulation of cellular component size	4.04	1.19e-04	6.98e-03	5.96e-03	SPP1,FN1,WAS,APOE,VEGFA,ARF6,ARHGAP4,TMSB10,TMSB4X,RAB5A,DEPTOR,RTN4,SVIL,SNX9,MSN,RHOA,GSN,DBNL,ARPC3,PFN1,NRP1,WDR1,SEMA4D,CIT,RND2,MAP2,MAPT,SLC12A7,BAIAP2,TMOD2,SPTBN4,DRAXIN,HIP1R,BAIAP2L1,DMTN,OLFM1,SPTBN2,RAP1GAP2,NEFL	965	361	16745
BP	GO:0019722	calcium-mediated signaling	2.69	1.20e-04	6.98e-03	5.96e-03	PTPRJ,BTK,VCAM1,CMKLR1,TREM2,AVPR1A,SYK,BCAP31,SPHK1,CAMK2D,PPP1R9B,CD4,SLC8A1,NEUROD2,GRM5,RYR2,PPP3R2,MAPT,ACKR3,ADGRB2,PLA2G4B,MYOZ2,DMTN,SLC8A2,ATP1A2,GRIN1	965	204	16745
BP	GO:0031960	response to corticosteroid	2.28	1.30e-04	7.43e-03	6.35e-03	COL1A1,CYP1B1,DDIT4,ADAM9,CCN2,IGFBP2,ZFP36L2,IGFBP7,SERPINF1,CYBA,FIBIN,AVPR1A,ENG,RHOA,RPL27,BMI1,ANXA1,PAPPA,ABCA3,IL1RN,FAM107A,NEFL	965	160	16745
BP	GO:1903319	positive regulation of protein maturation	0.83	1.30e-04	7.43e-03	6.35e-03	SPON1,MMP14,SOX4,MYH9,GSN,ANXA2,ENO1,TNP2	965	28	16745
BP	GO:0006457	protein folding	2.69	1.41e-04	7.81e-03	6.67e-03	PPIB,SDF2L1,CD74,PRDX4,TXNDC5,PDIA4,P4HB,HSP90B1,HSPA5,AHSP,GRN,PDIA3,FKBP10,PTGES3,CALR,CANX,PDIA6,B2M,CCT7,LMAN1,CCT5,SIL1,WIPF1,ANP32E,FKBP8,WFS1	965	206	16745
BP	GO:0007269	neurotransmitter secretion	2.18	1.42e-04	7.81e-03	6.67e-03	FMR1,RAB5A,STX4,NRXN2,PPFIA3,PCLO,RIMS3,SYT7,CHRNB4,RAB3A,KCNMB4,DRD2,STX1A,SNAP25,CPLX1,SYT1,SYN2,ERC2,CPLX2,BAIAP3,CAMK2A	965	150	16745
BP	GO:0099643	signal release from synapse	2.18	1.42e-04	7.81e-03	6.67e-03	FMR1,RAB5A,STX4,NRXN2,PPFIA3,PCLO,RIMS3,SYT7,CHRNB4,RAB3A,KCNMB4,DRD2,STX1A,SNAP25,CPLX1,SYT1,SYN2,ERC2,CPLX2,BAIAP3,CAMK2A	965	150	16745
BP	GO:0099558	maintenance of synapse structure	0.73	1.64e-04	8.95e-03	7.64e-03	ARF6,C1QL1,PCLO,SHANK2,RAB3A,ERC2,BSN	965	22	16745
BP	GO:2001233	regulation of apoptotic signaling pathway	3.94	1.66e-04	8.95e-03	7.64e-03	MMP9,SERPINE1,HMOX1,THBS1,MAZ,XBP1,CD74,P4HB,PTTG1IP,SFRP2,TREM2,MCL1,ADAMTSL4-AS1,DEPTOR,PRKRA,LTBR,PDIA3,BCAP31,NUPR1,INHBA,UBB,GNAI2,BMI1,UNC5B,STX4,RPS3,MAGED1,TPT1,CTSH,ENO1,LMNA,CTNNB1,NRP1,RACK1,TP63,WFS1,ACKR3,FZD9,FAIM2	965	354	16745
BP	GO:0002474	antigen processing and presentation of peptide antigen via MHC class I	0.83	1.71e-04	9.16e-03	7.82e-03	HLA-C,HLA-A,IFI30,HLA-B,PDIA3,CALR,HLA-E,B2M	965	29	16745
BP	GO:0060541	respiratory system development	2.69	1.78e-04	9.45e-03	8.07e-03	COL3A1,RCN3,CTSZ,ALDH1A3,MMP14,CCN2,VEGFA,HOXA5,IGFBP5,EIF4G1,PROX1,PHF14,PTGES3,PDGFRA,RDH10,LOX,ADAMTS2,SAV1,CTSH,CTNNB1,TIMELESS,ATXN1L,ABCA3,CLCN2,RAB3A,FGF1	965	209	16745
CC	GO:0062023	collagen-containing extracellular matrix	10.01	1.16e-35	7.29e-33	5.31e-33	COL3A1,COL1A1,COL6A3,COL5A1,THBS2,COL1A2,POSTN,TIMP1,MMP2,COL5A2,LAMB1,FN1,CCDC80,LUM,HTRA1,COL6A1,AEBP1,LTBP2,COL4A1,CTSZ,FBLN2,MMP9,COL15A1,SERPINE1,CTSL,FBN1,SPARC,VCAN,MGP,MXRA5,EFEMP1,CTHRC1,LOXL2,THBS1,SULF1,COL6A2,SPON1,PODN,PSAP,EMILIN1,C1QB,CCN2,CTSB,S100A6,APOE,CCN1,COL12A1,ITIH2,NID2,COL4A2,FMOD,CTSD,F3,PKM,IGFBP7,LGALS1,COL14A1,RARRES2,SERPINF1,COL11A1,COL7A1,SFRP2,COL16A1,C1QC,HSPG2,…	989	420	17639
CC	GO:0005788	endoplasmic reticulum lumen	7.79	1.08e-29	3.41e-27	2.49e-27	COL3A1,COL1A1,COL6A3,COL5A1,COL1A2,SPP1,TIMP1,RCN3,COL5A2,LAMB1,C4A,LOC110384692,FN1,COL6A1,COL4A1,CTSZ,COL15A1,FBN1,VCAN,IGFBP4,THBS1,PPIB,COL6A2,SPON1,SDF2L1,APOE,CCN1,COL12A1,ITIH2,COL4A2,TXNDC5,PDIA4,MANF,P4HB,CKAP4,IGFBP7,LGALS1,COL14A1,COL11A1,COL7A1,COL16A1,MYDGF,SERPINH1,HSP90B1,FAM20C,IGFBP5,HSPA5,RCN1,PDIA3,FKBP10,OS9,CP,FSTL1,COL13A1,COL18A1,LAMC1,SDC2,CALR,APOL1,CANX,PDIA6,TNC,LTBP1,B…	989	308	17639
CC	GO:0005581	collagen trimer	3.03	8.11e-17	1.70e-14	1.24e-14	COL3A1,COL1A1,COL6A3,COL5A1,COL1A2,COL5A2,C1QTNF5,LUM,COL6A1,COL4A1,COL15A1,CTHRC1,COL6A2,EMILIN1,C1QB,COL12A1,COL4A2,COL14A1,COL11A1,COL7A1,COL16A1,C1QL1,C1QC,MSR1,COL13A1,COL18A1,LOX,COL4A4,COL9A3,COL4A3	989	85	17639
CC	GO:0030055	cell-substrate junction	6.88	6.96e-15	1.10e-12	7.99e-13	FERMT3,PPIB,ITGBL1,MMP14,ADAM9,AFAP1,PDLIM1,P4HB,VIM,MARCKS,ARF6,FAP,CD99,CYBA,HSPG2,RPL7A,HSP90B1,PLAU,HSPA5,MYH9,PPP1CC,SVIL,PDIA3,LRP1,RPS2,RPS15,LCP1,ANXA5,MSN,ENG,RPS19,RHOA,RPL27,RPL10A,TPM4,TLN1,RPLP1,GSN,CALR,RPLP2,ITGB1,TNC,ANXA1,RPS3,RPL18,RPL13A,REXO2,B2M,RPL3,TNS3,FAT1,RPS14,ZYX,RPS8,ACTB,ARPC3,RPS9,HMCN1,RPL4,MRC2,PFN1,CAPN2,CTNNB1,NRP1,ATAT1,FGFR3,ADGRB1,FAM107A	989	431	17639
CC	GO:0005925	focal adhesion	6.67	2.41e-14	3.04e-12	2.21e-12	PPIB,ITGBL1,MMP14,ADAM9,AFAP1,PDLIM1,P4HB,VIM,MARCKS,ARF6,FAP,CD99,CYBA,HSPG2,RPL7A,HSP90B1,PLAU,HSPA5,MYH9,PPP1CC,SVIL,PDIA3,LRP1,RPS2,RPS15,LCP1,ANXA5,MSN,ENG,RPS19,RHOA,RPL27,RPL10A,TPM4,TLN1,RPLP1,GSN,CALR,RPLP2,ITGB1,TNC,ANXA1,RPS3,RPL18,RPL13A,REXO2,B2M,RPL3,TNS3,FAT1,RPS14,ZYX,RPS8,ACTB,ARPC3,RPS9,RPL4,MRC2,PFN1,CAPN2,CTNNB1,NRP1,ATAT1,FGFR3,ADGRB1,FAM107A	989	421	17639
CC	GO:0005604	basement membrane	2.83	2.82e-13	2.96e-11	2.16e-11	COL5A1,THBS2,TIMP1,LAMB1,FN1,CCDC80,COL4A1,COL15A1,FBN1,SPARC,LOXL2,NID2,COL4A2,SERPINF1,COL7A1,HSPG2,TGFBI,LAMA4,FBLN1,COL18A1,LAMC1,NID1,TNC,ANXA2,HMCN1,COL4A4,COL9A3,COL4A3	989	97	17639
CC	GO:0098644	complex of collagen trimers	1.31	1.55e-11	1.40e-09	1.02e-09	COL3A1,COL1A1,COL5A1,COL1A2,COL5A2,LUM,COL4A1,COL4A2,COL11A1,COL7A1,COL16A1,COL4A4,COL4A3	989	22	17639
CC	GO:0030139	endocytic vesicle	5.26	2.66e-11	2.10e-09	1.53e-09	HLA-DRB5,HLA-DRA,CTSL,SPARC,HLA-DRB1,WAS,VAMP8,HLA-DQB1,CD74,APOE,CEMIP,VIM,ARF6,CD163,STAB1,HLA-DPB1,CYBA,TCIRG1,HLA-C,HSP90B1,HLA-A,MSR1,RAB5A,RAB23,AVPR1A,HLA-B,SYK,PDIA3,LRP1,SPHK1,CAMK2D,ROR2,GSN,UBB,CALR,STX4,HLA-E,B2M,ZYX,ABCA1,RAB13,CD4,RAB11FIP4,SYT7,ATP6V0D2,GRIA1,EPGN,STAB2,DRD2,SH3GL2,SYT1,CAMK2A	989	337	17639
CC	GO:0071556	integral component of lumenal side of endoplasmic reticulum membrane	1.31	2.63e-10	1.66e-08	1.21e-08	HLA-DRB5,HLA-DRA,HLA-DRB1,HLA-DQB1,CD74,HLA-DPB1,HLA-C,HLA-A,HLA-B,BCAP31,CALR,CANX,HLA-E	989	26	17639
CC	GO:0098553	lumenal side of endoplasmic reticulum membrane	1.31	2.63e-10	1.66e-08	1.21e-08	HLA-DRB5,HLA-DRA,HLA-DRB1,HLA-DQB1,CD74,HLA-DPB1,HLA-C,HLA-A,HLA-B,BCAP31,CALR,CANX,HLA-E	989	26	17639
CC	GO:0030666	endocytic vesicle membrane	3.54	4.00e-10	2.29e-08	1.67e-08	HLA-DRB5,HLA-DRA,HLA-DRB1,VAMP8,HLA-DQB1,CD74,APOE,CD163,STAB1,HLA-DPB1,CYBA,TCIRG1,HLA-C,HLA-A,MSR1,RAB5A,RAB23,HLA-B,LRP1,CAMK2D,ROR2,UBB,CALR,STX4,HLA-E,B2M,CD4,SYT7,ATP6V0D2,GRIA1,EPGN,STAB2,SH3GL2,SYT1,CAMK2A	989	190	17639
CC	GO:0098576	lumenal side of membrane	1.42	5.06e-10	2.66e-08	1.93e-08	HLA-DRB5,HLA-DRA,HLA-DRB1,HLA-DQB1,CD74,HLA-DPB1,HLA-C,HLA-A,HLA-B,BCAP31,CALR,CANX,HLA-E,CTSA	989	32	17639
CC	GO:0022626	cytosolic ribosome	2.33	5.12e-09	2.48e-07	1.81e-07	RPL13,APOD,RPS28,RPL7A,RPS2,RPS15,RPS19,RPL27,RPL10A,RPLP1,RPLP2,RPL17,RPS3,RPL18,RPL13A,RPL3,RPS14,RPS8,RPS9,RPL18A,RPL4,RACK1,ZCCHC17	989	100	17639
CC	GO:0042611	MHC protein complex	1.11	6.50e-09	2.92e-07	2.13e-07	HLA-DRB5,HLA-DRA,HLA-DRB1,HLA-DQB1,CD74,HLA-DPB1,HLA-C,HLA-A,HLA-B,HLA-E,B2M	989	22	17639
CC	GO:0005583	fibrillar collagen trimer	0.81	3.84e-08	1.51e-06	1.10e-06	COL3A1,COL1A1,COL5A1,COL1A2,COL5A2,LUM,COL11A1,COL16A1	989	12	17639
CC	GO:0098643	banded collagen fibril	0.81	3.84e-08	1.51e-06	1.10e-06	COL3A1,COL1A1,COL5A1,COL1A2,COL5A2,LUM,COL11A1,COL16A1	989	12	17639
CC	GO:0072562	blood microparticle	2.33	5.00e-08	1.85e-06	1.35e-06	C4A,LOC110384692,FN1,C1S,C1R,JCHAIN,C4B,C1QB,APOE,ITIH2,CLIC1,C1QC,CFH,CP,ANXA5,MSN,ENG,GSN,APOL1,PSMC5,ACTB,ANGPTL4,LGALS3BP,PFN1	989	112	17639
CC	GO:0001726	ruffle	3.03	6.65e-08	2.33e-06	1.70e-06	S100A6,PTPRJ,S100A11,ARF6,FAP,MYH9,RAB5A,SNX9,LCP1,RHOA,TLN1,MYO10,ITGB1,RPS3,NME2,PPP1R9B,DBNL,EEF1A1,WIPF1,COBL,ARHGEF4,BAIAP2,APC,PTK6,HIP1R,PLA2G4F,TESC,PACSIN1,PSD,FAM107A	989	179	17639
CC	GO:0030134	COPII-coated ER to Golgi transport vesicle	2.02	9.38e-08	2.98e-06	2.17e-06	HLA-DRB5,CTSZ,HLA-DRA,HLA-DRB1,HLA-DQB1,CD74,HLA-DPB1,COL7A1,SEC13,HLA-C,HLA-A,HLA-B,HLA-E,B2M,SEC24D,LMAN1,TMED9,TMED2,PITPNM3,GRIA1	989	90	17639
CC	GO:0012507	ER to Golgi transport vesicle membrane	1.62	9.47e-08	2.98e-06	2.17e-06	HLA-DRB5,HLA-DRA,HLA-DRB1,HLA-DQB1,CD74,HLA-DPB1,SEC13,HLA-C,HLA-A,HLA-B,HLA-E,B2M,SEC24D,LMAN1,TMED2,GRIA1	989	59	17639
CC	GO:0030662	coated vesicle membrane	3.13	1.10e-07	3.07e-06	2.23e-06	HLA-DRB5,HLA-DRA,HLA-DRB1,VAMP8,HLA-DQB1,CD74,APOE,CEMIP,HLA-DPB1,SEC13,HLA-C,HLA-A,RAB5A,HLA-B,ROR2,HLA-E,B2M,SEC24D,DBNL,LMAN1,TMED2,CD4,SLC17A7,ATP6V1G2,GRIA1,RAB3A,EPGN,SH3GL2,HIP1R,SYT1,NRGN	989	193	17639
CC	GO:0042470	melanosome	2.22	1.13e-07	3.07e-06	2.23e-06	CD63,PPIB,MMP14,GPNMB,CTSB,PDIA4,CTSD,P4HB,SERPINF1,HSP90B1,HSPA5,RAB5A,PDIA3,CANX,PDIA6,ITGB1,RAB2A,ANXA2,CALU,RPN1,ATP6V1G2,RAB27B	989	108	17639
CC	GO:0048770	pigment granule	2.22	1.13e-07	3.07e-06	2.23e-06	CD63,PPIB,MMP14,GPNMB,CTSB,PDIA4,CTSD,P4HB,SERPINF1,HSP90B1,HSPA5,RAB5A,PDIA3,CANX,PDIA6,ITGB1,RAB2A,ANXA2,CALU,RPN1,ATP6V1G2,RAB27B	989	108	17639
CC	GO:0043025	neuronal cell body	5.76	1.17e-07	3.07e-06	2.23e-06	C4A,LOC110384692,APOE,APOD,SERPINF1,FMR1,CYBA,GABRA2,RAB5A,GPM6A,ROR2,UBB,MYO10,CANX,PPP1R9B,DBNL,CAPN2,RACK1,SLC8A1,COBL,CIT,SHANK2,MAP2,MAPT,RCVRN,ATP1A3,CLCN2,BAIAP2,DDN,SPTBN4,GRIA1,CHRNA4,CPNE6,ATP2B2,SNCB,CPNE5,DRD2,ROGDI,MAP2K4,CPLX1,TUBB4A,HIP1R,KIF5C,CACNA1B,NRGN,SLC8A2,CRTC1,CKB,OLFM1,SPTBN2,MAST1,SLC6A1,CPLX2,SEZ6L,RAP1GAP,MBP,ATP1A2,KIF5A	989	488	17639
CC	GO:0043197	dendritic spine	2.93	1.41e-07	3.56e-06	2.59e-06	FMR1,GPM6A,PPP1CC,RHOA,CANX,ITGB1,STX4,PPP1R9B,SLC8A1,SHANK2,GRM5,MAPT,ATP1A3,BAIAP2,DNM3,DDN,GRIA1,ATP2B2,DRD2,HIP1R,PPFIA2,NRGN,SLC8A2,ADGRB1,PSD,GRM3,CAMK2A,ATP1A2,GRIN1	989	175	17639
CC	GO:0044309	neuron spine	2.93	1.60e-07	3.71e-06	2.70e-06	FMR1,GPM6A,PPP1CC,RHOA,CANX,ITGB1,STX4,PPP1R9B,SLC8A1,SHANK2,GRM5,MAPT,ATP1A3,BAIAP2,DNM3,DDN,GRIA1,ATP2B2,DRD2,HIP1R,PPFIA2,NRGN,SLC8A2,ADGRB1,PSD,GRM3,CAMK2A,ATP1A2,GRIN1	989	176	17639
CC	GO:0030658	transport vesicle membrane	3.34	1.63e-07	3.71e-06	2.70e-06	HLA-DRB5,HLA-DRA,HLA-DRB1,HLA-DQB1,CD74,HLA-DPB1,GABRA2,SEC13,HLA-C,HLA-A,RAB5A,HLA-B,HLA-E,B2M,SEC24D,LMAN1,TMED2,SLC17A7,ARFGEF3,ABCC8,WFS1,ATP6V1G2,SYT7,GRIA1,RAB3A,RAB27B,DRD2,STX1A,SVOP,SYT1,NRGN,SYN2,BSN	989	217	17639
CC	GO:0030135	coated vesicle	4.15	1.65e-07	3.71e-06	2.70e-06	HLA-DRB5,CTSZ,HLA-DRA,HLA-DRB1,VAMP8,HLA-DQB1,CD74,APOE,CEMIP,HLA-DPB1,COL7A1,SEC13,HLA-C,HLA-A,RAB5A,HLA-B,BCAP31,SNX9,ROR2,HLA-E,B2M,SEC24D,DBNL,LMAN1,TMED9,RAB13,TMED2,CD4,PITPNM3,SLC17A7,ATP6V1G2,GRIA1,RAB3A,EPGN,CPNE6,RAB27B,SH3GL2,HIP1R,SYT1,NRGN,PACSIN1	989	304	17639
CC	GO:0097060	synaptic membrane	4.75	2.48e-07	5.39e-06	3.93e-06	FMR1,GABRA2,GPM6A,COL13A1,CANX,ITGB1,STX4,PPP1R9B,DBNL,KCTD12,SRPX2,ADAM22,CTNNB1,NRP1,EXOC3,SLC8A1,KCTD16,SHANK2,GRM5,SLC6A11,GABRB1,RIMS3,ATP1A3,SYT7,BAIAP2,DNM3,DDN,CHRNB4,CADM3,GRIA1,CHRNA4,ATP2B2,DRD2,STX1A,SNAP25,HIP1R,IGSF21,PLPPR4,SYT1,KCNJ9,NRGN,ERC2,FAIM2,NLGN4Y,SLC6A1,GRM3,GRIN1	989	378	17639
CC	GO:0005938	cell cortex	4.04	7.49e-07	1.57e-05	1.15e-05	CTSZ,TNFAIP2,CCN2,MARCKS,ARF6,MYH9,SNX9,NCL,RHOA,TPM4,GSN,MYO10,PPP1R9B,DBNL,ACTB,EEF1A1,HMCN1,ENO1,PFN1,CAPN2,CTNNB1,WDR1,EXOC3,COBL,PPFIA3,RND2,PCLO,RIMS3,AQP7,PDZD4,PARD6G,SPTBN4,HIP1R,DMTN,ERC2,GPSM2,BSN,SPTBN2,MOBP,FGF1	989	310	17639
CC	GO:0098978	glutamatergic synapse	4.04	2.31e-06	4.70e-05	3.42e-05	APOE,ARF6,GPM6A,PPP1CC,RHOA,CDH11,CANX,ITGB1,STX4,ACTB,VCP,PFN1,NRP1,PPFIA3,PCLO,SHANK2,GRM5,BAIAP2,DNM3,NPTXR,GRIA1,FZD9,ATP2B2,DRD2,STX1A,SNAP25,SH3GL2,CPLX1,PLPPR4,SYT1,TSPOAP1,NRGN,CAMKV,SYN2,ERC2,BSN,CRTC1,NLGN4Y,SPTBN2,GRM3	989	324	17639
CC	GO:0030133	transport vesicle	4.75	2.91e-06	5.74e-05	4.18e-05	C1QTNF5,HLA-DRB5,HLA-DRA,HLA-DRB1,HLA-DQB1,CD74,HLA-DPB1,PLIN3,GABRA2,SEC13,HLA-C,HLA-A,RAB5A,HLA-B,SURF4,SLC40A1,STX4,DPYSL3,HLA-E,B2M,SEC24D,LMAN1,TMED9,RAB13,TMED2,SLC17A7,ARFGEF3,ABCC8,WFS1,ATP6V1G2,SYT7,TRIM9,FGFR3,GRIA1,RAB3A,RAB27B,DRD2,ROGDI,STX1A,SVOP,SNAP25,SYT1,NRGN,SYN2,BSN,CHGA,GRIN1	989	412	17639
CC	GO:0005840	ribosome	3.03	3.02e-06	5.77e-05	4.21e-05	RRBP1,RPL13,APOD,RPS28,MRPS18A,RPL7A,MRPL51,RPS2,RPS15,RPS19,RPL27,RPL10A,AURKAIP1,APEX1,RPLP1,RPLP2,RPL17,CANX,RPS3,RPL18,RPL13A,BTF3,RPL3,RPS14,RPS8,RPS9,RPL18A,RPL4,RACK1,ZCCHC17	989	213	17639
CC	GO:0030863	cortical cytoskeleton	1.92	6.09e-06	1.13e-04	8.22e-05	MYH9,SNX9,TPM4,GSN,PPP1R9B,DBNL,ACTB,EEF1A1,CAPN2,WDR1,COBL,PCLO,RIMS3,SPTBN4,DMTN,ERC2,BSN,SPTBN2,MOBP	989	106	17639
CC	GO:0042613	MHC class II protein complex	0.71	7.38e-06	1.31e-04	9.52e-05	HLA-DRB5,HLA-DRA,HLA-DRB1,HLA-DQB1,CD74,HLA-DPB1,B2M	989	15	17639
CC	GO:0043202	lysosomal lumen	1.82	7.46e-06	1.31e-04	9.52e-05	CTSK,LUM,CTSL,VCAN,PSAP,CD74,CTSB,TXNDC5,FMOD,CTSD,HSPG2,IFI30,SDC2,DCN,LGMN,CTSA,MAN2B1,GPC5	989	98	17639
CC	GO:0042734	presynaptic membrane	2.33	8.25e-06	1.40e-04	1.02e-04	FMR1,GPM6A,CANX,STX4,KCTD12,CTNNB1,EXOC3,KCTD16,SLC6A11,RIMS3,ATP1A3,SYT7,CADM3,ATP2B2,DRD2,STX1A,SNAP25,IGSF21,SYT1,KCNJ9,ERC2,SLC6A1,GRM3	989	148	17639
CC	GO:0030665	clathrin-coated vesicle membrane	2.12	9.69e-06	1.60e-04	1.17e-04	HLA-DRB5,HLA-DRA,HLA-DRB1,VAMP8,HLA-DQB1,CD74,APOE,CEMIP,HLA-DPB1,RAB5A,ROR2,DBNL,CD4,SLC17A7,ATP6V1G2,RAB3A,EPGN,SH3GL2,HIP1R,SYT1,NRGN	989	129	17639
CC	GO:0022625	cytosolic large ribosomal subunit	1.31	9.93e-06	1.60e-04	1.17e-04	RPL13,RPL7A,RPL27,RPL10A,RPLP1,RPLP2,RPL17,RPL18,RPL13A,RPL3,RPL18A,RPL4,ZCCHC17	989	56	17639
CC	GO:0034663	endoplasmic reticulum chaperone complex	0.61	1.11e-05	1.75e-04	1.27e-04	PPIB,SDF2L1,P4HB,HSP90B1,HSPA5,PDIA6	989	11	17639
CC	GO:0031252	cell leading edge	4.65	1.16e-05	1.78e-04	1.30e-04	S100A6,PTPRJ,S100A11,P4HB,VIM,ARF6,FAP,GABRA2,MYH9,RAB5A,SNX9,LCP1,RHOA,TLN1,GSN,PIEZO1,MYO10,ITGB1,STX4,DPYSL3,RPS3,NME2,PPP1R9B,FAT1,DBNL,ACTB,EEF1A1,ARPC3,RAB13,WIPF1,CTNNB1,COBL,ARHGEF4,MAPT,BAIAP2,DDN,APC,GRIA1,PTK6,ATP2B2,HIP1R,PLA2G4F,TESC,PACSIN1,PSD,FAM107A	989	421	17639
CC	GO:0005844	polysome	1.42	1.39e-05	2.08e-04	1.52e-04	VIM,FMR1,RPS28,RPL7A,EIF4G1,RPL10A,CALR,RPS3,HDLBP,RPL18,BTF3,EEF2,RPL18A,MSI2	989	66	17639
CC	GO:0048786	presynaptic active zone	1.52	1.47e-05	2.15e-04	1.57e-04	GPM6A,CANX,STX4,CTNNB1,SLC17A7,PPFIA3,PCLO,SHANK2,RIMS3,RAB3A,ATP2B2,STX1A,PPFIA2,ERC2,BSN	989	75	17639
CC	GO:0034774	secretory granule lumen	3.74	1.59e-05	2.28e-04	1.66e-04	TIMP1,FN1,FTL,CTSZ,SERPINE1,ISLR,SPARC,FERMT3,THBS1,PRDX4,TXNDC5,VEGFA,CTSD,S100A11,PKM,RARRES2,PTX3,LYZ,CFD,TMSB4X,GRN,MVP,GSN,TUBB,NME2,B2M,CSTB,FAM3C,EEF2,DBNL,ANXA2,EEF1A1,CTSA,CTSH,LGALS3BP,VCP,MAN2B1	989	314	17639
CC	GO:0060205	cytoplasmic vesicle lumen	3.74	1.96e-05	2.75e-04	2.00e-04	TIMP1,FN1,FTL,CTSZ,SERPINE1,ISLR,SPARC,FERMT3,THBS1,PRDX4,TXNDC5,VEGFA,CTSD,S100A11,PKM,RARRES2,PTX3,LYZ,CFD,TMSB4X,GRN,MVP,GSN,TUBB,NME2,B2M,CSTB,FAM3C,EEF2,DBNL,ANXA2,EEF1A1,CTSA,CTSH,LGALS3BP,VCP,MAN2B1	989	317	17639
CC	GO:0140534	endoplasmic reticulum protein-containing complex	2.02	2.04e-05	2.79e-04	2.03e-04	PPIB,DDOST,SDF2L1,P4HB,HSP90B1,HLA-A,HSPA5,PDIA3,MAP3K5,OS9,CALR,RPN2,PDIA6,MLEC,B2M,EMC7,PRKCSH,VCP,RPN1,SEC11C	989	125	17639
CC	GO:0031253	cell projection membrane	3.94	2.16e-05	2.90e-04	2.11e-04	PTPRJ,ARF6,FAP,GABRA2,LCP1,MSN,RHOA,TLN1,PIEZO1,MYO10,ITGB1,STX4,RPS3,PPP1R9B,EEF1A1,CTNNB1,NDRG4,PDE6A,SHANK2,ARHGEF4,MAPT,TMEM17,DDN,APC,DRD5,GRIA1,FZD9,ATP2B2,DRD2,SLC19A1,HIP1R,TRPM6,PLA2G4F,SLC5A6,DMTN,TESC,PACSIN1,PSD,FAM107A	989	343	17639
CC	GO:0031983	vesicle lumen	3.74	2.26e-05	2.96e-04	2.16e-04	TIMP1,FN1,FTL,CTSZ,SERPINE1,ISLR,SPARC,FERMT3,THBS1,PRDX4,TXNDC5,VEGFA,CTSD,S100A11,PKM,RARRES2,PTX3,LYZ,CFD,TMSB4X,GRN,MVP,GSN,TUBB,NME2,B2M,CSTB,FAM3C,EEF2,DBNL,ANXA2,EEF1A1,CTSA,CTSH,LGALS3BP,VCP,MAN2B1	989	319	17639
CC	GO:0030669	clathrin-coated endocytic vesicle membrane	1.42	2.37e-05	3.05e-04	2.22e-04	HLA-DRB5,HLA-DRA,HLA-DRB1,VAMP8,HLA-DQB1,CD74,APOE,HLA-DPB1,RAB5A,ROR2,CD4,EPGN,SH3GL2,SYT1	989	69	17639
CC	GO:0150034	distal axon	3.34	2.49e-05	3.14e-04	2.29e-04	ARHGAP4,FMR1,RAB5A,GPM6A,DPYSL3,PPP1R9B,ACTB,EXOC3,SLC8A1,COBL,KIF21B,SHANK2,NDRG2,MAP2,MAPT,ATP1A3,BRSK2,ATCAY,RAB3A,SNCB,DRD2,SNAP25,CPLX1,KIF5C,TSPOAP1,NGEF,ERC2,SLC8A2,PACSIN1,OLFM1,CPLX2,NEFL,GRIN1	989	272	17639
CC	GO:0002102	podosome	0.91	2.59e-05	3.20e-04	2.33e-04	FERMT3,VCAM1,SVIL,LCP1,SH3PXD2B,TPM4,GSN,DBNL,WDR1	989	30	17639
CC	GO:0045335	phagocytic vesicle	2.12	2.79e-05	3.37e-04	2.46e-04	WAS,VAMP8,VIM,CYBA,TCIRG1,HLA-C,HLA-A,RAB5A,RAB23,HLA-B,SYK,PDIA3,GSN,CALR,STX4,HLA-E,B2M,ZYX,ABCA1,SYT7,ATP6V0D2	989	138	17639
CC	GO:0032587	ruffle membrane	1.72	2.89e-05	3.43e-04	2.50e-04	PTPRJ,FAP,LCP1,RHOA,TLN1,ITGB1,RPS3,PPP1R9B,EEF1A1,ARHGEF4,APC,HIP1R,PLA2G4F,TESC,PACSIN1,PSD,FAM107A	989	98	17639
CC	GO:0005793	endoplasmic reticulum-Golgi intermediate compartment	2.02	3.26e-05	3.80e-04	2.77e-04	FN1,CTSZ,P4HB,COL7A1,MYDGF,SERPINH1,HSPA5,BCAP31,SURF4,CALR,PIEZO1,MAN1A1,PDIA6,RAB2A,LMAN1,NUCB1,TMED9,TMED2,RAB6B,GRIA1	989	129	17639
CC	GO:0044391	ribosomal subunit	2.53	3.33e-05	3.82e-04	2.78e-04	RPL13,RPS28,MRPS18A,RPL7A,MRPL51,RPS2,RPS15,RPS19,RPL27,RPL10A,AURKAIP1,RPLP1,RPLP2,RPL17,RPS3,RPL18,RPL13A,RPL3,RPS14,RPS8,RPS9,RPL18A,RPL4,RACK1,ZCCHC17	989	183	17639
CC	GO:0005775	vacuolar lumen	2.43	3.69e-05	4.15e-04	3.02e-04	CTSK,LUM,FTL,CTSL,VCAN,PSAP,CD74,CTSB,TXNDC5,FMOD,CTSD,LYZ,HSPG2,GRN,IFI30,SDC2,DCN,TUBB,LGMN,ANXA2,CTSA,VCP,MAN2B1,GPC5	989	173	17639
CC	GO:0030136	clathrin-coated vesicle	2.73	4.12e-05	4.55e-04	3.31e-04	HLA-DRB5,HLA-DRA,HLA-DRB1,VAMP8,HLA-DQB1,CD74,APOE,CEMIP,HLA-DPB1,RAB5A,BCAP31,SNX9,ROR2,DBNL,TMED9,RAB13,CD4,SLC17A7,ATP6V1G2,RAB3A,EPGN,CPNE6,RAB27B,SH3GL2,HIP1R,SYT1,NRGN	989	208	17639
CC	GO:0031256	leading edge membrane	2.43	5.88e-05	6.39e-04	4.65e-04	PTPRJ,FAP,GABRA2,LCP1,RHOA,TLN1,PIEZO1,ITGB1,STX4,RPS3,PPP1R9B,EEF1A1,ARHGEF4,MAPT,DDN,APC,GRIA1,ATP2B2,HIP1R,PLA2G4F,TESC,PACSIN1,PSD,FAM107A	989	178	17639
CC	GO:0098637	protein complex involved in cell-matrix adhesion	0.61	6.23e-05	6.65e-04	4.84e-04	LAMB1,EMILIN1,PLAU,LAMC1,NID1,TNC	989	14	17639
CC	GO:0030670	phagocytic vesicle membrane	1.42	7.31e-05	7.68e-04	5.59e-04	VAMP8,CYBA,TCIRG1,HLA-C,HLA-A,RAB5A,RAB23,HLA-B,CALR,STX4,HLA-E,B2M,SYT7,ATP6V0D2	989	76	17639
CC	GO:0098984	neuron to neuron synapse	3.84	7.97e-05	8.23e-04	5.99e-04	FMR1,RTN4,RPS19,RPL10A,RPS3,PPP1R9B,RPS14,DBNL,ADAM22,CTNNB1,SLC8A1,PCLO,SHANK2,GRM5,CAMK2N1,ATP1A3,SYT7,BAIAP2,DNM3,GRIA1,ATP2B2,DRD2,STX1A,HIP1R,PLPPR4,SYT1,DMTN,NRGN,SYN2,BSN,SLC8A2,CRTC1,NLGN4Y,ADGRB1,PSD,GRM3,CAMK2A,GRIN1	989	351	17639
CC	GO:0045334	clathrin-coated endocytic vesicle	1.52	9.03e-05	9.18e-04	6.68e-04	HLA-DRB5,HLA-DRA,HLA-DRB1,VAMP8,HLA-DQB1,CD74,APOE,CEMIP,HLA-DPB1,RAB5A,ROR2,CD4,EPGN,SH3GL2,SYT1	989	87	17639
CC	GO:0099569	presynaptic cytoskeleton	0.51	1.09e-04	1.09e-03	7.95e-04	PCLO,RIMS3,ERC2,BSN,NEFL	989	10	17639
CC	GO:0060076	excitatory synapse	1.11	1.18e-04	1.16e-03	8.46e-04	SRPX2,SLC17A7,BAIAP2,GRIA1,ATP2B2,SYT1,KCNJ9,BSN,NLGN4Y,SPTBN2,GRIN1	989	52	17639
CC	GO:0014069	postsynaptic density	3.54	1.31e-04	1.27e-03	9.22e-04	FMR1,RTN4,RPS19,RPL10A,RPS3,PPP1R9B,RPS14,DBNL,ADAM22,CTNNB1,SLC8A1,PCLO,SHANK2,GRM5,CAMK2N1,BAIAP2,DNM3,GRIA1,ATP2B2,DRD2,STX1A,HIP1R,PLPPR4,DMTN,NRGN,SYN2,BSN,SLC8A2,CRTC1,NLGN4Y,ADGRB1,PSD,GRM3,CAMK2A,GRIN1	989	321	17639
CC	GO:0098831	presynaptic active zone cytoplasmic component	0.61	1.51e-04	1.44e-03	1.05e-03	CTNNB1,PPFIA3,PCLO,RIMS3,ERC2,BSN	989	16	17639
CC	GO:0099699	integral component of synaptic membrane	2.12	1.56e-04	1.46e-03	1.07e-03	GABRA2,GPM6A,CANX,ITGB1,ADAM22,NRP1,SLC8A1,GRM5,SLC6A11,ATP1A3,SYT7,CADM3,GRIA1,ATP2B2,DRD2,STX1A,PLPPR4,KCNJ9,NLGN4Y,SLC6A1,GRM3	989	155	17639
CC	GO:0005912	adherens junction	2.33	1.74e-04	1.61e-03	1.17e-03	VEGFA,PDLIM1,S100A11,NIBAN2,MYH9,MSN,CDH11,TLN1,ANXA1,PPP1R9B,ZYX,ANXA2,ACTB,HMCN1,CTNNB1,SMAD7,CTNNA2,BAIAP2,APC,SPTBN4,CDCA3,IGSF21,BAIAP2L1	989	179	17639
CC	GO:0032279	asymmetric synapse	3.54	1.88e-04	1.71e-03	1.25e-03	FMR1,RTN4,RPS19,RPL10A,RPS3,PPP1R9B,RPS14,DBNL,ADAM22,CTNNB1,SLC8A1,PCLO,SHANK2,GRM5,CAMK2N1,BAIAP2,DNM3,GRIA1,ATP2B2,DRD2,STX1A,HIP1R,PLPPR4,DMTN,NRGN,SYN2,BSN,SLC8A2,CRTC1,NLGN4Y,ADGRB1,PSD,GRM3,CAMK2A,GRIN1	989	327	17639
CC	GO:0099572	postsynaptic specialization	3.64	2.12e-04	1.91e-03	1.39e-03	FMR1,GABRA2,RTN4,RPS19,RPL10A,RPS3,PPP1R9B,RPS14,DBNL,ADAM22,CTNNB1,SLC8A1,PCLO,SHANK2,GRM5,CAMK2N1,BAIAP2,DNM3,GRIA1,ATP2B2,DRD2,STX1A,HIP1R,PLPPR4,DMTN,NRGN,SYN2,BSN,SLC8A2,CRTC1,NLGN4Y,ADGRB1,PSD,GRM3,CAMK2A,GRIN1	989	342	17639
CC	GO:0055038	recycling endosome membrane	1.52	2.21e-04	1.96e-03	1.43e-03	VAMP8,ARF6,HLA-C,HLA-A,RAP2B,ATP11C,HLA-B,PDIA3,HLA-E,B2M,RAB13,RAB11FIP4,GRIA1,ABCB11,BAIAP3	989	94	17639
CC	GO:0045211	postsynaptic membrane	3.03	2.61e-04	2.28e-03	1.66e-03	FMR1,GABRA2,COL13A1,CANX,DBNL,KCTD12,ADAM22,CTNNB1,NRP1,SLC8A1,KCTD16,SHANK2,GRM5,SLC6A11,GABRB1,DNM3,DDN,CHRNB4,GRIA1,CHRNA4,ATP2B2,DRD2,IGSF21,PLPPR4,NRGN,FAIM2,NLGN4Y,SLC6A1,GRM3,GRIN1	989	269	17639
CC	GO:0030176	integral component of endoplasmic reticulum membrane	2.12	2.66e-04	2.29e-03	1.67e-03	HLA-DRB5,HLA-DRA,HLA-DRB1,RRBP1,HLA-DQB1,CD74,HLA-DPB1,HLA-C,HLA-A,HSPA5,RTN4,HLA-B,PDIA3,BCAP31,CALR,CANX,HLA-E,B2M,EMC7,FKBP8,WFS1	989	161	17639
CC	GO:0030667	secretory granule membrane	3.34	2.78e-04	2.36e-03	1.72e-03	SPARC,CD63,VAMP8,PSAP,DDOST,CD14,PTPRJ,CKAP4,TYROBP,CYBA,TCIRG1,HLA-C,PLAU,RAP2B,HLA-B,SURF4,RHOA,DNAJC13,MLEC,LHFPL2,TMED2,EXOC3,STK10,RND2,ABCA3,KIF1A,CHRNB4,RAB3A,GPR84,RAB27B,SNAP25,SYT1,ZG16	989	308	17639
CC	GO:0015629	actin cytoskeleton	4.75	2.92e-04	2.45e-03	1.79e-03	PKNOX2,FERMT3,WAS,AFAP1,TAX1BP3,PDLIM1,MARCKS,LSP1,VCAM1,CYBA,MYH9,RAB5A,SVIL,SNX9,LCP1,SH3PXD2B,TPM4,GSN,MYO10,ANXA1,DPYSL3,PPP1R9B,ZYX,DBNL,ACTB,EEF1A1,ARPC3,MYL6,WIPF1,MYL12A,CAPN2,WDR1,SPECC1,COBL,EFR3B,CTNNA2,BAIAP2,TMOD2,SPTBN4,STX1A,MYO5C,BAIAP2L1,MYOZ2,DMTN,SPTBN2,MOBP,FAM107A	989	495	17639
CC	GO:0030175	filopodium	1.62	2.98e-04	2.47e-03	1.80e-03	DEF6,ARL4C,ARF6,VCAM1,FMR1,GPM6A,LCP1,MSN,MYO10,ITGB1,PPP1R9B,FAT1,UBE2Q1,MAP2,BAIAP2,FZD9	989	107	17639
CC	GO:0031904	endosome lumen	0.81	3.75e-04	3.07e-03	2.24e-03	CTSK,CTSL,CD63,CTSB,PRF1,LGMN,B2M,CTSH	989	33	17639
CC	GO:0099240	intrinsic component of synaptic membrane	2.12	4.04e-04	3.27e-03	2.38e-03	GABRA2,GPM6A,CANX,ITGB1,ADAM22,NRP1,SLC8A1,GRM5,SLC6A11,ATP1A3,SYT7,CADM3,GRIA1,ATP2B2,DRD2,STX1A,PLPPR4,KCNJ9,NLGN4Y,SLC6A1,GRM3	989	166	17639
CC	GO:0120111	neuron projection cytoplasm	1.42	4.13e-04	3.29e-03	2.40e-03	FMR1,HNRNPAB,CANX,ARMCX3,MAP2,MAPT,BAIAP2,KIF1A,RAB27B,MAP2K4,HIP1R,KIF5C,NEFL,KIF5A	989	89	17639
CC	GO:0098563	intrinsic component of synaptic vesicle membrane	0.91	4.40e-04	3.47e-03	2.52e-03	GABRA2,RAB5A,SLC17A7,WFS1,ATP6V1G2,RAB3A,RAB27B,STX1A,SYT1	989	42	17639
CC	GO:1904813	ficolin-1-rich granule lumen	1.72	5.05e-04	3.93e-03	2.86e-03	CTSZ,MMP9,CTSB,PRDX4,CTSD,PKM,TNFAIP6,CFD,MVP,GSN,NME2,CSTB,EEF2,DBNL,EEF1A1,CTSH,VCP	989	123	17639
CC	GO:0031227	intrinsic component of endoplasmic reticulum membrane	2.12	5.15e-04	3.96e-03	2.88e-03	HLA-DRB5,HLA-DRA,HLA-DRB1,RRBP1,HLA-DQB1,CD74,HLA-DPB1,HLA-C,HLA-A,HSPA5,RTN4,HLA-B,PDIA3,BCAP31,CALR,CANX,HLA-E,B2M,EMC7,FKBP8,WFS1	989	169	17639
CC	GO:0022627	cytosolic small ribosomal subunit	0.91	5.29e-04	4.02e-03	2.93e-03	RPS28,RPS2,RPS15,RPS19,RPS3,RPS14,RPS8,RPS9,RACK1	989	43	17639
CC	GO:0008021	synaptic vesicle	2.43	5.95e-04	4.45e-03	3.25e-03	GABRA2,RAB5A,SLC40A1,STX4,TMED9,RAB13,SLC17A7,ABCC8,WFS1,ATP6V1G2,SYT7,TRIM9,GRIA1,RAB3A,RAB27B,DRD2,ROGDI,STX1A,SVOP,SNAP25,SYT1,SYN2,BSN,GRIN1	989	207	17639
CC	GO:0044306	neuron projection terminus	1.72	6.10e-04	4.45e-03	3.25e-03	FMR1,RAB5A,ACTB,SLC8A1,ATP1A3,BAIAP2,RAB3A,SNCB,DRD2,CPLX1,SYT1,TSPOAP1,BSN,SLC8A2,PACSIN1,CPLX2,GRIN1	989	125	17639
CC	GO:0030672	synaptic vesicle membrane	1.62	6.15e-04	4.45e-03	3.25e-03	GABRA2,RAB5A,SLC17A7,ABCC8,WFS1,ATP6V1G2,SYT7,GRIA1,RAB3A,RAB27B,DRD2,STX1A,SVOP,SYT1,SYN2,BSN	989	114	17639
CC	GO:0099501	exocytic vesicle membrane	1.62	6.15e-04	4.45e-03	3.25e-03	GABRA2,RAB5A,SLC17A7,ABCC8,WFS1,ATP6V1G2,SYT7,GRIA1,RAB3A,RAB27B,DRD2,STX1A,SVOP,SYT1,SYN2,BSN	989	114	17639
CC	GO:0099056	integral component of presynaptic membrane	1.21	6.98e-04	5.00e-03	3.64e-03	GPM6A,CANX,SLC6A11,ATP1A3,SYT7,CADM3,ATP2B2,DRD2,STX1A,KCNJ9,SLC6A1,GRM3	989	73	17639
CC	GO:0032154	cleavage furrow	1.01	7.37e-04	5.21e-03	3.80e-03	ARF6,MYH9,PPP1CC,SVIL,RHOA,ITGB1,HMCN1,CIT,RAB11FIP4,PSD	989	54	17639
CC	GO:0070382	exocytic vesicle	2.53	8.66e-04	6.06e-03	4.41e-03	GABRA2,RAB5A,SLC40A1,STX4,DPYSL3,TMED9,RAB13,SLC17A7,ABCC8,WFS1,ATP6V1G2,SYT7,TRIM9,GRIA1,RAB3A,RAB27B,DRD2,ROGDI,STX1A,SVOP,SNAP25,SYT1,SYN2,BSN,GRIN1	989	225	17639
CC	GO:0030864	cortical actin cytoskeleton	1.21	1.28e-03	8.83e-03	6.44e-03	MYH9,SNX9,GSN,PPP1R9B,DBNL,EEF1A1,CAPN2,WDR1,COBL,SPTBN4,SPTBN2,MOBP	989	78	17639
CC	GO:0032839	dendrite cytoplasm	0.71	1.37e-03	9.38e-03	6.83e-03	CANX,MAP2,BAIAP2,MAP2K4,HIP1R,KIF5C,KIF5A	989	31	17639
CC	GO:0015934	large ribosomal subunit	1.52	1.46e-03	9.90e-03	7.21e-03	RPL13,MRPS18A,RPL7A,MRPL51,RPL27,RPL10A,RPLP1,RPLP2,RPL17,RPL18,RPL13A,RPL3,RPL18A,RPL4,ZCCHC17	989	112	17639
MF	GO:0005201	extracellular matrix structural constituent	5.89	2.06e-29	1.96e-26	1.70e-26	COL3A1,COL1A1,COL6A3,COL5A1,THBS2,COL1A2,POSTN,COL5A2,LAMB1,FN1,LUM,COL6A1,AEBP1,LTBP2,COL4A1,FBLN2,COL15A1,FBN1,SPARC,VCAN,MGP,MXRA5,EFEMP1,CTHRC1,THBS1,COL6A2,SPON1,PODN,EMILIN1,CCN1,COL12A1,NID2,COL4A2,FMOD,IGFBP7,COL14A1,COL11A1,COL7A1,COL16A1,HSPG2,TGFBI,LAMA4,FBLN1,THBS3,COL13A1,COL18A1,LAMC1,DCN,NID1,TNC,LTBP1,SRPX2,HMCN1,CD4,COL4A4,COL9A3,COL4A3	967	170	17206
MF	GO:0030020	extracellular matrix structural constituent conferring tensile strength	2.17	4.13e-16	1.96e-13	1.70e-13	COL3A1,COL1A1,COL6A3,COL5A1,COL1A2,COL5A2,COL6A1,COL4A1,COL15A1,COL6A2,COL12A1,COL4A2,COL14A1,COL11A1,COL7A1,COL16A1,COL13A1,COL18A1,COL4A4,COL9A3,COL4A3	967	41	17206
MF	GO:0005518	collagen binding	2.48	1.05e-13	3.30e-11	2.87e-11	FN1,CTSK,LUM,COL6A1,AEBP1,MMP9,CTSL,SPARC,THBS1,PPIB,COL6A2,PODN,ADAM9,CTSB,NID2,COL14A1,SERPINH1,TGFBI,DCN,LOX,NID1,ITGB1,MRC2,SMAD7	967	68	17206
MF	GO:0005178	integrin binding	3.31	1.36e-10	3.22e-08	2.80e-08	COL3A1,COL5A1,SPP1,LAMB1,FN1,FBN1,FERMT3,THBS1,ITGBL1,MMP14,EMILIN1,ADAM9,CCN2,GPNMB,CCN1,P4HB,VCAM1,FAP,SFRP2,COL16A1,TGFBI,FBLN1,MYH9,SYK,LCP1,TLN1,CALR,ITGB1,ADAM22,FGF1,COL4A3,ICAM5	967	156	17206
MF	GO:0001968	fibronectin binding	1.34	2.52e-09	4.44e-07	3.86e-07	MMP2,CTSK,CCDC80,CTSL,THBS1,CCN2,VEGFA,SFRP2,TNFAIP6,IGFBP6,FBLN1,IGFBP5,ITGB1	967	30	17206
MF	GO:0019838	growth factor binding	2.79	2.81e-09	4.44e-07	3.86e-07	COL3A1,COL1A1,COL5A1,COL1A2,HTRA1,COL6A1,LTBP2,COL4A1,IGFBP4,THBS1,CCN2,CCN1,IGFBP2,IGFBP7,IGFBP6,IGFBP5,RPS2,ENG,RPS19,PDGFRA,IL1R1,LTBP1,SRPX2,NRP1,GLG1,IL1RN,FGFR3	967	130	17206
MF	GO:0005539	glycosaminoglycan binding	3.83	5.91e-09	7.99e-07	6.94e-07	COL5A1,THBS2,POSTN,FN1,CCDC80,LTBP2,FBN1,VCAN,THBS1,SULF1,JCHAIN,CCN2,GPNMB,APOE,CCN1,ITIH2,CEMIP,VEGFA,LXN,SULF2,STAB1,COL11A1,TNFAIP6,CFH,TREM2,FSTL1,ENG,THBS3,COL13A1,DCN,DPYSL3,ZNF146,NRP1,NDNF,STAB2,ZG16,FGF1	967	229	17206
MF	GO:0050840	extracellular matrix binding	1.55	2.26e-07	2.45e-05	2.12e-05	SPP1,FBLN2,SPARC,THBS1,ADAM9,CCN1,VEGFA,LGALS1,COL11A1,CD248,TGFBI,DCN,NID1,ITGB1,OLFML2B	967	55	17206
MF	GO:0043394	proteoglycan binding	1.24	2.32e-07	2.45e-05	2.12e-05	COL5A1,FN1,CTSK,CTSL,THBS1,GPNMB,CTSB,APOE,CFH,LRP1,NID1,TNC	967	35	17206
MF	GO:0048407	platelet-derived growth factor binding	0.72	4.69e-07	4.44e-05	3.85e-05	COL3A1,COL1A1,COL5A1,COL1A2,COL6A1,COL4A1,PDGFRA	967	11	17206
MF	GO:0098918	structural constituent of synapse	0.83	2.55e-06	2.20e-04	1.91e-04	ACTB,PCLO,SHANK2,DNM3,ERC2,BSN,SPTBN2,NEFL	967	18	17206
MF	GO:0042605	peptide antigen binding	0.93	3.27e-06	2.58e-04	2.24e-04	HLA-DRB5,HLA-DRA,HLA-DRB1,HLA-DQB1,HLA-DPB1,HLA-C,HLA-A,HLA-B,HLA-E	967	24	17206
MF	GO:0023026	MHC class II protein complex binding	0.93	4.86e-06	3.54e-04	3.07e-04	HLA-DRB5,HLA-DRA,HLA-DRB1,HLA-DQB1,CD74,PKM,HLA-DPB1,B2M,CD4	967	25	17206
MF	GO:0045296	cadherin binding	3.93	2.32e-05	1.57e-03	1.36e-03	PTPRJ,H3C2,PDLIM1,S100A11,CLIC1,NIBAN2,PKM,EEF1G,LRRC59,PLIN3,RPL7A,MRE11,HSPA5,MYH9,BZW2,RTN4,RPS2,SNX9,TBC1D2,CDH11,TLN1,ITGB1,ANXA1,HDLBP,EEF2,DBNL,ANXA2,GOLGA3,ENO1,PFN1,CTNNB1,EXOC3,RACK1,PPL,CTNNA2,BAIAP2,BAIAP2L1,SPTBN2	967	331	17206
MF	GO:0005516	calmodulin binding	2.69	4.05e-05	2.56e-03	2.22e-03	AEBP1,MARCKS,MYH9,SPHK1,CAMK2D,MYO10,EWSR1,EEF1A1,TTN,SLC8A1,OBSCN,MAP2,RYR2,WFS1,SYT7,ATP2B2,MYO5C,SYT1,KCNQ2,NRGN,CAMKV,SLC8A2,RGS4,CAMK2A,MBP,GRIN1	967	196	17206
MF	GO:0008201	heparin binding	2.38	5.10e-05	3.02e-03	2.62e-03	COL5A1,THBS2,POSTN,FN1,CCDC80,LTBP2,FBN1,THBS1,CCN2,GPNMB,APOE,CCN1,VEGFA,LXN,COL11A1,CFH,FSTL1,THBS3,COL13A1,ZNF146,NRP1,NDNF,FGF1	967	165	17206
MF	GO:0023023	MHC protein complex binding	0.93	6.11e-05	3.40e-03	2.95e-03	HLA-DRB5,HLA-DRA,HLA-DRB1,HLA-DQB1,CD74,PKM,HLA-DPB1,B2M,CD4	967	33	17206
MF	GO:0003735	structural constituent of ribosome	2.28	7.49e-05	3.94e-03	3.42e-03	RPL13,RPS28,MRPS18A,RPL7A,MRPL51,RPS2,RPS15,RPS19,RPL27,RPL10A,RPLP1,RPLP2,RPL17,RPS3,RPL18,RPL13A,RPL3,RPS14,RPS8,RPS9,RPL18A,RPL4	967	158	17206
MF	GO:0046873	metal ion transmembrane transporter activity	4.55	1.00e-04	4.72e-03	4.09e-03	KCNK6,GPM6A,RASA3,NIPAL2,SLC40A1,SLC4A7,ANXA2,SLC39A7,SLC17A7,SLC8A1,SLC30A10,CACHD1,ABCC8,RYR2,SLC6A11,ATP1A3,SLC12A7,SCN11A,SLC4A4,CACNA1I,KCNK3,KCNT1,KCNH6,TRPC3,KCNS1,ATP2B2,KCNMB4,SNAP25,KCNJ9,SLC6A13,SLC30A2,TRPM6,TSPOAP1,CACNA1B,SLC5A6,CACNA1G,KCNQ2,CACNA2D3,SLC8A2,PKD2L2,SLC6A1,SLC6A12,ATP1A2,GRIN1	967	432	17206
MF	GO:0015036	disulfide oxidoreductase activity	1.03	1.05e-04	4.72e-03	4.09e-03	SCO2,TXNDC5,PDIA4,TXN,P4HB,STAB1,PDIA3,PDIA6,STAB2,GSTO2	967	43	17206
MF	GO:0071813	lipoprotein particle binding	0.83	1.10e-04	4.72e-03	4.09e-03	THBS1,APOE,PLTP,STAB1,TREM2,MSR1,MAPT,STAB2	967	28	17206
MF	GO:0071814	protein-lipid complex binding	0.83	1.10e-04	4.72e-03	4.09e-03	THBS1,APOE,PLTP,STAB1,TREM2,MSR1,MAPT,STAB2	967	28	17206
MF	GO:0005544	calcium-dependent phospholipid binding	1.14	1.44e-04	5.94e-03	5.15e-03	ANXA5,PLA2G4A,ANXA1,ANXA2,PCLO,SYT7,PLA2G4B,CPNE6,CPNE5,SYT1,PLA2G4F	967	53	17206
MF	GO:0097493	structural molecule activity conferring elasticity	0.52	1.93e-04	7.59e-03	6.59e-03	FBLN2,FBN1,EMILIN1,LAMC1,TTN	967	11	17206
MF	GO:0015035	protein-disulfide reductase activity	0.93	2.00e-04	7.59e-03	6.59e-03	SCO2,TXNDC5,PDIA4,TXN,P4HB,STAB1,PDIA3,PDIA6,STAB2	967	38	17206
MF	GO:0002020	protease binding	1.96	2.17e-04	7.88e-03	6.84e-03	COL3A1,COL1A1,COL1A2,TIMP1,FN1,SERPINE1,PSAP,F3,FAP,FAM20C,OS9,POLG,IL1R1,ITGB1,CSTB,ANXA2,VCP,TTN,MBP	967	136	17206
MF	GO:0030169	low-density lipoprotein particle binding	0.62	2.25e-04	7.88e-03	6.84e-03	THBS1,PLTP,STAB1,TREM2,MSR1,STAB2	967	17	17206
MF	GO:0005543	phospholipid binding	4.65	2.33e-04	7.89e-03	6.85e-03	THBS1,PSAP,JCHAIN,PLCB2,PHLDA3,APOE,PLTP,F3,BTK,PLA2G7,TREM2,GRAMD1B,MYOF,SVIL,SNX9,ANXA5,SH3PXD2B,PLA2G4A,TLN1,GSN,PLEKHN1,MYO10,ANXA1,ANXA2,ABCA1,PFN1,OBSCN,PCLO,MAPT,SYT7,BPIFC,SPTBN4,PLA2G4B,CPNE6,CPNE5,HIP1R,SYT1,GLTP,PLA2G4F,NRGN,PACSIN1,ADGRB1,PSD,SPTBN2,BAIAP3	967	462	17206
MF	GO:0005200	structural constituent of cytoskeleton	1.65	2.45e-04	8.01e-03	6.96e-03	HLA-DRB1,VIM,MSN,TLN1,TUBB,ACTB,ARPC3,LMNA,TUBB6,PPL,CTNNA2,NEFM,SPTBN4,TUBB4A,SPTBN2,NEFL	967	105	17206
MF	GO:0003823	antigen binding	1.14	2.84e-04	8.97e-03	7.79e-03	HLA-DRB5,HLA-DRA,HLA-DRB1,HLA-DQB1,JCHAIN,SPON2,HLA-DPB1,HLA-C,HLA-A,HLA-B,HLA-E	967	57	17206
MF	GO:0098641	cadherin binding involved in cell-cell adhesion	0.62	3.21e-04	9.81e-03	8.51e-03	PDLIM1,S100A11,ANXA1,ANXA2,BAIAP2,BAIAP2L1	967	18	17206
MF	GO:0016667	oxidoreductase activity, acting on a sulfur group of donors	1.14	3.33e-04	9.86e-03	8.56e-03	SCO2,TXNDC5,PDIA4,TXN,P4HB,STAB1,IFI30,PDIA3,PDIA6,STAB2,GSTO2	967	58	17206

## Sheet: Neuroglia
Table S7c. 567 GO term idendtified in CCM lesional neuroglia (p<0.01, FDR corrected)
Category	GO ID	Term	Set percentage	PValue	P_FDR	QValue	Genes	Set Total	Pop Hits	Pop Total
BP	GO:0050804	modulation of chemical synaptic transmission	6.96	5.62e-25	2.02e-21	1.64e-21	TYROBP,LGMN,GIP,RELN,FMR1,ITGB1,SLC6A6,GNAI2,MEF2C,PPP1R9A,APBA1,NRXN1,CACNA1A,CACNG8,CPEB3,PINK1,GRID2,NLGN2,IQSEC2,TPRG1L,CDK5,GRIN2B,SHANK2,CLSTN3,FRRS1L,RASGRF2,GRIK1,SYN3,SYNGR1,YWHAG,SLC6A1,PTN,CX3CL1,HRAS,CNTN4,CALM3,STAU2,TNR,APBA2,RIMS3,GABBR1,PTPRD,NCDN,DLG4,ITPKA,PRKAR2B,PLCB1,LOC105372522,YWHAH,MAP1A,NEURL1,MAPK8IP2,NALCN,NLGN4X,GIT1,NSMF,DGKZ,ADCY8,USP46,DNM1,RGS4,MPP2,FAM107A,NEUROD…	1666	424	16745
BP	GO:0099177	regulation of trans-synaptic signaling	6.96	7.00e-25	2.02e-21	1.64e-21	TYROBP,LGMN,GIP,RELN,FMR1,ITGB1,SLC6A6,GNAI2,MEF2C,PPP1R9A,APBA1,NRXN1,CACNA1A,CACNG8,CPEB3,PINK1,GRID2,NLGN2,IQSEC2,TPRG1L,CDK5,GRIN2B,SHANK2,CLSTN3,FRRS1L,RASGRF2,GRIK1,SYN3,SYNGR1,YWHAG,SLC6A1,PTN,CX3CL1,HRAS,CNTN4,CALM3,STAU2,TNR,APBA2,RIMS3,GABBR1,PTPRD,NCDN,DLG4,ITPKA,PRKAR2B,PLCB1,LOC105372522,YWHAH,MAP1A,NEURL1,MAPK8IP2,NALCN,NLGN4X,GIT1,NSMF,DGKZ,ADCY8,USP46,DNM1,RGS4,MPP2,FAM107A,NEUROD…	1666	425	16745
BP	GO:0050808	synapse organization	6.6	1.82e-21	3.50e-18	2.84e-18	C1QA,TREM2,THBS2,C1QC,LGMN,C1QB,SDCBP,C5AR1,ITGAM,ABI3,RELN,SIX1,NRP1,PFN1,YWHAZ,MEF2C,MYCBP2,PTPRS,NRXN2,ABI2,NEFH,ANK3,NRXN1,GRID2,GAP43,NLGN2,CAMK1,DNM3,LRP4,CDK5,GRIN2B,SHANK2,CLSTN3,GPRASP2,ARMCX5-GPRASP2,DAB2IP,FRRS1L,SEZ6,WASF3,NEGR1,ARHGEF9,SEZ6L2,BCAN,KIRREL3,SLC6A1,L1CAM,WASF1,ROBO2,NTRK3,CX3CL1,OBSL1,C1QL3,GABRB2,GABRA1,CNKSR2,PCDHB14,STAU2,EFNB2,TNR,SYBU,CACNB1,PTPRD,DLG4,SLIT1,ITPKA,…	1666	427	16745
BP	GO:0006887	exocytosis	5.52	4.67e-18	6.72e-15	5.46e-15	SPI1,HCK,FCGR3A,PLEK,HMOX1,TNFAIP2,VAMP8,GCGR,CCL5,BTK,ANXA2,NKG7,SDCBP,CCR1,SYK,MYO1G,CD300A,ANXA1,PIK3CD,ITGAM,RAC2,ITGB2,EXOC3,FMR1,IL4R,CORO1A,LYN,NCKAP1L,RAB13,GNAI2,APBA1,MICAL3,NAPB,CADPS,SYNJ1,STXBP5L,CLASP2,CDK5,SYT16,PAK1,RAB3C,ATP9A,CACNA1I,SYNGR1,CACNA1H,CALM3,DOC2A,EXPH5,SNPH,CACNA1G,APBA2,SCRN1,RIMS3,CADPS2,RAB11FIP2,RAB15,NSF,GIT1,PRSS12,PCLO,STXBP1,BAIAP3,PRKCB,RIMS2,CSPG5,PREPL,S…	1666	358	16745
BP	GO:0045055	regulated exocytosis	4.14	5.82e-17	6.70e-14	5.45e-14	SPI1,HCK,FCGR3A,PLEK,HMOX1,VAMP8,BTK,NKG7,SYK,CD300A,PIK3CD,ITGAM,RAC2,ITGB2,FMR1,IL4R,CORO1A,LYN,NCKAP1L,GNAI2,APBA1,NAPB,CADPS,SYNJ1,CDK5,CACNA1I,SYNGR1,CACNA1H,CALM3,DOC2A,SNPH,CACNA1G,APBA2,RIMS3,CADPS2,RAB11FIP2,RAB15,GIT1,PCLO,STXBP1,BAIAP3,PRKCB,RIMS2,CSPG5,PREPL,SCAMP5,UNC13A,SV2A,ADCY1,SYN2,STX1B,SYT7,PPFIA3,SYT13,SYN1,CPLX1,UNC13C,ERC2,STX1A,DMTN,RAB3A,CHGA,SYT1,SEPTIN5,RAPGEF4,CPLX2,SN…	1666	236	16745
BP	GO:0099003	vesicle-mediated transport in synapse	3.84	1.07e-16	1.03e-13	8.37e-14	FMR1,APBA1,NAPB,CADPS,NLGN2,SYNJ1,DNM3,CDK5,DNAJC6,AMPH,SYN3,AP3B2,SLC17A7,CALM3,DOC2A,SLC32A1,SNPH,EFNB2,APBA2,RIMS3,CADPS2,GRIP2,NLGN4X,GIT1,DNM1,PCLO,SH3GL3,STXBP1,PRKCB,RIMS2,CSPG5,PREPL,UNC13A,CALY,SV2A,CLSTN1,BTBD8,ADCY1,SYN2,STX1B,SYT7,PPFIA3,SYN1,CDK5R1,CPLX1,HPCA,BRSK1,BRSK2,UNC13C,PRKAR1B,BSN,SNAP91,ERC2,STX1A,SNCG,RAB3A,SYT1,SNCB,SEPTIN5,PACSIN1,RAPGEF4,CPLX2,SNAP25,RIMS1	1666	211	16745
BP	GO:0099504	synaptic vesicle cycle	3.54	6.70e-16	5.51e-13	4.48e-13	FMR1,APBA1,NAPB,CADPS,NLGN2,SYNJ1,DNM3,CDK5,DNAJC6,AMPH,SYN3,AP3B2,SLC17A7,CALM3,DOC2A,SLC32A1,SNPH,APBA2,RIMS3,CADPS2,NLGN4X,GIT1,DNM1,PCLO,SH3GL3,STXBP1,PRKCB,RIMS2,CSPG5,PREPL,UNC13A,SV2A,BTBD8,ADCY1,SYN2,STX1B,SYT7,PPFIA3,SYN1,CDK5R1,CPLX1,BRSK1,BRSK2,UNC13C,PRKAR1B,BSN,SNAP91,ERC2,STX1A,SNCG,RAB3A,SYT1,SNCB,SEPTIN5,PACSIN1,RAPGEF4,CPLX2,SNAP25,RIMS1	1666	191	16745
BP	GO:0048167	regulation of synaptic plasticity	3.48	2.14e-15	1.54e-12	1.25e-12	TYROBP,LGMN,GIP,RELN,FMR1,MEF2C,CPEB3,GRID2,CDK5,GRIN2B,SHANK2,RASGRF2,SYNGR1,YWHAG,PTN,CX3CL1,HRAS,CNTN4,STAU2,TNR,RIMS3,NCDN,DLG4,ITPKA,YWHAH,MAP1A,NEURL1,NSMF,ADCY8,MPP2,FAM107A,NEUROD2,JPH4,STXBP1,SHANK3,RIMS2,VGF,ADCY1,MAPT,SYT7,PPFIA3,SLC4A10,RASGRF1,SLC8A2,ADGRB1,CAMK2B,BRSK1,UNC13C,PRKAR1B,GRM5,ERC2,RAB3A,NRGN,CPLX2,GRIN1,CAMK2A,SNAP25,RIMS1	1666	190	16745
BP	GO:0010975	regulation of neuron projection development	5.88	6.14e-15	3.93e-12	3.19e-12	S100A9,SPP1,B2M,GRN,RGS2,FN1,ARHGAP4,FEZF2,ABI3,CIB1,PLXNC1,RELN,ATF1,CARM1,NRP1,SDC2,NFE2L2,LYN,VEGFA,CAMK1D,MYCBP2,PTPRS,ABI2,BCL11A,ARHGAP35,CAMSAP2,ACAP3,ITM2C,GRID2,CAMK2G,CAMK1,MAGI2,RAP2A,DNM3,LRP4,ATP8A2,CDK5,NR2F1,MAP3K13,CNTN1,GPRASP2,ARMCX5-GPRASP2,DAB2IP,PAK1,FAT3,SEZ6,NEGR1,HECW2,PLXNA4,HECW1,L1CAM,ROBO2,NTRK3,PTN,CX3CL1,THY1,OBSL1,STAU2,EFNB2,TNR,ATP1B2,TRIM46,PTPRD,SLIT1,ITPKA,YWHA…	1666	437	16745
BP	GO:0034765	regulation of ion transmembrane transport	6.36	7.05e-15	4.06e-12	3.30e-12	MMP9,CTSS,CYBA,CLIC1,TREM2,RGS2,PTPN6,GALR2,JSRP1,LOC105372240,STRIT1,CATSPER3,CYBB,TCIRG1,CD63,FXYD5,RELN,FMR1,CORO1A,KCNK6,TMSB4X,TMBIM6,LYN,ITGB1,MEF2C,KCNMA1,AKAP6,FXYD6,AHCYL1,SCN8A,ANK3,DPP6,CACNA1A,CACNG8,KCNA2,CHRM3,SLC8A1,PINK1,ABCC9,HTT,NLGN2,TCAF1,CDK5,GRIN2B,SCN3B,EHD3,TMC1,KCNJ6,HECW2,RASGRF2,CACNA1I,STIMATE,KCNH7,JPH1,HECW1,KCNQ3,KCNC2,KCNH2,CX3CL1,THY1,CACNA1H,CALM3,ATP1B1,CACNA1G,…	1666	491	16745
BP	GO:0007269	neurotransmitter secretion	2.88	7.70e-14	3.69e-11	3.00e-11	FMR1,MEF2C,NRXN2,APBA1,NRXN1,NAPB,CADPS,SYNJ1,CDK5,SYN3,CALM3,DOC2A,SLC32A1,SNPH,APBA2,RIMS3,CADPS2,GIT1,PCLO,STXBP1,BAIAP3,PRKCB,RIMS2,CSPG5,PREPL,UNC13A,SV2A,ADCY1,SYN2,STX1B,SYT7,PPFIA3,SYN1,CPLX1,BRSK1,UNC13C,ERC2,STX1A,SNCG,PTPRN2,RAB3A,SYT1,SEPTIN5,CPLX2,CAMK2A,SNAP25,RIMS1,STXBP2	1666	150	16745
BP	GO:0099643	signal release from synapse	2.88	7.70e-14	3.69e-11	3.00e-11	FMR1,MEF2C,NRXN2,APBA1,NRXN1,NAPB,CADPS,SYNJ1,CDK5,SYN3,CALM3,DOC2A,SLC32A1,SNPH,APBA2,RIMS3,CADPS2,GIT1,PCLO,STXBP1,BAIAP3,PRKCB,RIMS2,CSPG5,PREPL,UNC13A,SV2A,ADCY1,SYN2,STX1B,SYT7,PPFIA3,SYN1,CPLX1,BRSK1,UNC13C,ERC2,STX1A,SNCG,PTPRN2,RAB3A,SYT1,SEPTIN5,CPLX2,CAMK2A,SNAP25,RIMS1,STXBP2	1666	150	16745
BP	GO:0006836	neurotransmitter transport	3.54	9.37e-14	4.15e-11	3.37e-11	FMR1,ITGB1,SLC6A6,MEF2C,NRXN2,APBA1,NRXN1,NAPB,CADPS,SYNJ1,CDK5,SYN3,SLC6A1,SLC17A7,CALM3,DOC2A,SLC32A1,SNPH,APBA2,RIMS3,CADPS2,ICA1,GIT1,SV2B,PCLO,SLC6A17,SLC6A7,STXBP1,BAIAP3,PRKCB,RIMS2,CSPG5,PREPL,SLC6A12,UNC13A,SV2A,ADCY1,SYN2,STX1B,SYT7,PPFIA3,SLC1A2,ATP1A2,SYN1,CPLX1,BRSK1,UNC13C,ERC2,STX1A,SNCG,PTPRN2,RAB3A,SYT1,SEPTIN5,CPLX2,CAMK2A,SNAP25,RIMS1,STXBP2	1666	211	16745
BP	GO:0050890	cognition	4.5	1.76e-13	7.24e-11	5.89e-11	HLA-DRA,B2M,TREM2,GALR2,CBR3,FOS,LGMN,C5AR1,GIP,MAN2B1,RELN,CEBPB,ITGB1,MEF2C,SLC12A5,NRXN2,NRXN1,CPEB3,CSMD1,HTT,SYNJ1,TTBK1,CDK5,GRIN2B,SHANK2,B3GAT1,GPRASP2,ARMCX5-GPRASP2,THRA,PDE8B,PAK6,BUB1B-PAK6,SLC6A1,EHMT2,PTN,BRINP1,PJA2,TNR,CHRNA4,DLG4,PRKAR2B,PLCB1,LOC105372522,MAP1A,MAPK8IP2,NLGN4X,ABCC8,GIT1,ADCY8,FAM107A,CAMK4,NEUROD2,CNTNAP2,NDRG4,JPH4,SOBP,PPP1R1B,TMOD2,SHANK3,SCN2A,ADCY1,MAPT,AD…	1666	310	16745
BP	GO:0017157	regulation of exocytosis	3.48	2.17e-13	8.33e-11	6.77e-11	SPI1,HMOX1,VAMP8,ANXA2,SDCBP,SYK,CD300A,ANXA1,ITGAM,RAC2,ITGB2,FMR1,IL4R,LYN,NCKAP1L,RAB13,GNAI2,APBA1,CADPS,STXBP5L,CLASP2,CDK5,RAB3C,ATP9A,CACNA1I,CACNA1H,CALM3,DOC2A,EXPH5,CACNA1G,APBA2,RIMS3,CADPS2,RAB15,NSF,GIT1,PCLO,STXBP1,BAIAP3,PRKCB,RIMS2,CSPG5,PREPL,SCAMP5,ADCY1,STX1B,SYT7,SYT13,VSNL1,SYN1,CPLX1,STX1A,RAB3A,SYT1,SEPTIN5,RAPGEF4,CPLX2,STXBP2	1666	209	16745
BP	GO:0016358	dendrite development	3.72	4.76e-13	1.71e-10	1.39e-10	FEZF2,ABI3,RELN,FMR1,CARM1,NRP1,SDC2,ITGB1,CAMK1D,MEF2C,SLC12A5,PTPRS,ABI2,BCL11A,CAMSAP2,CPEB3,PHACTR1,DCLK1,NLGN2,CAMK1,RAP2A,DNM3,LRP4,CDK5,GPRASP2,ARMCX5-GPRASP2,DAB2IP,FAT3,SEZ6,HECW2,HECW1,PTN,OBSL1,STAU2,PTPRD,DLG4,ITPKA,YWHAH,LZTS3,MAP1A,NEURL1,MAPK8IP2,NSMF,KIF1A,CTNND2,CTNNA2,FSTL4,SHANK3,KNDC1,MAP6,ADGRB3,ACTL6B,PAK3,CUX2,CDK5R1,CAMK2B,PPFIA2,NGEF,SULT4A1,SHANK1,MAP2,PACSIN1,CAMK2A	1666	236	16745
BP	GO:0023061	signal release	5.76	8.84e-13	3.00e-10	2.44e-10	SPP1,HLA-DRB1,IL6,VAMP8,CCL5,FAM3D,BTK,REN,ADM,TCIRG1,ALOX5,SYK,ANXA1,ABCA1,IL1RN,GIP,ACSL4,FMR1,LYN,SOX4,ENSA,MEF2C,NRXN2,APBA1,NRXN1,KCNA2,NAPB,PINK1,CADPS,NLGN2,SYNJ1,CAMK2G,CDK5,SYN3,CALM3,DOC2A,NR1D1,SLC32A1,SNPH,APBA2,CHRNA4,RIMS3,ABAT,SCG5,CADPS2,RAB11FIP2,SRI,GABBR1,ICA1,ABCC8,GIT1,SLC25A22,GLUD1,MYRIP,ADCY8,GPR27,PCLO,STXBP1,BAIAP3,PRKCB,NNAT,PTPRN,RIMS2,CSPG5,PREPL,VGF,UNC13A,SV2A,ADCY5…	1666	458	16745
BP	GO:0007611	learning or memory	4.02	1.19e-12	3.82e-10	3.11e-10	B2M,TREM2,GALR2,FOS,LGMN,GIP,MAN2B1,RELN,CEBPB,ITGB1,MEF2C,SLC12A5,NRXN2,NRXN1,CPEB3,CSMD1,HTT,SYNJ1,TTBK1,CDK5,GRIN2B,SHANK2,B3GAT1,GPRASP2,ARMCX5-GPRASP2,THRA,PDE8B,PAK6,BUB1B-PAK6,SLC6A1,EHMT2,PTN,BRINP1,PJA2,TNR,DLG4,PRKAR2B,PLCB1,LOC105372522,MAP1A,MAPK8IP2,NLGN4X,ABCC8,GIT1,ADCY8,CAMK4,NEUROD2,CNTNAP2,NDRG4,JPH4,PPP1R1B,TMOD2,SHANK3,SCN2A,ADCY1,MAPT,ADGRB3,CUX2,GABRA5,RASGRF1,ATP1A2,SLC8A2,…	1666	271	16745
BP	GO:0042391	regulation of membrane potential	5.28	9.45e-12	2.85e-09	2.32e-09	CLIC1,TREM2,PMAIP1,SLC26A3,PIEZO2,RELN,FMR1,DCN,KCNK6,UBB,PIEZO1,MEF2C,KCNMA1,AKAP6,SCN8A,ANK3,SLC4A4,NRXN1,KCNA2,SLC8A1,PINK1,GRID2,NLGN2,CDK5,GRIN2B,SCN3B,EHD3,OPRD1,SEZ6,TMEM161B,GRIK1,CACNA1I,INSYN1,KCNH7,KCNQ3,KCNC2,ADRB1,KCNH2,GABRD,TBX5,CTNNA3,CACNA1H,GABRB2,GABRA1,CALM3,ATP1B1,CACNA1G,DMD,ATP1B2,CHRNA4,RIMS3,ABAT,SRI,GABBR1,DLG4,YWHAH,KCNH1,KCNN2,MAPK8IP2,SNTA1,NALCN,NLGN4X,RGS4,MPP2,ANK2…	1666	421	16745
BP	GO:0060074	synapse maturation	1.08	9.90e-12	2.85e-09	2.32e-09	RELN,PFN1,YWHAZ,NRXN1,DAB2IP,SEZ6,SEZ6L2,BCAN,SYBU,NEURL1,NEUROD2,IGSF21,PALM,CLSTN1,SEZ6L,CAMK2B,NEFL,SHANK1	1666	29	16745
BP	GO:0016079	synaptic vesicle exocytosis	2.16	4.80e-11	1.32e-08	1.07e-08	FMR1,APBA1,NAPB,CADPS,SYNJ1,CDK5,CALM3,DOC2A,SNPH,APBA2,RIMS3,CADPS2,GIT1,PCLO,STXBP1,PRKCB,RIMS2,CSPG5,PREPL,UNC13A,SV2A,ADCY1,STX1B,SYT7,PPFIA3,SYN1,CPLX1,UNC13C,ERC2,STX1A,RAB3A,SYT1,SEPTIN5,CPLX2,SNAP25,RIMS1	1666	110	16745
BP	GO:0001505	regulation of neurotransmitter levels	3.3	5.43e-11	1.42e-08	1.16e-08	GCHFR,FMR1,ITGB1,MEF2C,NRXN2,APBA1,NRXN1,NAPB,CADPS,SYNJ1,CDK5,SYN3,SLC6A1,CALM3,DOC2A,SLC32A1,SNPH,APBA2,RIMS3,ABAT,CADPS2,GIT1,PCLO,STXBP1,BAIAP3,PRKCB,RIMS2,CSPG5,PREPL,SLC6A12,UNC13A,SV2A,ADCY1,SYN2,STX1B,SYT7,PPFIA3,SLC1A2,ATP1A2,SYN1,CPLX1,BRSK1,UNC13C,ERC2,STX1A,SNCG,PTPRN2,RAB3A,SYT1,SEPTIN5,CPLX2,CAMK2A,SNAP25,RIMS1,STXBP2	1666	218	16745
BP	GO:0050900	leukocyte migration	4.74	8.51e-11	2.13e-08	1.73e-08	CXCL8,MMP9,S100A9,S100A8,CXCR4,PYCARD,SPI1,CXCL1,HCK,CD74,CKLF,HMOX1,IL6,ADAM8,DEFA1,ELANE,ICAM1,S100A12,SERPINE1,IL23A,TREM2,AIF1,GPSM3,DUSP1,PRTN3,CCL5,SELL,XCL2,PF4,CXCR1,MMP2,LGMN,CMKLR1,PF4V1,SELPLG,TNFAIP6,CSF3R,CCL20,ALOX5,C5AR1,CCR1,SYK,MYO1G,VAV3,CD300A,APOD,THBS1,ANXA1,PIK3CD,RAC2,ITGB2,CXCL16,MYD88,RHOG,MMP14,IL6R,ITGAL,CORO1A,STK10,DOCK8,PECAM1,RIPOR2,MSN,LYN,ITGB1,NCKAP1L,VEGFA,CAMK1…	1666	376	16745
BP	GO:0048813	dendrite morphogenesis	2.46	1.15e-10	2.77e-08	2.25e-08	ABI3,RELN,NRP1,SDC2,ITGB1,ABI2,PHACTR1,DCLK1,RAP2A,DNM3,LRP4,CDK5,GPRASP2,ARMCX5-GPRASP2,HECW2,HECW1,PTN,OBSL1,STAU2,PTPRD,DLG4,ITPKA,YWHAH,LZTS3,MAPK8IP2,NSMF,KIF1A,CTNND2,CTNNA2,SHANK3,KNDC1,MAP6,ADGRB3,PAK3,CUX2,CDK5R1,CAMK2B,PPFIA2,NGEF,SULT4A1,SHANK1,MAP2	1666	140	16745
BP	GO:0019882	antigen processing and presentation	2.04	2.28e-10	5.25e-08	4.26e-08	IFI30,HLA-DRB5,HLA-DRA,CD68,CTSS,WAS,PYCARD,B2M,CD74,HLA-C,HLA-DRB1,HLA-B,RAB32,HLA-DPB1,CTSD,ICAM1,TAP2,TREM2,HLA-DQB1,HLA-A,HLA-DPA1,HLA-DQA1,LGMN,CTSL,THBS1,FGL2,HLA-DOA,SLC11A1,HLA-E,CTSH,RAB6A,RAB3C,KDM5D,ABCB9	1666	105	16745
BP	GO:0007612	learning	2.52	3.26e-10	7.21e-08	5.86e-08	FOS,LGMN,RELN,ITGB1,SLC12A5,NRXN2,NRXN1,CSMD1,HTT,SYNJ1,CDK5,SHANK2,B3GAT1,PDE8B,PAK6,BUB1B-PAK6,SLC6A1,PTN,TNR,DLG4,PRKAR2B,PLCB1,LOC105372522,MAP1A,MAPK8IP2,NLGN4X,ABCC8,GIT1,NEUROD2,CNTNAP2,NDRG4,JPH4,PPP1R1B,SHANK3,ADGRB3,GABRA5,ATP1A2,SLC8A2,BRSK1,GRM5,SHANK1,NRGN,GRIN1,SNAP25	1666	150	16745
BP	GO:1904062	regulation of cation transmembrane transport	4.56	3.46e-10	7.38e-08	6.00e-08	MMP9,CTSS,CYBA,TREM2,RGS2,PTPN6,GALR2,JSRP1,LOC105372240,STRIT1,TCIRG1,CD63,FXYD5,RELN,FMR1,CORO1A,TMSB4X,TMBIM6,LYN,ITGB1,MEF2C,AKAP6,FXYD6,ANK3,DPP6,CACNG8,SLC8A1,PINK1,ABCC9,HTT,NLGN2,CDK5,GRIN2B,SCN3B,EHD3,TMC1,HECW2,RASGRF2,STIMATE,JPH1,HECW1,KCNC2,KCNH2,CX3CL1,THY1,CALM3,ATP1B1,KCNAB1,DMD,ATP1B2,CACNB1,SRI,DLG4,YWHAH,KCNN2,MAPK8IP2,SNTA1,ABCC8,STK39,KCNIP3,WNK2,RGS4,JPH4,HOMER1,ANK2,CALM1,S…	1666	366	16745
BP	GO:0002504	antigen processing and presentation of peptide or polysaccharide antigen via MHC class II	1.08	3.87e-10	7.96e-08	6.47e-08	IFI30,HLA-DRB5,HLA-DRA,CTSS,PYCARD,B2M,CD74,HLA-DRB1,HLA-DPB1,CTSD,TREM2,HLA-DQB1,HLA-DPA1,HLA-DQA1,LGMN,CTSL,THBS1,HLA-DOA	1666	34	16745
BP	GO:0099173	postsynapse organization	2.64	4.51e-10	8.96e-08	7.29e-08	TREM2,LGMN,ABI3,RELN,NRP1,NRXN2,ABI2,NEFH,NRXN1,GRID2,GAP43,NLGN2,DNM3,LRP4,CDK5,GRIN2B,SHANK2,GPRASP2,ARMCX5-GPRASP2,FRRS1L,ARHGEF9,NTRK3,CNKSR2,STAU2,PTPRD,DLG4,ITPKA,LZTS3,NLGN4X,HOMER1,KIF1A,CTNND2,SHANK3,LRRC4B,NPTX1,PAK3,CUX2,CDK5R1,CAMK2B,PPFIA2,NGEF,INA,SPTBN2,NEFL,SHANK1	1666	163	16745
BP	GO:0035418	protein localization to synapse	1.56	7.30e-10	1.40e-07	1.14e-07	RELN,DLG2,NRXN2,NRXN1,NLGN2,IQSEC2,CDK5,CLSTN3,HRAS,STAU2,GRIP2,DLG4,MAP1A,PCLO,HOMER1,CLSTN1,NPTX1,MAPT,STX1B,CACNG3,CPLX1,BSN,KIF5C,SHANK1,KIF5A,SNAP25	1666	69	16745
BP	GO:0032412	regulation of ion transmembrane transporter activity	3.54	1.00e-09	1.86e-07	1.51e-07	MMP9,CTSS,TREM2,GALR2,JSRP1,LOC105372240,STRIT1,FXYD5,RELN,FMR1,TMSB4X,ITGB1,MEF2C,AKAP6,FXYD6,AHCYL1,ANK3,CACNG8,CHRM3,PINK1,ABCC9,HTT,NLGN2,TCAF1,CDK5,SCN3B,EHD3,HECW2,RASGRF2,STIMATE,JPH1,HECW1,KCNC2,CALM3,ATP1B1,KCNAB1,DMD,ATP1B2,CACNB1,SRI,DLG4,YWHAH,MAPK8IP2,ABCC8,STK39,WNK2,JPH4,HOMER1,ANK2,CALM1,SHANK3,FXYD7,FGF12,RYR2,CACNG3,RASGRF1,ATP1A2,HPCA,GRM5,SHANK1	1666	260	16745
BP	GO:0002495	antigen processing and presentation of peptide antigen via MHC class II	1.02	1.12e-09	2.01e-07	1.63e-07	IFI30,HLA-DRB5,HLA-DRA,CTSS,PYCARD,B2M,CD74,HLA-DRB1,HLA-DPB1,CTSD,TREM2,HLA-DQB1,HLA-DPA1,HLA-DQA1,LGMN,CTSL,HLA-DOA	1666	32	16745
BP	GO:0048002	antigen processing and presentation of peptide antigen	1.44	1.17e-09	2.04e-07	1.66e-07	IFI30,HLA-DRB5,HLA-DRA,CTSS,PYCARD,B2M,CD74,HLA-C,HLA-DRB1,HLA-B,HLA-DPB1,CTSD,TAP2,TREM2,HLA-DQB1,HLA-A,HLA-DPA1,HLA-DQA1,LGMN,CTSL,HLA-DOA,SLC11A1,HLA-E,ABCB9	1666	61	16745
BP	GO:0050803	regulation of synapse structure or activity	3.06	1.37e-09	2.32e-07	1.89e-07	TREM2,THBS2,ABI3,RELN,SIX1,YWHAZ,MEF2C,MYCBP2,ABI2,NRXN1,GRID2,NLGN2,CAMK1,DNM3,LRP4,CDK5,GRIN2B,SHANK2,CLSTN3,GPRASP2,ARMCX5-GPRASP2,DAB2IP,NEGR1,ROBO2,NTRK3,SLC17A7,C1QL3,STAU2,PTPRD,SLIT1,ITPKA,LZTS3,NEURL1,NEUROD2,HOMER1,KIF1A,CTNNA2,SHANK3,LRRC4B,PCDH8,CLSTN1,NPTX1,STX1B,ADGRB3,PAK3,CUX2,ADGRB1,CDK5R1,CAMK2B,PPFIA2,NGEF,CAMKV	1666	211	16745
BP	GO:0060996	dendritic spine development	1.8	2.14e-09	3.52e-07	2.86e-07	ABI3,RELN,FMR1,MEF2C,SLC12A5,PTPRS,ABI2,CPEB3,NLGN2,CAMK1,DNM3,CDK5,GPRASP2,ARMCX5-GPRASP2,STAU2,DLG4,ITPKA,LZTS3,NEURL1,KIF1A,CTNND2,FSTL4,SHANK3,PAK3,CUX2,CDK5R1,CAMK2B,PPFIA2,NGEF,SHANK1,CAMK2A	1666	92	16745
BP	GO:1903305	regulation of regulated secretory pathway	2.34	2.55e-09	4.07e-07	3.31e-07	SPI1,HMOX1,VAMP8,SYK,CD300A,ITGAM,RAC2,ITGB2,FMR1,IL4R,LYN,NCKAP1L,GNAI2,APBA1,CDK5,CACNA1I,CACNA1H,CALM3,DOC2A,CACNA1G,APBA2,RIMS3,RAB15,GIT1,STXBP1,BAIAP3,PRKCB,CSPG5,PREPL,SCAMP5,ADCY1,SYT7,SYT13,SYN1,STX1A,RAB3A,SYT1,SEPTIN5,STXBP2	1666	142	16745
BP	GO:0022898	regulation of transmembrane transporter activity	3.54	3.93e-09	6.00e-07	4.88e-07	MMP9,CTSS,TREM2,GALR2,JSRP1,LOC105372240,STRIT1,FXYD5,RELN,FMR1,TMSB4X,ITGB1,MEF2C,AKAP6,FXYD6,AHCYL1,ANK3,CACNG8,CHRM3,PINK1,ABCC9,HTT,NLGN2,TCAF1,CDK5,SCN3B,EHD3,HECW2,RASGRF2,STIMATE,JPH1,HECW1,KCNC2,CALM3,ATP1B1,KCNAB1,DMD,ATP1B2,CACNB1,SRI,DLG4,YWHAH,MAPK8IP2,ABCC8,STK39,WNK2,JPH4,HOMER1,ANK2,CALM1,SHANK3,FXYD7,FGF12,RYR2,CACNG3,RASGRF1,ATP1A2,HPCA,GRM5,SHANK1	1666	269	16745
BP	GO:0002478	antigen processing and presentation of exogenous peptide antigen	1.08	3.99e-09	6.00e-07	4.88e-07	IFI30,HLA-DRB5,HLA-DRA,CTSS,B2M,CD74,HLA-DRB1,HLA-DPB1,CTSD,TAP2,HLA-DQB1,HLA-A,HLA-DPA1,HLA-DQA1,LGMN,CTSL,HLA-DOA,HLA-E	1666	38	16745
BP	GO:0140029	exocytic process	1.68	4.19e-09	6.00e-07	4.88e-07	PLEK,VAMP8,BTK,SYK,EXOC3,LYN,RAB13,NAPB,SYNJ1,RAB3C,SNPH,RAB15,STXBP1,UNC13A,SV2A,STX1B,PPFIA3,CPLX1,UNC13C,ERC2,STX1A,DMTN,RAB3A,SYT1,SEPTIN5,CPLX2,SNAP25,STXBP2	1666	84	16745
BP	GO:0097529	myeloid leukocyte migration	3.12	4.27e-09	6.00e-07	4.88e-07	CXCL8,S100A9,S100A8,SPI1,CXCL1,CD74,CKLF,IL6,ADAM8,S100A12,SERPINE1,IL23A,TREM2,AIF1,DUSP1,PRTN3,CCL5,XCL2,PF4,CXCR1,MMP2,LGMN,CMKLR1,PF4V1,TNFAIP6,CSF3R,CCL20,C5AR1,CCR1,SYK,VAV3,CD300A,THBS1,ANXA1,PIK3CD,RAC2,ITGB2,MYD88,RHOG,MMP14,IL6R,PECAM1,RIPOR2,LYN,NCKAP1L,VEGFA,CAMK1D,PIK3R1,CX3CL1,PLCB1,LOC105372522,PTK2,CHGA	1666	224	16745
BP	GO:0050807	regulation of synapse organization	2.94	4.27e-09	6.00e-07	4.88e-07	TREM2,THBS2,ABI3,RELN,SIX1,YWHAZ,MEF2C,MYCBP2,ABI2,NRXN1,GRID2,NLGN2,CAMK1,DNM3,LRP4,CDK5,GRIN2B,SHANK2,CLSTN3,GPRASP2,ARMCX5-GPRASP2,DAB2IP,NEGR1,ROBO2,NTRK3,C1QL3,STAU2,PTPRD,SLIT1,ITPKA,LZTS3,NEURL1,NEUROD2,HOMER1,KIF1A,CTNNA2,SHANK3,LRRC4B,PCDH8,CLSTN1,NPTX1,ADGRB3,PAK3,CUX2,ADGRB1,CDK5R1,CAMK2B,PPFIA2,NGEF,CAMKV	1666	205	16745
BP	GO:0017156	calcium-ion regulated exocytosis	1.44	5.28e-09	7.24e-07	5.89e-07	GNAI2,CADPS,CDK5,CACNA1I,CACNA1H,DOC2A,CACNA1G,RIMS3,CADPS2,STXBP1,BAIAP3,RIMS2,SCAMP5,UNC13A,SYN2,STX1B,SYT7,SYT13,UNC13C,STX1A,RAB3A,SYT1,RAPGEF4,RIMS1	1666	65	16745
BP	GO:0030595	leukocyte chemotaxis	3.06	8.73e-09	1.17e-06	9.50e-07	CXCL8,S100A9,S100A8,CXCR4,SPI1,CXCL1,CD74,CKLF,IL6,ADAM8,DEFA1,S100A12,SERPINE1,IL23A,AIF1,GPSM3,DUSP1,CCL5,XCL2,PF4,CXCR1,MMP2,LGMN,CMKLR1,PF4V1,TNFAIP6,CSF3R,CCL20,ALOX5,C5AR1,CCR1,SYK,VAV3,THBS1,ANXA1,PIK3CD,RAC2,ITGB2,CXCL16,IL6R,CORO1A,RIPOR2,LYN,NCKAP1L,VEGFA,CAMK1D,PTN,CX3CL1,PTK2,STK39,CHGA	1666	222	16745
BP	GO:0019886	antigen processing and presentation of exogenous peptide antigen via MHC class II	0.9	9.30e-09	1.22e-06	9.90e-07	IFI30,HLA-DRB5,HLA-DRA,CTSS,B2M,CD74,HLA-DRB1,HLA-DPB1,CTSD,HLA-DQB1,HLA-DPA1,HLA-DQA1,LGMN,CTSL,HLA-DOA	1666	28	16745
BP	GO:0002274	myeloid leukocyte activation	3.06	1.64e-08	2.10e-06	1.71e-06	CXCL8,TYROBP,C1QA,PYCARD,SPI1,CD74,FCGR3A,HMOX1,IL6,S100A12,VAMP8,CAMP,GRN,TREM2,AIF1,TGFBR2,PTPN6,VSIG4,FN1,CCL5,BTK,PTPRC,LCP2,C5AR1,IFNGR1,SYK,CD300A,THBS1,ANXA1,PIK3CD,ITGAM,RAC2,DYSF,ITGB2,MYD88,SLC11A1,SBNO2,IL4R,ADAM9,LYN,TTBK1,CX3CL1,PJA2,NR1D1,STK39,CAMK4,STXBP1,MAPT,CHGA,CPLX2,STXBP2	1666	226	16745
BP	GO:0031644	regulation of nervous system process	2.22	3.00e-08	3.76e-06	3.06e-06	TNFRSF1B,ITGAX,AVP,TYMP,RELN,FMR1,NRXN1,NLGN2,GRIN2B,OPRD1,WASF3,ROCK2,TNR,ABAT,DLG4,SLC25A12,NLGN4X,RGS4,BEGAIN,HOMER1,DLGAP1,SHANK3,RIMS2,NPTX1,FGF12,STX1B,CUX2,NPTXR,SLC8A2,CELF4,PRKAR1B,DLGAP2,STX1A,DLGAP3,SHANK1,GRIN1,RIMS1	1666	142	16745
BP	GO:2000463	positive regulation of excitatory postsynaptic potential	0.9	3.18e-08	3.89e-06	3.16e-06	RELN,NRXN1,NLGN2,GRIN2B,DLG4,RGS4,SHANK3,RIMS2,STX1B,CUX2,PRKAR1B,STX1A,SHANK1,GRIN1,RIMS1	1666	30	16745
BP	GO:0007159	leukocyte cell-cell adhesion	4.5	3.39e-08	4.06e-06	3.30e-06	S100A9,HLA-DRB5,LAPTM5,HLA-DRA,S100A8,PYCARD,B2M,CD74,HLA-DRB1,GPNMB,IL6,ADAM8,FERMT3,HLA-DPB1,ELANE,SCGB1A1,ICAM1,IL23A,AIF1,HLA-DQB1,SASH3,TGFBR2,PTPN6,VSIG4,CCL5,SELL,HLA-A,PTPRC,JAK3,HLA-DPA1,HLA-DQA1,TNFSF13B,SELPLG,CD55,ALOX5,SYK,CD300A,ANXA1,FGL2,RAC2,CD44,VSIR,ITGB2,ARG2,HLA-DOA,HLA-E,CR1,ITGAL,CD83,IL4R,CORO1A,STK10,CEBPB,DOCK8,IGFBP2,DHPS,LGALS1,ZBTB7B,PECAM1,CCDC88B,RIPOR2,MSN,LYN,ITGB…	1666	397	16745
BP	GO:0060998	regulation of dendritic spine development	1.26	3.46e-08	4.07e-06	3.31e-06	RELN,FMR1,MEF2C,PTPRS,CPEB3,NLGN2,CAMK1,DNM3,GPRASP2,ARMCX5-GPRASP2,STAU2,ITPKA,NEURL1,KIF1A,FSTL4,SHANK3,PAK3,CUX2,CAMK2B,PPFIA2,NGEF,SHANK1	1666	56	16745
BP	GO:0050806	positive regulation of synaptic transmission	2.28	3.67e-08	4.22e-06	3.43e-06	TYROBP,LGMN,GIP,RELN,FMR1,NRXN1,CACNG8,PINK1,NLGN2,CDK5,GRIN2B,SHANK2,CLSTN3,RASGRF2,PTN,TNR,RIMS3,DLG4,NALCN,ADCY8,MPP2,FAM107A,STXBP1,BAIAP3,SHANK3,RIMS2,CLSTN1,ADCY1,STX1B,CACNG3,SLC8A2,PRKAR1B,STX1A,SYT1,NRGN,GRIN1,SNAP25,RIMS1	1666	149	16745
BP	GO:0010959	regulation of metal ion transport	4.44	3.87e-08	4.37e-06	3.55e-06	CXCR4,B2M,CYBA,TREM2,PTPN6,GALR2,CCL5,JSRP1,LOC105372240,STRIT1,JAK3,CCR1,CD63,FXYD5,FMR1,CORO1A,TMBIM6,LYN,ITGB1,GNAI2,AKAP6,FXYD6,AHCYL1,HOMER2,ANK3,DPP6,SLC8A1,ABCC9,HTT,CAMK2G,CDK5,SCN3B,CNTN1,EHD3,OPRD1,TMC1,HECW2,STIMATE,JPH1,HECW1,WFS1,NKAIN2,KCNC2,KCNH2,CX3CL1,THY1,CALM3,ATP1B1,KCNAB1,DMD,ATP1B2,CACNB1,SRI,YWHAH,KCNN2,SNTA1,ABCC8,STK39,KCNIP3,WNK2,RGS4,JPH4,HOMER1,ANK2,CALM1,FXYD7,FGF12,R…	1666	391	16745
BP	GO:0032409	regulation of transporter activity	3.54	4.16e-08	4.61e-06	3.75e-06	MMP9,CTSS,TREM2,GALR2,JSRP1,LOC105372240,STRIT1,FXYD5,RELN,FMR1,TMSB4X,ITGB1,MEF2C,AKAP6,FXYD6,AHCYL1,ANK3,CACNG8,CHRM3,PINK1,ABCC9,HTT,NLGN2,TCAF1,CDK5,SCN3B,EHD3,HECW2,RASGRF2,STIMATE,JPH1,HECW1,KCNC2,CALM3,ATP1B1,KCNAB1,DMD,ATP1B2,CACNB1,SRI,DLG4,YWHAH,MAPK8IP2,ABCC8,STK39,WNK2,JPH4,HOMER1,ANK2,CALM1,SHANK3,FXYD7,FGF12,RYR2,CACNG3,RASGRF1,ATP1A2,HPCA,GRM5,SHANK1	1666	286	16745
BP	GO:0098815	modulation of excitatory postsynaptic potential	1.08	4.44e-08	4.83e-06	3.93e-06	RELN,NRXN1,NLGN2,GRIN2B,DLG4,NLGN4X,RGS4,SHANK3,RIMS2,STX1B,CUX2,SLC8A2,CELF4,PRKAR1B,STX1A,SHANK1,GRIN1,RIMS1	1666	43	16745
BP	GO:0002685	regulation of leukocyte migration	2.94	4.84e-08	5.17e-06	4.20e-06	CXCL8,PYCARD,SPI1,CD74,HMOX1,IL6,ADAM8,ELANE,ICAM1,SERPINE1,IL23A,TREM2,AIF1,GPSM3,DUSP1,CCL5,XCL2,LGMN,CMKLR1,TNFAIP6,CCL20,C5AR1,CCR1,CD300A,APOD,THBS1,ANXA1,RAC2,MYD88,RHOG,MMP14,IL6R,CORO1A,STK10,DOCK8,RIPOR2,MSN,LYN,NCKAP1L,VEGFA,CAMK1D,PIK3R1,PTN,CX3CL1,THY1,PLCB1,LOC105372522,PTK2,FUT9,STK39	1666	220	16745
BP	GO:0098698	postsynaptic specialization assembly	0.72	5.33e-08	5.58e-06	4.53e-06	ABI3,NRXN2,NRXN1,GRID2,GAP43,NLGN2,ARHGEF9,NTRK3,PTPRD,SHANK3,LRRC4B,NPTX1	1666	20	16745
BP	GO:0002250	adaptive immune response	4.8	5.47e-08	5.62e-06	4.57e-06	HLA-DRB5,HLA-DRA,JCHAIN,TNFAIP3,CTSS,WAS,C1QA,PYCARD,IGLL5,CSF2RB,B2M,CD74,FCGR3A,C1S,HLA-C,HLA-DRB1,HLA-B,IL6,HLA-DPB1,ICAM1,IL23A,TAP2,TREM2,UNC93B1,HLA-DQB1,CD8B,SASH3,TNFRSF1B,PTPN6,BTK,HLA-A,PTPRC,JAK3,C1QC,HLA-DPA1,HLA-DQA1,TGFB1,TNFSF13B,C1QB,CTSL,TCIRG1,CD55,TNFSF13,SH2D1A,C7,SYK,MYO1G,ANXA1,IFNA5,PIK3CD,SIPA1,ARG2,MYD88,HLA-DOA,SLC15A4,SLC11A1,HLA-E,IL6R,CR1,CFI,IL4R,CTSH,MAP3K7,SERPING1…	1666	438	16745
BP	GO:0006909	phagocytosis	3.06	9.70e-08	9.71e-06	7.90e-06	TYROBP,CD14,PYCARD,HCK,IGLL5,CYBA,ICAM3,ELANE,IL15RA,TREM2,AIF1,NCF2,PRTN3,NCF4,BTK,PTPRC,COLEC11,SYK,MYO1G,VAV3,CD300A,THBS1,ANXA1,ITGAM,RAC2,DYSF,ITGB2,ABCA1,PTPRJ,MYD88,ARHGAP25,RHOG,SLC11A1,TGM2,ITGAL,MSR1,CORO1A,PECAM1,LYN,ITGB1,NCKAP1L,CAMK1D,XKR4,TUB,PAK1,RAB11FIP2,RHOBTB2,PTK2,ICAM5,SYT7,ADGRB1	1666	238	16745
BP	GO:0060078	regulation of postsynaptic membrane potential	2.16	9.78e-08	9.71e-06	7.90e-06	RELN,MEF2C,NRXN1,GRID2,NLGN2,CDK5,GRIN2B,SEZ6,GRIK1,INSYN1,ADRB1,GABRD,GABRB2,GABRA1,CHRNA4,ABAT,GABBR1,DLG4,MAPK8IP2,NLGN4X,RGS4,MPP2,SHANK3,RIMS2,RGS7BP,STX1B,CUX2,GABRA5,SLC8A2,CELF4,PRKAR1B,GRM5,STX1A,SHANK1,GRIN1,RIMS1	1666	142	16745
BP	GO:0002460	adaptive immune response based on somatic recombination of immune receptors built from immunoglobulin superfamily domains	3.54	1.15e-07	1.13e-05	9.15e-06	HLA-DRB5,HLA-DRA,TNFAIP3,WAS,C1QA,IGLL5,CSF2RB,B2M,CD74,FCGR3A,C1S,HLA-DRB1,HLA-B,IL6,HLA-DPB1,ICAM1,IL23A,TAP2,TREM2,HLA-DQB1,SASH3,TNFRSF1B,PTPN6,BTK,HLA-A,PTPRC,JAK3,C1QC,HLA-DPA1,HLA-DQA1,TGFB1,TNFSF13B,C1QB,TCIRG1,CD55,TNFSF13,C7,MYO1G,ANXA1,MYD88,HLA-DOA,SLC15A4,SLC11A1,HLA-E,IL6R,CR1,CFI,IL4R,CTSH,MAP3K7,SERPING1,C1R,ZBTB7B,NCKAP1L,STAT3,MEF2C,HRAS,KDM5D,PSG9	1666	294	16745
BP	GO:0007416	synapse assembly	2.52	1.31e-07	1.25e-05	1.02e-05	THBS2,SDCBP,ABI3,SIX1,MEF2C,MYCBP2,NRXN2,NRXN1,GRID2,GAP43,NLGN2,DNM3,LRP4,CDK5,SHANK2,CLSTN3,GPRASP2,ARMCX5-GPRASP2,NEGR1,ARHGEF9,KIRREL3,ROBO2,NTRK3,OBSL1,GABRB2,GABRA1,PCDHB14,STAU2,EFNB2,PTPRD,SLIT1,NLGN4X,PCLO,SHANK3,LRRC4B,CLSTN1,NPTX1,ADD2,ADGRB3,CUX2,ADGRB1,BSN,SPTBN2	1666	181	16745
BP	GO:0006816	calcium ion transport	4.56	1.42e-07	1.34e-05	1.09e-05	CXCR4,CYBA,ANXA9,PTPN6,CCL5,CCN2,JSRP1,LOC105372240,STRIT1,PTPRC,CATSPER3,JAK3,ANXA2,GP9,ORAI3,CCR1,FMR1,CORO1A,TMBIM6,LYN,GNAI2,LETM1,AKAP6,ITPR1,HOMER2,CACNA1A,CACNG8,SLC8A1,HTT,CAMK2G,CDK5,GRIN2B,EHD3,RYR3,OPRD1,TMC1,CACNA1I,STIMATE,JPH1,WFS1,CX3CL1,THY1,CYSLTR1,CACNA1H,CALM3,ATP1B1,CACNA1G,DMD,CACNA1E,CHRNA4,CACNB1,SRI,CACNA2D3,NALCN,RGS4,JPH4,HOMER1,ANK2,CALM1,MICU3,PRKCB,PKD1,CACNA2D2,NCS1,…	1666	418	16745
BP	GO:0030073	insulin secretion	2.52	1.54e-07	1.43e-05	1.16e-05	HLA-DRB1,IL6,CCL5,FAM3D,TCIRG1,ALOX5,ANXA1,IL1RN,GIP,ACSL4,SOX4,ENSA,NLGN2,CAMK2G,NR1D1,ABAT,RAB11FIP2,SRI,ICA1,ABCC8,SLC25A22,GLUD1,MYRIP,ADCY8,GPR27,PCLO,BAIAP3,NNAT,PTPRN,RIMS2,VGF,ADCY5,SYT7,VSNL1,CPLX1,OXCT1,BRSK2,STX1A,PTPRN2,CHGA,RAPGEF4,SNAP25	1666	182	16745
BP	GO:0045730	respiratory burst	0.9	1.59e-07	1.45e-05	1.18e-05	JCHAIN,HCK,CYBA,GRN,TREM2,NCF2,NCF4,CD52,CYBB,NCF1,CD55,PIK3CD,RAC2,SLC11A1,CAMK1D	1666	33	16745
BP	GO:0099068	postsynapse assembly	0.84	1.62e-07	1.46e-05	1.18e-05	ABI3,NRXN2,NRXN1,GRID2,GAP43,NLGN2,LRP4,ARHGEF9,NTRK3,PTPRD,NLGN4X,SHANK3,LRRC4B,NPTX1	1666	29	16745
BP	GO:0002443	leukocyte mediated immunity	4.2	1.74e-07	1.54e-05	1.26e-05	TYROBP,HLA-DRB5,HLA-DRA,WAS,C1QA,SPI1,IGLL5,CSF2RB,B2M,CD74,FCGR3A,C1S,HLA-DRB1,HMOX1,HLA-B,IL6,HLA-DPB1,ELANE,ICAM1,VAMP8,IL23A,TAP2,NLRP6,TREM2,HLA-DQB1,SASH3,TNFRSF1B,PTPN6,BTK,HLA-A,PTPRC,JAK3,C1QC,HLA-DPA1,HLA-DQA1,NKG7,TGFB1,C1QB,TCIRG1,CD55,TNFSF13,SH2D1A,C7,SYK,MYO1G,CD300A,PIK3CD,ITGAM,RAC2,ITGB2,MYD88,HLA-DOA,SLC15A4,HLA-E,CR1,CFI,IL4R,CORO1A,CTSH,MAP3K7,SERPING1,C1R,RNF19B,LYN,NCKAP1L,…	1666	376	16745
BP	GO:1902414	protein localization to cell junction	1.68	1.77e-07	1.55e-05	1.26e-05	RELN,PECAM1,DLG2,NRXN2,NRXN1,NLGN2,IQSEC2,CDK5,CLSTN3,KIF3A,HRAS,STAU2,GRIP2,DLG4,MAP1A,PCLO,HOMER1,CLSTN1,NPTX1,MAPT,STX1B,CACNG3,CPLX1,BSN,KIF5C,SHANK1,KIF5A,SNAP25	1666	98	16745
BP	GO:0051056	regulation of small GTPase mediated signal transduction	3.6	1.87e-07	1.61e-05	1.31e-05	COL3A1,DEF6,ARHGDIB,ARHGAP4,ARHGAP18,RHOD,FBP1,GMIP,VAV3,SIPA1,ABCA1,ARHGAP25,RELN,ARHGAP45,TGM2,FGD3,DOCK8,ARHGAP9,ARHGAP30,GABARAP,NRP1,RIPOR2,ITGB1,DENND1A,MADD,ARHGAP5,ARHGAP35,GARNL3,KALRN,STMN1,RAP1GAP2,OBSCN,IQSEC2,CDON,ARHGAP32,ARHGAP10,DAB2IP,SRGAP3,RALGPS1,ARHGEF9,RASGRF2,PSD3,MCF2L,SHOC2,IQSEC3,AMOT,MMD2,STMN3,GIT1,ARHGEF4,ARFGEF3,CHN1,SSX2IP,DOCK3,PSD,RASGRF1,NGEF,RAP1GAP,SPATA13,CHN2	1666	305	16745
BP	GO:0097530	granulocyte migration	2.16	2.07e-07	1.74e-05	1.41e-05	CXCL8,S100A9,S100A8,CXCL1,CD74,CKLF,ADAM8,S100A12,IL23A,PRTN3,CCL5,XCL2,PF4,CXCR1,CMKLR1,PF4V1,TNFAIP6,CSF3R,CCL20,C5AR1,SYK,VAV3,CD300A,THBS1,ANXA1,PIK3CD,RAC2,ITGB2,MYD88,RHOG,PECAM1,RIPOR2,NCKAP1L,CAMK1D,CX3CL1,PTK2	1666	146	16745
BP	GO:0050867	positive regulation of cell activation	4.26	2.08e-07	1.74e-05	1.41e-05	TYROBP,HLA-DRB5,HLA-DRA,PYCARD,IGLL5,B2M,CD74,FCGR3A,HLA-DRB1,PLEK,IL6,ADAM8,HLA-DPB1,VAMP8,IL15RA,IL23A,TREM2,AIF1,HLA-DQB1,SASH3,TGFBR2,PTPN6,CCL5,CCN2,BTK,HLA-A,PTPRC,JAK3,HLA-DPA1,HLA-DQA1,SOX15,TGFB1,TNFSF13B,RPS6KA1,GP9,CD55,TNFSF13,TNFRSF4,SYK,VAV3,THBS1,ANXA1,ITGAM,VSIR,ITGB2,MYD88,HLA-DOA,MMP14,HLA-E,CR1,CD83,IL4R,CORO1A,DOCK8,IGFBP2,DHPS,LGALS1,ZBTB7B,CCDC88B,LYN,SOX4,NCKAP1L,MEF2C,SMAR…	1666	385	16745
BP	GO:0019884	antigen processing and presentation of exogenous antigen	1.08	2.26e-07	1.84e-05	1.50e-05	IFI30,HLA-DRB5,HLA-DRA,CTSS,B2M,CD74,HLA-DRB1,HLA-DPB1,CTSD,TAP2,HLA-DQB1,HLA-A,HLA-DPA1,HLA-DQA1,LGMN,CTSL,HLA-DOA,HLA-E	1666	47	16745
BP	GO:2001257	regulation of cation channel activity	2.46	2.27e-07	1.84e-05	1.50e-05	MMP9,CTSS,TREM2,GALR2,JSRP1,LOC105372240,RELN,FMR1,TMSB4X,ITGB1,MEF2C,AKAP6,ANK3,CACNG8,PINK1,ABCC9,HTT,NLGN2,CDK5,EHD3,RASGRF2,STIMATE,JPH1,KCNC2,CALM3,KCNAB1,DMD,CACNB1,SRI,DLG4,MAPK8IP2,ABCC8,JPH4,HOMER1,ANK2,CALM1,SHANK3,FGF12,CACNG3,RASGRF1,HPCA,SHANK1	1666	178	16745
BP	GO:0099084	postsynaptic specialization organization	0.9	2.58e-07	2.07e-05	1.68e-05	ABI3,RELN,NRXN2,NRXN1,GRID2,GAP43,NLGN2,SHANK2,ARHGEF9,NTRK3,PTPRD,DLG4,SHANK3,LRRC4B,NPTX1	1666	34	16745
BP	GO:0070663	regulation of leukocyte proliferation	3.18	2.63e-07	2.08e-05	1.69e-05	TYROBP,TNFAIP3,PYCARD,CSF2RB,CD74,FCGR3A,HLA-DRB1,GPNMB,IL6,HLA-DPB1,SCGB1A1,IL23A,AIF1,MNDA,SASH3,TNFRSF1B,TGFBR2,PTPN6,VSIG4,CCL5,BTK,HLA-A,PTPRC,JAK3,HLA-DPA1,TNFSF13B,CD55,TNFRSF4,SYK,VAV3,CD300A,ANXA1,RAC2,VSIR,TNFSF8,ARG2,MYD88,CSF2RA,HLA-E,CR1,CORO1A,CEBPB,IGFBP2,DHPS,ZBTB7B,CCDC88B,RASSF5,LYN,GSTP1,NCKAP1L,MEF2C,PTK2,MAPK8IP1	1666	259	16745
BP	GO:0106027	neuron projection organization	1.56	2.99e-07	2.33e-05	1.89e-05	TREM2,LGMN,ABI3,RELN,ABI2,DNM3,CDK5,GRIN2B,GPRASP2,ARMCX5-GPRASP2,STAU2,DLG4,ITPKA,LZTS3,MAP1A,HOMER1,KIF1A,CTNND2,SHANK3,PAK3,ATP1A3,CUX2,CDK5R1,CAMK2B,PPFIA2,NGEF,SHANK1	1666	89	16745
BP	GO:0016082	synaptic vesicle priming	0.66	3.25e-07	2.49e-05	2.03e-05	NAPB,SYNJ1,STXBP1,UNC13A,SV2A,STX1B,UNC13C,ERC2,STX1A,RAB3A,SNAP25	1666	19	16745
BP	GO:0009306	protein secretion	3.84	3.49e-07	2.65e-05	2.15e-05	RCN3,HLA-DRB1,PLEK,IL6,ADAM8,TREM2,CCL5,FAM3D,KRT20,TGFB1,LTBP2,TCIRG1,ALOX5,ANXA1,ABCA1,IL1RN,GIP,ACSL4,ABCG1,ADAM9,SOX4,RAB13,ENSA,NLGN2,CAMK2G,STXBP5L,FRMD4A,RAB3C,RAP1GDS1,EXPH5,NR1D1,ABAT,RAB11FIP2,SRI,RAB15,ICA1,ABCC8,SLC25A22,GLUD1,MYRIP,ADCY8,APBB1,MYH10,GPR27,PCLO,BAIAP3,NNAT,PTPRN,RIMS2,VGF,ADCY5,SYT7,VSNL1,CPLX1,OXCT1,BRSK2,STX1A,SNCG,PTPRN2,DMTN,RAB3A,CHGA,RAPGEF4,SNAP25	1666	339	16745
BP	GO:0035249	synaptic transmission, glutamatergic	1.68	3.54e-07	2.65e-05	2.15e-05	RELN,MEF2C,NRXN1,CACNG8,NAPB,GRID2,NLGN2,TPRG1L,CDK5,GRIN2B,CLSTN3,FRRS1L,GRIK1,SLC17A7,TNR,MAPK8IP2,DGKZ,HOMER1,STXBP1,SHANK3,UNC13A,CACNG3,ATP1A2,UNC13C,GRM5,GRIA2,SYT1,GRIN1	1666	101	16745
BP	GO:0060997	dendritic spine morphogenesis	1.2	3.63e-07	2.67e-05	2.17e-05	ABI3,RELN,ABI2,DNM3,CDK5,GPRASP2,ARMCX5-GPRASP2,STAU2,DLG4,ITPKA,LZTS3,KIF1A,CTNND2,SHANK3,PAK3,CUX2,CDK5R1,CAMK2B,PPFIA2,NGEF,SHANK1	1666	58	16745
BP	GO:0002687	positive regulation of leukocyte migration	2.1	3.68e-07	2.67e-05	2.17e-05	CXCL8,PYCARD,SPI1,CD74,IL6,ADAM8,ICAM1,SERPINE1,IL23A,TREM2,AIF1,GPSM3,CCL5,XCL2,LGMN,CMKLR1,CCL20,C5AR1,CCR1,THBS1,RAC2,MMP14,IL6R,CORO1A,DOCK8,RIPOR2,NCKAP1L,VEGFA,CAMK1D,PIK3R1,PTN,CX3CL1,THY1,PTK2,STK39	1666	143	16745
BP	GO:0015833	peptide transport	3.06	3.76e-07	2.67e-05	2.17e-05	S100A8,CD74,HLA-DRB1,IL6,TAP2,CCL5,FAM3D,TCIRG1,ALOX5,ANXA1,ABCA1,SLC15A4,IL1RN,GIP,ACSL4,SLC15A3,SOX4,ENSA,NLGN2,CAMK2G,NR1D1,ABAT,RAB11FIP2,SRI,GABBR1,ICA1,ABCC8,SLC25A22,GLUD1,MYRIP,SLC13A3,ADCY8,GPR27,PCLO,BAIAP3,NNAT,ABCB9,PTPRN,RIMS2,VGF,ADCY5,SYT7,VSNL1,CPLX1,OXCT1,BRSK2,STX1A,PTPRN2,CHGA,RAPGEF4,SNAP25	1666	248	16745
BP	GO:0071692	protein localization to extracellular region	3.9	3.80e-07	2.67e-05	2.17e-05	RCN3,HLA-DRB1,PLEK,IL6,ADAM8,TREM2,CCL5,FAM3D,KRT20,TGFB1,LTBP2,TCIRG1,ALOX5,ANXA1,ABCA1,IL1RN,GIP,ACSL4,FBN1,ABCG1,ADAM9,SOX4,RAB13,ENSA,NLGN2,CAMK2G,STXBP5L,FRMD4A,RAB3C,RAP1GDS1,EXPH5,NR1D1,ABAT,RAB11FIP2,SRI,RAB15,ICA1,ABCC8,SLC25A22,GLUD1,MYRIP,ADCY8,APBB1,MYH10,GPR27,PCLO,BAIAP3,NNAT,PTPRN,RIMS2,VGF,ADCY5,SYT7,VSNL1,CPLX1,OXCT1,BRSK2,STX1A,SNCG,PTPRN2,DMTN,RAB3A,CHGA,RAPGEF4,SNAP25	1666	347	16745
BP	GO:0097061	dendritic spine organization	1.44	3.81e-07	2.67e-05	2.17e-05	TREM2,LGMN,ABI3,RELN,ABI2,DNM3,CDK5,GRIN2B,GPRASP2,ARMCX5-GPRASP2,STAU2,DLG4,ITPKA,LZTS3,HOMER1,KIF1A,CTNND2,SHANK3,PAK3,CUX2,CDK5R1,CAMK2B,PPFIA2,NGEF,SHANK1	1666	79	16745
BP	GO:0035592	establishment of protein localization to extracellular region	3.84	3.89e-07	2.67e-05	2.17e-05	RCN3,HLA-DRB1,PLEK,IL6,ADAM8,TREM2,CCL5,FAM3D,KRT20,TGFB1,LTBP2,TCIRG1,ALOX5,ANXA1,ABCA1,IL1RN,GIP,ACSL4,ABCG1,ADAM9,SOX4,RAB13,ENSA,NLGN2,CAMK2G,STXBP5L,FRMD4A,RAB3C,RAP1GDS1,EXPH5,NR1D1,ABAT,RAB11FIP2,SRI,RAB15,ICA1,ABCC8,SLC25A22,GLUD1,MYRIP,ADCY8,APBB1,MYH10,GPR27,PCLO,BAIAP3,NNAT,PTPRN,RIMS2,VGF,ADCY5,SYT7,VSNL1,CPLX1,OXCT1,BRSK2,STX1A,SNCG,PTPRN2,DMTN,RAB3A,CHGA,RAPGEF4,SNAP25	1666	340	16745
BP	GO:1990266	neutrophil migration	1.86	3.90e-07	2.67e-05	2.17e-05	CXCL8,S100A9,S100A8,CXCL1,CD74,CKLF,ADAM8,S100A12,IL23A,PRTN3,CCL5,XCL2,PF4,CXCR1,PF4V1,TNFAIP6,CSF3R,CCL20,C5AR1,SYK,VAV3,PIK3CD,RAC2,ITGB2,MYD88,RHOG,PECAM1,RIPOR2,NCKAP1L,CAMK1D,CX3CL1	1666	119	16745
BP	GO:0061001	regulation of dendritic spine morphogenesis	1.02	4.22e-07	2.83e-05	2.30e-05	ABI3,RELN,ABI2,DNM3,CDK5,GPRASP2,ARMCX5-GPRASP2,STAU2,ITPKA,LZTS3,KIF1A,SHANK3,PAK3,CUX2,CDK5R1,CAMK2B,PPFIA2,NGEF	1666	44	16745
BP	GO:0010038	response to metal ion	3.9	4.22e-07	2.83e-05	2.30e-05	ACTA1,MMP9,S100A8,CD14,B2M,HMOX1,TXNIP,SLC40A1,CYBB,FOS,NCF1,PGAM2,LGMN,TCIRG1,DPEP1,FBP1,TNNC1,THBS1,IQGAP1,LOXL2,ATF1,IGFBP2,NFE2L2,ADAM9,CAT,DLG2,MEF2C,KCNMA1,AHCYL1,ANK3,ATP7B,ADGRV1,RYR3,ASCL1,SLC6A1,KCNC2,SLC30A3,CPNE5,CACNA1H,CALM3,CACNA1G,ABAT,DLG4,SLC25A12,ITPKA,MT3,KCNH1,ABCC8,ADCY8,STK39,CPNE6,NEUROD2,HOMER1,CALM1,NPTX1,ADCY1,MAPT,SYT7,SYT13,SLC25A23,RYR2,TNNT2,HPCA,DMTN,SYT1	1666	348	16745
BP	GO:0019932	second-messenger-mediated signaling	3.54	4.28e-07	2.83e-05	2.30e-05	CXCL8,CXCR4,FPR1,FCGR3A,PLEK,TREM2,BTK,PTPRC,ADM,CXCR1,CMKLR1,CCL20,GUCY2F,CCR1,SYK,THBS1,CIB1,PTPRJ,GIP,ATF1,CAP1,VEGFA,AKAP6,PPP1R9A,ITPR1,HOMER2,CHRM3,SLC8A1,HTT,NUDT4,ADCY2,GRIN2B,RCAN2,RNF157,STIMATE,KCNC2,CALM3,ATP1B1,INPP5A,DMD,GUCY1B1,NEUROD2,DDAH1,ANK2,CALM1,PDE2A,ADCY1,MAPT,CAP2,RYR2,ADGRB2,ATP1A2,SLC8A2,HPCA,GRM5,CCR10,DMTN,GRIN1,RUNDC3A	1666	305	16745
BP	GO:0002764	immune response-regulating signaling pathway	4.38	6.36e-07	4.16e-05	3.38e-05	TYROBP,LAPTM5,HSPA1B,CD14,TNFAIP3,CTSS,PYCARD,HCK,IGLL5,FPR1,CYBA,FCGR3A,HLA-DRB1,HLA-DPB1,NLRP6,TREM2,UNC93B1,HLA-DQB1,CD8B,MNDA,FYB1,PTPN6,TREML4,BTK,HLA-A,PTPRC,HSPA1A,COLEC11,LTF,PIK3AP1,LCP2,THEMIS2,CMKLR1,NFKBIA,ELF1,SH2D1A,C5AR1,SYK,MYO1G,VAV3,CD300A,PIK3CD,PTPRJ,MYD88,SLC15A4,TLR7,NFAM1,CR1,CTSH,MAP3K7,SLC15A3,LYN,NCKAP1L,MEF2C,PTPRS,PUM2,DAB2IP,PAK1,TESPA1,LRRC19,LRRC14,THY1,HRAS,PJA2,NR…	1666	411	16745
BP	GO:0016064	immunoglobulin mediated immune response	2.04	6.54e-07	4.23e-05	3.44e-05	HLA-DRB5,HLA-DRA,C1QA,IGLL5,CSF2RB,B2M,CD74,FCGR3A,C1S,HLA-DRB1,HLA-DPB1,TREM2,HLA-DQB1,PTPN6,BTK,PTPRC,C1QC,HLA-DPA1,HLA-DQA1,TGFB1,C1QB,TCIRG1,CD55,TNFSF13,C7,MYD88,HLA-DOA,SLC15A4,HLA-E,CR1,CFI,IL4R,SERPING1,C1R	1666	140	16745
BP	GO:0008277	regulation of G protein-coupled receptor signaling pathway	1.98	8.12e-07	5.19e-05	4.22e-05	CXCL8,PLEK,RGS2,CCL5,ADM,FGF8,GUCY2F,BECN2,ARRDC3,GNAI2,HOMER2,PRKCA,TUB,STMN1,GNG7,RGS6,RNF157,ROCK2,GNG4,APLP1,PLCB1,LOC105372522,GIT1,RGS4,GPR27,GPRASP1,TMOD2,RGS5,PHF24,NECAB2,GRM5,CHGA,RGS7,CAMK2A	1666	135	16745
BP	GO:0006959	humoral immune response	2.82	8.69e-07	5.50e-05	4.47e-05	LYZ,CXCL8,S100A9,DEFA3,JCHAIN,C1QA,CXCL1,IGLL5,C1S,HLA-DRB1,IL6,DEFA1,ELANE,CFD,S100A12,CAMP,TREM2,SLPI,HLA-DQB1,PTPN6,VSIG4,PRTN3,HLA-A,PTPRC,PF4,COLEC11,C1QC,LTF,WFDC9,C1QB,PF4V1,CD55,SH2D1A,ALOX5,C7,WFDC11,RNASE6,IFNA5,SLC11A1,HLA-E,CR1,CFI,CD83,SERPING1,C1R,MEF2C,H2BC12L,LOC102724334	1666	227	16745
BP	GO:0050670	regulation of lymphocyte proliferation	2.88	8.85e-07	5.54e-05	4.50e-05	TYROBP,PYCARD,CD74,FCGR3A,HLA-DRB1,GPNMB,IL6,HLA-DPB1,SCGB1A1,IL23A,AIF1,MNDA,SASH3,TNFRSF1B,TGFBR2,PTPN6,VSIG4,CCL5,BTK,HLA-A,PTPRC,JAK3,HLA-DPA1,TNFSF13B,CD55,TNFRSF4,SYK,VAV3,CD300A,ANXA1,RAC2,VSIR,TNFSF8,ARG2,MYD88,HLA-E,CR1,CORO1A,CEBPB,IGFBP2,DHPS,ZBTB7B,CCDC88B,RASSF5,LYN,NCKAP1L,MEF2C,MAPK8IP1	1666	234	16745
BP	GO:0099601	regulation of neurotransmitter receptor activity	1.2	9.15e-07	5.66e-05	4.60e-05	RELN,MEF2C,CACNG8,PINK1,NLGN2,RASGRF2,DLG4,MAPK8IP2,LYNX1,BEGAIN,HOMER1,DLGAP1,SHANK3,NPTX1,CACNG3,RASGRF1,NPTXR,DLGAP2,DLGAP3,SHANK1	1666	61	16745
BP	GO:0097107	postsynaptic density assembly	0.6	9.34e-07	5.72e-05	4.65e-05	ABI3,NRXN2,NRXN1,GRID2,NLGN2,NTRK3,PTPRD,SHANK3,LRRC4B,NPTX1	1666	17	16745
BP	GO:0071621	granulocyte chemotaxis	1.8	1.05e-06	6.34e-05	5.16e-05	CXCL8,S100A9,S100A8,CXCL1,CD74,CKLF,S100A12,IL23A,CCL5,XCL2,PF4,CXCR1,CMKLR1,PF4V1,TNFAIP6,CSF3R,CCL20,C5AR1,SYK,VAV3,THBS1,ANXA1,PIK3CD,RAC2,ITGB2,RIPOR2,NCKAP1L,CAMK1D,CX3CL1,PTK2	1666	118	16745
BP	GO:0019724	B cell mediated immunity	2.04	1.10e-06	6.60e-05	5.37e-05	HLA-DRB5,HLA-DRA,C1QA,IGLL5,CSF2RB,B2M,CD74,FCGR3A,C1S,HLA-DRB1,HLA-DPB1,TREM2,HLA-DQB1,PTPN6,BTK,PTPRC,C1QC,HLA-DPA1,HLA-DQA1,TGFB1,C1QB,TCIRG1,CD55,TNFSF13,C7,MYD88,HLA-DOA,SLC15A4,HLA-E,CR1,CFI,IL4R,SERPING1,C1R	1666	143	16745
BP	GO:0060326	cell chemotaxis	3.36	1.11e-06	6.60e-05	5.37e-05	CXCL8,S100A9,S100A8,CXCR4,SPI1,CXCL1,CD74,CKLF,IL6,ADAM8,DEFA1,S100A12,SERPINE1,IL23A,AIF1,GPSM3,DUSP1,CCL5,XCL2,PF4,CXCR1,MMP2,LGMN,CMKLR1,PF4V1,TNFAIP6,CSF3R,CCL20,ALOX5,C5AR1,CCR1,SYK,VAV3,THBS1,ANXA1,PIK3CD,RAC2,ITGB2,CXCL16,RHOG,IL6R,CORO1A,TMSB4X,NRP1,RIPOR2,LYN,NCKAP1L,RAB13,VEGFA,CAMK1D,PTN,CX3CL1,PTK2,STK39,CCR10,CHGA	1666	292	16745
BP	GO:0046928	regulation of neurotransmitter secretion	1.5	1.13e-06	6.65e-05	5.41e-05	FMR1,MEF2C,APBA1,CDK5,CALM3,APBA2,RIMS3,GIT1,STXBP1,BAIAP3,PRKCB,CSPG5,PREPL,ADCY1,STX1B,SYN1,CPLX1,STX1A,SNCG,RAB3A,SYT1,SEPTIN5,CPLX2,CAMK2A,RIMS1	1666	89	16745
BP	GO:0002399	MHC class II protein complex assembly	0.54	1.18e-06	6.78e-05	5.51e-05	HLA-DRB5,HLA-DRA,B2M,HLA-DRB1,HLA-DPB1,HLA-DQB1,HLA-DPA1,HLA-DQA1,HLA-DOA	1666	14	16745
BP	GO:0002503	peptide antigen assembly with MHC class II protein complex	0.54	1.18e-06	6.78e-05	5.51e-05	HLA-DRB5,HLA-DRA,B2M,HLA-DRB1,HLA-DPB1,HLA-DQB1,HLA-DPA1,HLA-DQA1,HLA-DOA	1666	14	16745
BP	GO:0002253	activation of immune response	3.48	1.20e-06	6.78e-05	5.51e-05	TYROBP,LAPTM5,C1QA,PYCARD,HCK,IGLL5,FPR1,C1S,HLA-DRB1,HLA-DPB1,CFD,TREM2,HLA-DQB1,CD8B,MNDA,FYB1,PTPN6,VSIG4,BTK,HLA-A,PTPRC,COLEC11,C1QC,LCP2,THEMIS2,CMKLR1,C1QB,CD55,ELF1,SH2D1A,C5AR1,C7,SYK,MYO1G,VAV3,IFI16,CD300A,PIK3CD,PTPRJ,NFAM1,CR1,CFI,MAP3K7,SERPING1,C1R,LYN,NCKAP1L,MEF2C,PAK1,TESPA1,THY1,HRAS,FCHO1,PTK2,GPS2,DGKZ,PRKCB,PAK3	1666	307	16745
BP	GO:0030593	neutrophil chemotaxis	1.56	1.20e-06	6.78e-05	5.51e-05	CXCL8,S100A9,S100A8,CXCL1,CD74,CKLF,S100A12,IL23A,CCL5,XCL2,PF4,CXCR1,PF4V1,TNFAIP6,CSF3R,CCL20,C5AR1,SYK,VAV3,PIK3CD,RAC2,ITGB2,RIPOR2,NCKAP1L,CAMK1D,CX3CL1	1666	95	16745
BP	GO:0097479	synaptic vesicle localization	1.08	1.30e-06	7.27e-05	5.91e-05	PINK1,NLGN2,SYNJ1,CDK5,SYN3,AP3B2,TRIM46,DNM1,PCLO,SYN2,SYN1,BRSK1,BRSK2,SNAP91,KIF5C,RAB3A,MAP2,KIF5A	1666	52	16745
BP	GO:0002790	peptide secretion	2.76	1.44e-06	7.96e-05	6.47e-05	S100A8,CD74,HLA-DRB1,IL6,CCL5,FAM3D,TCIRG1,ALOX5,ANXA1,ABCA1,IL1RN,GIP,ACSL4,SOX4,ENSA,NLGN2,CAMK2G,NR1D1,ABAT,RAB11FIP2,SRI,GABBR1,ICA1,ABCC8,SLC25A22,GLUD1,MYRIP,ADCY8,GPR27,PCLO,BAIAP3,NNAT,PTPRN,RIMS2,VGF,ADCY5,SYT7,VSNL1,CPLX1,OXCT1,BRSK2,STX1A,PTPRN2,CHGA,RAPGEF4,SNAP25	1666	224	16745
BP	GO:0032944	regulation of mononuclear cell proliferation	2.88	1.47e-06	8.06e-05	6.55e-05	TYROBP,PYCARD,CD74,FCGR3A,HLA-DRB1,GPNMB,IL6,HLA-DPB1,SCGB1A1,IL23A,AIF1,MNDA,SASH3,TNFRSF1B,TGFBR2,PTPN6,VSIG4,CCL5,BTK,HLA-A,PTPRC,JAK3,HLA-DPA1,TNFSF13B,CD55,TNFRSF4,SYK,VAV3,CD300A,ANXA1,RAC2,VSIR,TNFSF8,ARG2,MYD88,HLA-E,CR1,CORO1A,CEBPB,IGFBP2,DHPS,ZBTB7B,CCDC88B,RASSF5,LYN,NCKAP1L,MEF2C,MAPK8IP1	1666	238	16745
BP	GO:0035637	multicellular organismal signaling	2.22	1.48e-06	8.06e-05	6.55e-05	AVP,TYMP,FMR1,SCN8A,ANK3,CACNG8,KCNA2,SLC8A1,ABCC9,SCN3B,EHD3,CACNA1I,KCNH2,TBX5,CTNNA3,CACNA1H,CALM3,ATP1B1,TNR,CACNA1G,ATP1B2,SRI,KCNN2,CNTNAP2,ANK2,CALM1,SLC4A3,SCN2A,FGF12,RYR2,ATP1A3,CACNG3,ATP2B3,ATP1A2,SLC8A2,SPTBN4,ATP2B2	1666	164	16745
BP	GO:0036465	synaptic vesicle recycling	1.38	1.52e-06	8.19e-05	6.66e-05	NLGN2,SYNJ1,DNM3,CDK5,DNAJC6,AMPH,AP3B2,SLC17A7,CALM3,NLGN4X,GIT1,DNM1,SH3GL3,BTBD8,STX1B,SYT7,SNAP91,STX1A,SNCG,RAB3A,SYT1,SNCB,PACSIN1	1666	79	16745
BP	GO:0051960	regulation of nervous system development	4.56	1.64e-06	8.74e-05	7.11e-05	SPP1,CXCR4,B2M,IL6,TREM2,TNFRSF1B,FN1,ARHGAP4,THBS2,ANXA2,FEZF2,TGFB1,ITGAX,FERD3L,PLXNC1,TYMP,RELN,TGM2,NRP1,LYN,ITGB1,VEGFA,PTPRS,NRXN1,LGI4,GRID2,NLGN2,SYNJ1,LRP4,TTBK1,CDK5,MAP3K13,CLSTN3,GPRASP2,ARMCX5-GPRASP2,ASPA,ASCL1,WASF3,PLXNA4,L1CAM,ROBO2,NTRK3,PTN,CX3CL1,THY1,OBSL1,BRINP1,NR1D1,STAU2,TNR,RNF112,TRIM46,PTPRD,SLIT1,SLC25A12,ITPKA,YWHAH,MT3,NEURL1,ABCC8,SEMA5B,FSTL4,SHANK3,LRRC4B,CLSTN1…	1666	444	16745
BP	GO:0099175	regulation of postsynapse organization	1.44	1.67e-06	8.80e-05	7.16e-05	ABI3,RELN,ABI2,GRID2,DNM3,CDK5,GRIN2B,GPRASP2,ARMCX5-GPRASP2,NTRK3,STAU2,PTPRD,ITPKA,LZTS3,HOMER1,KIF1A,SHANK3,LRRC4B,NPTX1,PAK3,CUX2,CDK5R1,CAMK2B,PPFIA2,NGEF	1666	85	16745
BP	GO:0002696	positive regulation of leukocyte activation	3.96	1.69e-06	8.87e-05	7.21e-05	TYROBP,HLA-DRB5,HLA-DRA,PYCARD,IGLL5,B2M,CD74,FCGR3A,HLA-DRB1,IL6,ADAM8,HLA-DPB1,VAMP8,IL15RA,IL23A,TREM2,AIF1,HLA-DQB1,SASH3,TGFBR2,PTPN6,CCL5,BTK,HLA-A,PTPRC,JAK3,HLA-DPA1,HLA-DQA1,TGFB1,TNFSF13B,CD55,TNFSF13,TNFRSF4,SYK,VAV3,THBS1,ANXA1,ITGAM,VSIR,ITGB2,MYD88,HLA-DOA,MMP14,HLA-E,CR1,CD83,IL4R,CORO1A,DOCK8,IGFBP2,DHPS,LGALS1,ZBTB7B,CCDC88B,LYN,SOX4,NCKAP1L,MEF2C,SMARCA4,TTBK1,TESPA1,THY1,EFNB2,…	1666	369	16745
BP	GO:0099565	chemical synaptic transmission, postsynaptic	1.86	1.79e-06	9.28e-05	7.54e-05	RELN,MEF2C,NRXN1,GRID2,NLGN2,CDK5,GRIN2B,SEZ6,INSYN1,GABRD,GABRB2,GABRA1,CHRNA4,ABAT,DLG4,MAPK8IP2,NLGN4X,RGS4,MPP2,SHANK3,RIMS2,STX1B,CUX2,GABRA5,SLC8A2,CELF4,PRKAR1B,STX1A,SHANK1,GRIN1,RIMS1	1666	127	16745
BP	GO:0051588	regulation of neurotransmitter transport	1.62	1.89e-06	9.64e-05	7.84e-05	FMR1,ITGB1,MEF2C,APBA1,CDK5,CALM3,APBA2,RIMS3,GIT1,STXBP1,BAIAP3,PRKCB,CSPG5,PREPL,ADCY1,STX1B,ATP1A2,SYN1,CPLX1,STX1A,SNCG,RAB3A,SYT1,SEPTIN5,CPLX2,CAMK2A,RIMS1	1666	103	16745
BP	GO:0007015	actin filament organization	4.5	1.89e-06	9.64e-05	7.84e-05	ACTA1,WAS,PYCARD,HCK,ACTC1,PLEK,LCP1,AIF1,CCN2,ARHGAP18,RFLNB,RHOD,HCLS1,MYO1F,ARPC1B,MYO1G,RAC2,ARHGAP25,RHOG,TGFBR1,IQGAP2,CORO1A,WASHC4,TMSB4X,NRP1,PFN1,WIPF1,NCKAP1L,COTL1,TPM4,PPP1R9A,PPARGC1B,ABI2,ARHGAP35,MICAL3,STMN1,PHACTR1,MPRIP,AIF1L,FMN2,CLASP2,PAK1,WASF3,PIK3R1,FHOD3,ROCK2,WASF1,CIT,DSTN,SHROOM2,CX3CL1,CTNNA3,CORO6,MYO5A,CYFIP2,RHOBTB2,SPIRE2,PDXP,RHPN1,RGS4,FAM107A,CTNNA2,TMOD2,SHAN…	1666	438	16745
BP	GO:0061564	axon development	4.86	2.05e-06	1.03e-04	8.40e-05	SPP1,GRN,FN1,ARHGAP4,FEZF2,MMP2,NKX2-1,APOD,RAC2,PLXNC1,RHOG,RELN,S100A6,NRP1,ITGB1,VEGFA,LMTK2,MYCBP2,PTPRS,NEFH,ANK3,NRXN1,ARHGAP35,CAMSAP2,KALRN,STMN1,GAP43,DCLK1,NCAM2,NCAM1,LRP4,ATP8A2,CDK5,MAP3K13,CNTN1,PAK1,UCHL1,PLXNA4,L1CAM,ROBO2,PTN,THY1,CNTN4,EFNB2,TNR,APLP1,TRIM46,SLIT1,MT3,MAP1A,PTK2,CRMP1,SEMA5B,APBB1,UNC5A,CHN1,EPHB6,CTNNA2,STXBP1,FSTL4,CSPG5,NPTX1,ADCY1,MAPT,MAP6,PAK3,B4GAT1,ADGRB…	1666	485	16745
BP	GO:0042554	superoxide anion generation	0.9	2.16e-06	1.08e-04	8.81e-05	TYROBP,CYBA,ACP5,NCF2,NCF4,CYBB,NCF1,TGFB1,SYK,ITGAM,ITGB2,GSTP1,GNAI2,DUOX1,MAPT	1666	39	16745
BP	GO:0070588	calcium ion transmembrane transport	3.6	2.36e-06	1.17e-04	9.53e-05	CYBA,ANXA9,PTPN6,CCN2,JSRP1,LOC105372240,STRIT1,PTPRC,CATSPER3,ANXA2,GP9,ORAI3,FMR1,CORO1A,TMBIM6,LYN,LETM1,AKAP6,ITPR1,CACNA1A,CACNG8,SLC8A1,HTT,CDK5,GRIN2B,EHD3,RYR3,TMC1,CACNA1I,STIMATE,JPH1,CX3CL1,THY1,CACNA1H,CALM3,ATP1B1,CACNA1G,DMD,CACNA1E,CACNB1,SRI,CACNA2D3,NALCN,JPH4,ANK2,CALM1,MICU3,PKD1,CACNA2D2,NCS1,SLC25A23,RYR2,CACNG3,ATP2B3,ATP1A2,SLC8A2,HPCA,CACNA1B,ATP2B2,GRIN1,NALF1	1666	328	16745
BP	GO:0022407	regulation of cell-cell adhesion	4.74	2.72e-06	1.34e-04	1.09e-04	HLA-DRB5,LAPTM5,HLA-DRA,PYCARD,SPI1,B2M,CD74,HLA-DRB1,GPNMB,IL6,ADAM8,FERMT3,HLA-DPB1,ELANE,SCGB1A1,IL23A,AIF1,HLA-DQB1,SASH3,TGFBR2,PTPN6,VSIG4,CCL5,HLA-A,PTPRC,JAK3,HLA-DPA1,HLA-DQA1,TGFB1,CEACAM6,TNFSF13B,CD55,ALOX5,SYK,CD300A,ANXA1,FGL2,CD44,VSIR,ITGB2,ARG2,FXYD5,HLA-DOA,IL1RN,HLA-E,CR1,CD83,IL4R,CORO1A,CEBPB,DOCK8,IGFBP2,DHPS,LGALS1,ZBTB7B,CCDC88B,RIPOR2,LYN,PIEZO1,SOX4,NCKAP1L,VEGFA,AKNA,PR…	1666	473	16745
BP	GO:0051249	regulation of lymphocyte activation	4.86	2.84e-06	1.38e-04	1.13e-04	TYROBP,HLA-DRB5,LAPTM5,HLA-DRA,TNFAIP3,PYCARD,IGLL5,B2M,CD74,FCGR3A,HLA-DRB1,GPNMB,IL6,ADAM8,HLA-DPB1,SCGB1A1,IL15RA,IL23A,AIF1,HLA-DQB1,MNDA,SASH3,TNFRSF1B,TGFBR2,PTPN6,VSIG4,CCL5,BTK,HLA-A,PTPRC,ZFP36L2,JAK3,HLA-DPA1,HLA-DQA1,TGFB1,TNFSF13B,THEMIS2,CD55,TNFSF13,TNFRSF4,SYK,VAV3,CD300A,ANXA1,FGL2,RAC2,VSIR,TNFSF8,ARG2,MYD88,HLA-DOA,SLC15A4,MMP14,NFAM1,HLA-E,CR1,CD83,IL4R,CORO1A,CEBPB,DOCK8,IGFBP…	1666	489	16745
BP	GO:0043270	positive regulation of ion transport	3.18	2.87e-06	1.39e-04	1.13e-04	CTSS,VAMP8,TREM2,GALR2,CCL5,STRIT1,JAK3,AVP,CCR1,RELN,CEBPB,TMSB4X,ITGB1,AKAP6,AHCYL1,ANK3,PINK1,HTT,TCAF1,CDK5,SCN3B,CNTN1,EHD3,STIMATE,SLC6A1,WFS1,KCNC2,KCNH2,CX3CL1,THY1,CALM3,ATP1B1,DMD,ATP1B2,ABAT,SRI,GABBR1,ABCC8,STK39,WNK2,HOMER1,ANK2,CALM1,STXBP1,SHANK3,FGF12,RYR2,CACNG3,STX1A,SYT1,RGS7,GRIN1,CAMK2A	1666	279	16745
BP	GO:0043087	regulation of GTPase activity	3.84	2.99e-06	1.43e-04	1.16e-04	PYCARD,PRTN3,CCL5,TRAPPC6A,XCL2,CCL20,GMIP,VAV3,IQGAP1,SIPA1,ARHGAP25,PLXNC1,RHOG,TBC1D2,ARHGAP45,TGM2,IQGAP2,FGD3,DOCK8,ARHGAP9,RIPOR2,ITGB1,AGAP3,ARHGAP35,GARNL3,STMN1,RAP1GAP2,RAPGEF6,RGS6,DAB2IP,RGP1,RALGPS1,RASGRF2,RANGAP1,RGS8,PLXNA4,RAP1GDS1,APC2,PKP4,ADRB1,NTRK3,CX3CL1,THY1,HRAS,GPSM1,AGAP1,MTSS2,AMOT,RAB11FIP2,PTK2,STMN3,TRAPPC6B,EVI5L,RGS4,CHN1,TBC1D3,TBC1D3L,RAPGEFL1,RASGRF1,NGEF,AGAP2…	1666	360	16745
BP	GO:0051251	positive regulation of lymphocyte activation	3.54	3.00e-06	1.43e-04	1.16e-04	TYROBP,HLA-DRB5,HLA-DRA,PYCARD,IGLL5,B2M,CD74,FCGR3A,HLA-DRB1,IL6,ADAM8,HLA-DPB1,IL15RA,IL23A,AIF1,HLA-DQB1,SASH3,TGFBR2,PTPN6,CCL5,BTK,HLA-A,PTPRC,JAK3,HLA-DPA1,HLA-DQA1,TGFB1,TNFSF13B,CD55,TNFSF13,TNFRSF4,SYK,VAV3,ANXA1,VSIR,MYD88,HLA-DOA,MMP14,HLA-E,CR1,CD83,IL4R,CORO1A,DOCK8,IGFBP2,DHPS,LGALS1,ZBTB7B,CCDC88B,LYN,SOX4,NCKAP1L,MEF2C,SMARCA4,TESPA1,THY1,EFNB2,FCHO1,ACTL6B	1666	323	16745
BP	GO:0099150	regulation of postsynaptic specialization assembly	0.48	3.24e-06	1.53e-04	1.24e-04	ABI3,GRID2,GAP43,ARHGEF9,NTRK3,PTPRD,LRRC4B,NPTX1	1666	12	16745
BP	GO:0097106	postsynaptic density organization	0.78	3.30e-06	1.54e-04	1.26e-04	ABI3,RELN,NRXN2,NRXN1,GRID2,NLGN2,SHANK2,NTRK3,PTPRD,DLG4,SHANK3,LRRC4B,NPTX1	1666	31	16745
BP	GO:0042886	amide transport	3.24	3.49e-06	1.62e-04	1.32e-04	S100A8,CD74,HLA-DRB1,IL6,AQP9,TAP2,CCL5,FAM3D,TCIRG1,ALOX5,ANXA1,ABCA1,SLC15A4,IL1RN,GIP,PSAP,ACSL4,SLC15A3,SOX4,ENSA,NLGN2,CAMK2G,NR1D1,ABAT,RAB11FIP2,SRI,GABBR1,ICA1,ABCC8,SLC25A22,GLUD1,MYRIP,SLC13A3,ADCY8,GPR27,PCLO,BAIAP3,NNAT,ABCB9,PTPRN,RIMS2,SLC25A32,VGF,ADCY5,SYT7,VSNL1,CPLX1,OXCT1,BRSK2,STX1A,PTPRN2,CHGA,RAPGEF4,SNAP25	1666	288	16745
BP	GO:0071674	mononuclear cell migration	2.4	3.61e-06	1.65e-04	1.34e-04	CXCR4,PYCARD,SPI1,CKLF,IL6,ADAM8,DEFA1,ICAM1,S100A12,SERPINE1,AIF1,DUSP1,CCL5,XCL2,CXCR1,LGMN,CMKLR1,CCL20,ALOX5,C5AR1,CCR1,MYO1G,APOD,THBS1,ANXA1,PIK3CD,CXCL16,IL6R,ITGAL,CORO1A,STK10,DOCK8,PECAM1,RIPOR2,MSN,LYN,CX3CL1,PLCB1,LOC105372522,PTK2,STK39	1666	190	16745
BP	GO:0051966	regulation of synaptic transmission, glutamatergic	1.32	3.61e-06	1.65e-04	1.34e-04	RELN,MEF2C,NRXN1,CACNG8,NLGN2,TPRG1L,CDK5,GRIN2B,FRRS1L,GRIK1,TNR,MAPK8IP2,DGKZ,HOMER1,STXBP1,SHANK3,UNC13A,CACNG3,ATP1A2,GRM5,SYT1,GRIN1	1666	77	16745
BP	GO:0007409	axonogenesis	4.44	3.66e-06	1.65e-04	1.34e-04	SPP1,FN1,ARHGAP4,FEZF2,NKX2-1,RAC2,PLXNC1,RHOG,RELN,S100A6,NRP1,ITGB1,VEGFA,LMTK2,MYCBP2,PTPRS,NEFH,ANK3,NRXN1,ARHGAP35,KALRN,STMN1,GAP43,DCLK1,NCAM1,LRP4,ATP8A2,CDK5,MAP3K13,CNTN1,PAK1,UCHL1,PLXNA4,L1CAM,ROBO2,THY1,CNTN4,EFNB2,TNR,APLP1,TRIM46,SLIT1,MT3,MAP1A,PTK2,CRMP1,SEMA5B,APBB1,UNC5A,CHN1,EPHB6,CTNNA2,STXBP1,FSTL4,NPTX1,ADCY1,MAPT,MAP6,PAK3,B4GAT1,ADGRB1,CDK5R1,SPTBN4,FOXG1,BRSK1,CCK,BRSK2,…	1666	438	16745
BP	GO:0150076	neuroinflammatory response	1.2	3.66e-06	1.65e-04	1.34e-04	MMP9,TYROBP,C1QA,IL6,GRN,TREM2,AIF1,TNFRSF1B,PTPRC,C5AR1,IFNGR1,ITGAM,ITGB2,ITGB1,TTBK1,CX3CL1,NR1D1,ADCY8,ADCY1,MAPT	1666	66	16745
BP	GO:0070661	leukocyte proliferation	3.6	3.90e-06	1.74e-04	1.41e-04	TYROBP,TNFAIP3,PYCARD,CSF2RB,CD74,FCGR3A,HLA-DRB1,GPNMB,IL6,HLA-DPB1,SCGB1A1,IL23A,TREM2,AIF1,MNDA,SASH3,TNFRSF1B,TGFBR2,PTPN6,VSIG4,CCL5,BTK,HLA-A,PTPRC,JAK3,HLA-DPA1,TNFSF13B,TCIRG1,CD55,TNFRSF4,SYK,VAV3,CD300A,ANXA1,IFNA5,RAC2,VSIR,TNFSF8,ARG2,MYD88,CSF2RA,SLC11A1,HLA-E,CR1,CORO1A,CEBPB,DOCK8,IGFBP2,DHPS,ZBTB7B,CCDC88B,MSN,RASSF5,LYN,GSTP1,NCKAP1L,MEF2C,CX3CL1,PTK2,MAPK8IP1	1666	333	16745
BP	GO:0071216	cellular response to biotic stimulus	2.76	3.92e-06	1.74e-04	1.41e-04	CXCL8,DEFA3,CD68,CD14,TNFAIP3,PYCARD,SPI1,CXCL1,HCK,TXNIP,IL6,DEFA1,SERPINE1,CAMP,TREM2,TNFRSF1B,CCL5,CDK4,BTK,PF4,LTF,TGFB1,LITAF,PF4V1,NFKBIA,CD55,LY86,SYK,ZFP36,ABCA1,MYD88,MAP2K3,SBNO2,CEBPB,ADAM9,LYN,GSTP1,MEF2C,PRKCA,MUS81,DAB2IP,WFS1,CX3CL1,NR1D1,EFNB2,GIT1	1666	232	16745
BP	GO:0051047	positive regulation of secretion	3.24	4.33e-06	1.90e-04	1.55e-04	SPP1,S100A8,CYBA,HLA-DRB1,ADAM8,VAMP8,TREM2,ANXA2,TGFB1,AVP,SDCBP,SYK,ITGAM,ITGB2,GIP,ACSL4,IL4R,ABCG1,ADAM9,SOX4,GNAI2,PINK1,CADPS,NLGN2,CLASP2,CDK5,FRMD4A,CACNA1I,SLC6A1,CACNA1H,EXPH5,CACNA1G,ABAT,CADPS2,SRI,GABBR1,RAB15,GLUD1,MYRIP,ADCY8,APBB1,MYH10,GPR27,STXBP1,BAIAP3,NNAT,SCAMP5,STX1B,SYT7,VSNL1,OXCT1,STX1A,RAB3A,SYT1	1666	290	16745
BP	GO:0097120	receptor localization to synapse	1.08	4.39e-06	1.91e-04	1.56e-04	TYROBP,RELN,DLG2,KIF3B,CACNG8,IQSEC2,ANKS1B,HRAS,GRIP2,DLG4,CLSTN1,NPTX1,STX1B,CACNG3,CPLX1,KIF5C,KIF5A,SNAP25	1666	56	16745
BP	GO:0071706	tumor necrosis factor superfamily cytokine production	2.16	4.65e-06	1.98e-04	1.61e-04	TYROBP,CD14,TNFAIP3,PYCARD,CYBA,FCGR3A,ORM1,GPNMB,IL6,ADAM8,ACP5,IL23A,TREM2,SASH3,PTPN6,BTK,PTPRC,PF4,LTF,CYBB,IFNGR1,SYK,THBS1,VSIR,ARG2,ZFP36,PTPRJ,MYD88,HLA-E,GSTP1,STAT3,PIK3R1,ILRUN,CX3CL1,C1QTNF4,ABCC8	1666	165	16745
BP	GO:1903555	regulation of tumor necrosis factor superfamily cytokine production	2.16	4.65e-06	1.98e-04	1.61e-04	TYROBP,CD14,TNFAIP3,PYCARD,CYBA,FCGR3A,ORM1,GPNMB,IL6,ADAM8,ACP5,IL23A,TREM2,SASH3,PTPN6,BTK,PTPRC,PF4,LTF,CYBB,IFNGR1,SYK,THBS1,VSIR,ARG2,ZFP36,PTPRJ,MYD88,HLA-E,GSTP1,STAT3,PIK3R1,ILRUN,CX3CL1,C1QTNF4,ABCC8	1666	165	16745
BP	GO:1903039	positive regulation of leukocyte cell-cell adhesion	3.06	4.66e-06	1.98e-04	1.61e-04	HLA-DRB5,HLA-DRA,PYCARD,B2M,CD74,HLA-DRB1,IL6,ADAM8,HLA-DPB1,ELANE,IL23A,AIF1,HLA-DQB1,SASH3,TGFBR2,PTPN6,CCL5,HLA-A,PTPRC,JAK3,HLA-DPA1,HLA-DQA1,TNFSF13B,CD55,ALOX5,SYK,ANXA1,CD44,VSIR,ITGB2,HLA-DOA,HLA-E,CR1,CD83,IL4R,CORO1A,DOCK8,IGFBP2,DHPS,LGALS1,ZBTB7B,CCDC88B,LYN,SOX4,NCKAP1L,SMARCA4,TESPA1,THY1,EFNB2,FCHO1,ACTL6B	1666	269	16745
BP	GO:0006904	vesicle docking involved in exocytosis	0.96	4.68e-06	1.98e-04	1.61e-04	PLEK,EXOC3,RAB13,RAB3C,SNPH,RAB15,STXBP1,UNC13A,STX1B,PPFIA3,UNC13C,STX1A,RAB3A,CPLX2,SNAP25,STXBP2	1666	46	16745
BP	GO:0045921	positive regulation of exocytosis	1.38	4.84e-06	2.03e-04	1.65e-04	VAMP8,ANXA2,SDCBP,SYK,ITGAM,ITGB2,IL4R,CADPS,CLASP2,CDK5,CACNA1I,CACNA1H,EXPH5,CACNA1G,CADPS2,RAB15,STXBP1,SCAMP5,SYT7,VSNL1,STX1A,RAB3A,SYT1	1666	84	16745
BP	GO:0050773	regulation of dendrite development	1.56	5.10e-06	2.13e-04	1.73e-04	RELN,CARM1,SDC2,CAMK1D,BCL11A,CAMSAP2,RAP2A,GPRASP2,ARMCX5-GPRASP2,DAB2IP,FAT3,SEZ6,HECW2,HECW1,PTN,OBSL1,STAU2,PTPRD,ITPKA,YWHAH,NSMF,KNDC1,ADGRB3,PAK3,CUX2,CAMK2B,PACSIN1	1666	102	16745
BP	GO:0002237	response to molecule of bacterial origin	3.54	5.45e-06	2.26e-04	1.84e-04	CXCL8,S100A9,S100A8,DEFA3,CD68,CD14,TNFAIP3,PYCARD,SPI1,CXCL1,HCK,CSF2RB,B2M,IL6,DEFA1,ACP5,ELANE,SCGB1A1,SERPINE1,TAP2,CAMP,TREM2,SLPI,TNFRSF1B,CCL5,CDK4,BTK,REN,PF4,ADM,LTF,FOS,TGFB1,LITAF,PF4V1,NFKBIA,CD55,LY86,C5AR1,PTGER2,ZFP36,ABCA1,MYD88,MAP2K3,SLC11A1,SBNO2,CEBPB,ADAM9,LYN,GSTP1,MEF2C,PRKCA,DAB2IP,CX3CL1,NR1D1,EFNB2,ABCC8,GIT1,DIO2	1666	329	16745
BP	GO:0060079	excitatory postsynaptic potential	1.74	5.62e-06	2.31e-04	1.88e-04	RELN,MEF2C,NRXN1,GRID2,NLGN2,CDK5,GRIN2B,SEZ6,GABRD,GABRB2,GABRA1,CHRNA4,DLG4,MAPK8IP2,NLGN4X,RGS4,MPP2,SHANK3,RIMS2,STX1B,CUX2,GABRA5,SLC8A2,CELF4,PRKAR1B,STX1A,SHANK1,GRIN1,RIMS1	1666	121	16745
BP	GO:0032640	tumor necrosis factor production	2.1	5.89e-06	2.39e-04	1.94e-04	TYROBP,CD14,TNFAIP3,PYCARD,CYBA,FCGR3A,ORM1,GPNMB,IL6,ACP5,IL23A,TREM2,SASH3,PTPN6,BTK,PTPRC,PF4,LTF,CYBB,IFNGR1,SYK,THBS1,VSIR,ARG2,ZFP36,PTPRJ,MYD88,HLA-E,GSTP1,STAT3,PIK3R1,ILRUN,CX3CL1,C1QTNF4,ABCC8	1666	160	16745
BP	GO:0032680	regulation of tumor necrosis factor production	2.1	5.89e-06	2.39e-04	1.94e-04	TYROBP,CD14,TNFAIP3,PYCARD,CYBA,FCGR3A,ORM1,GPNMB,IL6,ACP5,IL23A,TREM2,SASH3,PTPN6,BTK,PTPRC,PF4,LTF,CYBB,IFNGR1,SYK,THBS1,VSIR,ARG2,ZFP36,PTPRJ,MYD88,HLA-E,GSTP1,STAT3,PIK3R1,ILRUN,CX3CL1,C1QTNF4,ABCC8	1666	160	16745
BP	GO:0060999	positive regulation of dendritic spine development	0.84	5.92e-06	2.39e-04	1.94e-04	RELN,FMR1,CPEB3,NLGN2,CAMK1,GPRASP2,ARMCX5-GPRASP2,STAU2,ITPKA,NEURL1,SHANK3,PAK3,CUX2,CAMK2B,SHANK1	1666	37	16745
BP	GO:0008306	associative learning	1.38	6.02e-06	2.41e-04	1.96e-04	FOS,LGMN,RELN,ITGB1,CSMD1,CDK5,SHANK2,B3GAT1,PDE8B,SLC6A1,TNR,MAP1A,ABCC8,NEUROD2,NDRG4,PPP1R1B,GABRA5,ATP1A2,BRSK1,SHANK1,NRGN,GRIN1,SNAP25	1666	85	16745
BP	GO:0042116	macrophage activation	1.56	6.19e-06	2.46e-04	2.00e-04	TYROBP,C1QA,CD74,FCGR3A,IL6,GRN,TREM2,AIF1,VSIG4,PTPRC,C5AR1,IFNGR1,SYK,THBS1,ITGAM,DYSF,ITGB2,SLC11A1,SBNO2,IL4R,TTBK1,CX3CL1,PJA2,NR1D1,STK39,MAPT	1666	103	16745
BP	GO:0002269	leukocyte activation involved in inflammatory response	0.96	6.44e-06	2.54e-04	2.06e-04	TYROBP,C1QA,IL6,GRN,TREM2,AIF1,PTPRC,C5AR1,IFNGR1,ITGAM,ITGB2,MYD88,TTBK1,CX3CL1,NR1D1,MAPT	1666	47	16745
BP	GO:0022409	positive regulation of cell-cell adhesion	3.42	6.52e-06	2.55e-04	2.08e-04	HLA-DRB5,HLA-DRA,PYCARD,B2M,CD74,HLA-DRB1,IL6,ADAM8,HLA-DPB1,ELANE,IL23A,AIF1,HLA-DQB1,SASH3,TGFBR2,PTPN6,CCL5,HLA-A,PTPRC,JAK3,HLA-DPA1,HLA-DQA1,CEACAM6,TNFSF13B,CD55,ALOX5,SYK,ANXA1,CD44,VSIR,ITGB2,HLA-DOA,HLA-E,CR1,CD83,IL4R,CORO1A,DOCK8,IGFBP2,DHPS,LGALS1,ZBTB7B,CCDC88B,LYN,PIEZO1,SOX4,NCKAP1L,ANK3,SMARCA4,GP6,TESPA1,CX3CL1,THY1,EFNB2,FCHO1,ACTL6B,DMTN	1666	316	16745
BP	GO:1903532	positive regulation of secretion by cell	3	6.62e-06	2.58e-04	2.09e-04	SPP1,HLA-DRB1,ADAM8,VAMP8,TREM2,ANXA2,TGFB1,AVP,SDCBP,SYK,ITGAM,ITGB2,GIP,ACSL4,IL4R,ABCG1,ADAM9,SOX4,PINK1,CADPS,NLGN2,CLASP2,CDK5,FRMD4A,CACNA1I,CACNA1H,EXPH5,CACNA1G,ABAT,CADPS2,SRI,GABBR1,RAB15,GLUD1,MYRIP,ADCY8,APBB1,MYH10,GPR27,STXBP1,BAIAP3,NNAT,SCAMP5,STX1B,SYT7,VSNL1,OXCT1,STX1A,RAB3A,SYT1	1666	265	16745
BP	GO:1903706	regulation of hemopoiesis	4.08	6.66e-06	2.58e-04	2.09e-04	TYROBP,HLA-DRA,HSPA1B,SPI1,B2M,CD74,HLA-DRB1,HLA-B,ADAM8,IL15RA,IL23A,TREM2,SASH3,TGFBR2,PTPN6,BTK,PTPRC,ZFP36L2,JAK3,PF4,HSPA1A,C1QC,LTF,FOS,TGFB1,HCLS1,NFKBIA,TNFAIP6,CSF3R,CCR1,SYK,MAFB,ANXA1,FGL2,VSIR,ZFP36,CIB1,HLA-DOA,TMEM176B,MMP14,TMEM176A,NFAM1,CR1,H4C8,CD83,IL4R,CEBPB,FBN1,ZBTB7B,LYN,SOX4,NCKAP1L,STAT3,MEF2C,PRKCA,PPARGC1B,SMARCA4,ACVR2A,FBXW7,ZBTB46,SMAP1,PIK3R1,TESPA1,PTN,MTURN,CAMK4,…	1666	399	16745
BP	GO:0048168	regulation of neuronal synaptic plasticity	1.08	7.67e-06	2.94e-04	2.39e-04	GRIN2B,SYNGR1,HRAS,NCDN,DLG4,NEURL1,NSMF,SHANK3,VGF,PPFIA3,SLC4A10,RASGRF1,SLC8A2,CAMK2B,GRM5,RAB3A,GRIN1,CAMK2A	1666	58	16745
BP	GO:0097191	extrinsic apoptotic signaling pathway	2.58	8.13e-06	3.10e-04	2.52e-04	HSPA1B,TNFAIP3,BCL2A1,G0S2,PYCARD,SPI1,HMOX1,ICAM1,SERPINE1,TNFRSF1B,PMAIP1,PTPRC,PF4,HSPA1A,TNFRSF12A,TGFB1,KRT18,MCL1,ADAMTSL4-AS1,THBS1,CIB1,ATF3,TGFBR1,IL6R,TMC8,AR,GABARAP,NRP1,GSTP1,BCL2L2,MADD,RB1CC1,FAIM2,ITM2C,HTT,BEX3,DAB2IP,PIK3R1,CX3CL1,SIVA1,MOAP1,PEA15,ZMYND11,FGFR3	1666	217	16745
BP	GO:0043299	leukocyte degranulation	1.26	8.46e-06	3.20e-04	2.60e-04	SPI1,HCK,FCGR3A,HMOX1,VAMP8,BTK,NKG7,SYK,CD300A,PIK3CD,ITGAM,RAC2,ITGB2,IL4R,CORO1A,LYN,NCKAP1L,STXBP1,CHGA,CPLX2,STXBP2	1666	75	16745
BP	GO:0002449	lymphocyte mediated immunity	3.12	8.63e-06	3.25e-04	2.64e-04	HLA-DRB5,HLA-DRA,WAS,C1QA,IGLL5,CSF2RB,B2M,CD74,FCGR3A,C1S,HLA-DRB1,HLA-B,IL6,HLA-DPB1,ICAM1,IL23A,TAP2,TREM2,HLA-DQB1,SASH3,TNFRSF1B,PTPN6,BTK,HLA-A,PTPRC,C1QC,HLA-DPA1,HLA-DQA1,NKG7,TGFB1,C1QB,TCIRG1,CD55,TNFSF13,SH2D1A,C7,MYO1G,MYD88,HLA-DOA,SLC15A4,HLA-E,CR1,CFI,IL4R,CORO1A,CTSH,MAP3K7,SERPING1,C1R,RNF19B,NCKAP1L,KDM5D	1666	282	16745
BP	GO:0016081	synaptic vesicle docking	0.42	8.72e-06	3.26e-04	2.65e-04	SNPH,UNC13A,STX1B,PPFIA3,UNC13C,STX1A,SNAP25	1666	10	16745
BP	GO:0050870	positive regulation of T cell activation	2.82	8.78e-06	3.26e-04	2.65e-04	HLA-DRB5,HLA-DRA,PYCARD,B2M,CD74,HLA-DRB1,IL6,ADAM8,HLA-DPB1,IL23A,AIF1,HLA-DQB1,SASH3,TGFBR2,PTPN6,CCL5,HLA-A,PTPRC,JAK3,HLA-DPA1,HLA-DQA1,TNFSF13B,CD55,SYK,ANXA1,VSIR,HLA-DOA,HLA-E,CR1,CD83,IL4R,CORO1A,DOCK8,IGFBP2,DHPS,LGALS1,ZBTB7B,CCDC88B,LYN,SOX4,NCKAP1L,SMARCA4,TESPA1,THY1,EFNB2,FCHO1,ACTL6B	1666	246	16745
BP	GO:0051592	response to calcium ion	1.92	8.88e-06	3.27e-04	2.66e-04	TXNIP,FOS,LGMN,DPEP1,THBS1,IQGAP1,ADAM9,MEF2C,KCNMA1,AHCYL1,ADGRV1,RYR3,SLC6A1,CPNE5,CALM3,SLC25A12,ITPKA,KCNH1,ADCY8,CPNE6,NEUROD2,HOMER1,CALM1,ADCY1,SYT7,SYT13,SLC25A23,RYR2,TNNT2,HPCA,DMTN,SYT1	1666	143	16745
BP	GO:0071222	cellular response to lipopolysaccharide	2.4	9.07e-06	3.27e-04	2.66e-04	CXCL8,DEFA3,CD68,CD14,TNFAIP3,PYCARD,SPI1,CXCL1,HCK,IL6,DEFA1,SERPINE1,CAMP,TNFRSF1B,CCL5,CDK4,PF4,LTF,TGFB1,LITAF,PF4V1,NFKBIA,CD55,LY86,ZFP36,ABCA1,MYD88,MAP2K3,SBNO2,CEBPB,ADAM9,LYN,GSTP1,MEF2C,PRKCA,DAB2IP,CX3CL1,NR1D1,EFNB2,GIT1	1666	197	16745
BP	GO:0032496	response to lipopolysaccharide	3.36	9.12e-06	3.27e-04	2.66e-04	CXCL8,S100A9,S100A8,DEFA3,CD68,CD14,TNFAIP3,PYCARD,SPI1,CXCL1,HCK,CSF2RB,IL6,DEFA1,ACP5,ELANE,SCGB1A1,SERPINE1,CAMP,TREM2,SLPI,TNFRSF1B,CCL5,CDK4,BTK,REN,PF4,ADM,LTF,FOS,TGFB1,LITAF,PF4V1,NFKBIA,CD55,LY86,PTGER2,ZFP36,ABCA1,MYD88,MAP2K3,SLC11A1,SBNO2,CEBPB,ADAM9,LYN,GSTP1,MEF2C,PRKCA,DAB2IP,CX3CL1,NR1D1,EFNB2,ABCC8,GIT1,DIO2	1666	312	16745
BP	GO:0002429	immune response-activating cell surface receptor signaling pathway	2.64	9.12e-06	3.27e-04	2.66e-04	TYROBP,LAPTM5,HCK,IGLL5,FPR1,HLA-DRB1,HLA-DPB1,HLA-DQB1,CD8B,MNDA,FYB1,PTPN6,BTK,HLA-A,PTPRC,COLEC11,LCP2,THEMIS2,CMKLR1,ELF1,SH2D1A,C5AR1,SYK,MYO1G,VAV3,CD300A,PIK3CD,PTPRJ,NFAM1,CR1,MAP3K7,LYN,NCKAP1L,MEF2C,PAK1,TESPA1,THY1,HRAS,FCHO1,PTK2,GPS2,DGKZ,PRKCB,PAK3	1666	225	16745
BP	GO:0002757	immune response-activating signal transduction	2.64	9.12e-06	3.27e-04	2.66e-04	TYROBP,LAPTM5,HCK,IGLL5,FPR1,HLA-DRB1,HLA-DPB1,HLA-DQB1,CD8B,MNDA,FYB1,PTPN6,BTK,HLA-A,PTPRC,COLEC11,LCP2,THEMIS2,CMKLR1,ELF1,SH2D1A,C5AR1,SYK,MYO1G,VAV3,CD300A,PIK3CD,PTPRJ,NFAM1,CR1,MAP3K7,LYN,NCKAP1L,MEF2C,PAK1,TESPA1,THY1,HRAS,FCHO1,PTK2,GPS2,DGKZ,PRKCB,PAK3	1666	225	16745
BP	GO:0019722	calcium-mediated signaling	2.46	9.15e-06	3.27e-04	2.66e-04	CXCL8,CXCR4,FCGR3A,PLEK,TREM2,BTK,PTPRC,CXCR1,CMKLR1,CCL20,CCR1,SYK,CIB1,PTPRJ,AKAP6,PPP1R9A,ITPR1,HOMER2,CHRM3,SLC8A1,HTT,NUDT4,GRIN2B,RCAN2,STIMATE,CALM3,ATP1B1,DMD,NEUROD2,ANK2,CALM1,MAPT,RYR2,ADGRB2,ATP1A2,SLC8A2,HPCA,GRM5,CCR10,DMTN,GRIN1	1666	204	16745
BP	GO:0045785	positive regulation of cell adhesion	4.62	1.03e-05	3.64e-04	2.96e-04	HLA-DRB5,HLA-DRA,PYCARD,B2M,CD74,HLA-DRB1,IL6,ADAM8,HLA-DPB1,ELANE,IL23A,AIF1,HLA-DQB1,SASH3,TGFBR2,PTPN6,FN1,CCL5,HLA-A,PTPRC,JAK3,EGFL6,HLA-DPA1,HLA-DQA1,RHOD,CEACAM6,TNFSF13B,CD55,CCN1,ALOX5,SYK,VAV3,FBLN2,ANXA1,CD44,VSIR,ITGB2,CIB1,PTPRJ,HLA-DOA,LAMB1,HLA-E,CR1,NID1,TGM2,CCDC80,CD83,IL4R,CORO1A,DOCK8,IGFBP2,DHPS,LGALS1,ZBTB7B,NRP1,CCDC88B,DOCK5,ADAM9,LYN,PIEZO1,SOX4,NCKAP1L,VEGFA,PRKCA,ANK3,S…	1666	474	16745
BP	GO:0030072	peptide hormone secretion	2.58	1.03e-05	3.64e-04	2.96e-04	HLA-DRB1,IL6,CCL5,FAM3D,TCIRG1,ALOX5,ANXA1,IL1RN,GIP,ACSL4,SOX4,ENSA,NLGN2,CAMK2G,NR1D1,ABAT,RAB11FIP2,SRI,GABBR1,ICA1,ABCC8,SLC25A22,GLUD1,MYRIP,ADCY8,GPR27,PCLO,BAIAP3,NNAT,PTPRN,RIMS2,VGF,ADCY5,SYT7,VSNL1,CPLX1,OXCT1,BRSK2,STX1A,PTPRN2,CHGA,RAPGEF4,SNAP25	1666	219	16745
BP	GO:0071219	cellular response to molecule of bacterial origin	2.46	1.04e-05	3.64e-04	2.96e-04	CXCL8,DEFA3,CD68,CD14,TNFAIP3,PYCARD,SPI1,CXCL1,HCK,IL6,DEFA1,SERPINE1,CAMP,TREM2,TNFRSF1B,CCL5,CDK4,PF4,LTF,TGFB1,LITAF,PF4V1,NFKBIA,CD55,LY86,ZFP36,ABCA1,MYD88,MAP2K3,SBNO2,CEBPB,ADAM9,LYN,GSTP1,MEF2C,PRKCA,DAB2IP,CX3CL1,NR1D1,EFNB2,GIT1	1666	205	16745
BP	GO:0045956	positive regulation of calcium ion-dependent exocytosis	0.54	1.08e-05	3.75e-04	3.05e-04	CDK5,CACNA1I,CACNA1H,CACNA1G,STXBP1,SCAMP5,SYT7,STX1A,SYT1	1666	17	16745
BP	GO:0048791	calcium ion-regulated exocytosis of neurotransmitter	0.54	1.08e-05	3.75e-04	3.05e-04	RIMS3,STXBP1,RIMS2,UNC13A,STX1B,SYT7,UNC13C,SYT1,RIMS1	1666	17	16745
BP	GO:0003015	heart process	2.82	1.10e-05	3.78e-04	3.07e-04	MYH7,CXCR4,ACTC1,TNNI2,RGS2,CCN2,ADM,TNNC1,MYL7,MAP2K3,GNAI2,SLC8A1,ABCC9,SCN3B,EHD3,TMEM161B,THRA,THRB,RAP1GDS1,ADRB1,KCNH2,TBX5,CTNNA3,CACNA1H,CALM3,ATP1B1,CACNA1G,DMD,ATP1B2,SRI,KCNN2,SNTA1,RGS4,ANK2,CALM1,SLC4A3,FGF12,RYR2,ATP1A3,TNNT2,ATP2B3,ATP1A2,SLC8A2,SPTBN4,ATP2B2,CHGA,TAFAZZIN	1666	248	16745
BP	GO:0002275	myeloid cell activation involved in immune response	1.44	1.13e-05	3.85e-04	3.13e-04	TYROBP,PYCARD,SPI1,HMOX1,VAMP8,GRN,TREM2,PTPN6,BTK,SYK,CD300A,PIK3CD,ITGAM,RAC2,DYSF,ITGB2,MYD88,SBNO2,IL4R,LYN,STXBP1,CHGA,CPLX2,STXBP2	1666	94	16745
BP	GO:0002690	positive regulation of leukocyte chemotaxis	1.44	1.13e-05	3.85e-04	3.13e-04	CXCL8,SPI1,CD74,IL6,SERPINE1,IL23A,AIF1,GPSM3,CCL5,XCL2,LGMN,CMKLR1,C5AR1,CCR1,THBS1,RAC2,IL6R,RIPOR2,NCKAP1L,VEGFA,CAMK1D,PTN,PTK2,STK39	1666	94	16745
BP	GO:1902903	regulation of supramolecular fiber organization	3.78	1.14e-05	3.86e-04	3.14e-04	HSPA1B,WAS,PYCARD,HCK,PLEK,TREM2,CCN2,ARHGAP18,HSPA1A,HCLS1,ARPC1B,CIB1,COLGALT1,TGFBR1,CORO1A,WASHC4,TMSB4X,NRP1,PFN1,NCKAP1L,COTL1,ABI2,ARHGAP35,CAMSAP2,STMN1,CLASP2,PAK1,WASF3,PIK3R1,FHOD3,APC2,ROCK2,WASF1,CIT,DSTN,MAPRE3,CX3CL1,CLIP3,CYFIP2,MAP1A,GIT1,PDXP,RHPN1,PFDN2,RGS4,CTNNA2,TMOD2,SHANK3,ADD2,MAPT,PPM1E,PAK3,SPTB,APC,CDK5R1,SPTBN4,BMERB1,SPTBN2,PIK3R2,DMTN,SHANK1,STMN2,MAP2	1666	367	16745
BP	GO:0002683	negative regulation of immune system process	4.2	1.16e-05	3.92e-04	3.19e-04	COL3A1,TYROBP,LAPTM5,CD68,TNFAIP3,SPI1,HCK,CD74,HLA-DRB1,HMOX1,HLA-B,GPNMB,ACP5,SCGB1A1,GRN,NLRP6,TREM2,MNDA,PTPN6,DUSP1,VSIG4,BTK,HLA-A,PTPRC,JAK3,C1QC,LTF,TGFB1,CD55,TNFAIP6,ELF1,SH2D1A,TSC22D3,SYK,IFI16,CD300A,APOD,THBS1,MAFB,ANXA1,FGL2,VSIR,ARG2,PTPRJ,SAMHD1,HLA-DOA,TMEM176B,TMEM176A,HLA-E,CR1,IL4R,CEBPB,SERPING1,FBN1,ZBTB7B,RIPOR2,TMBIM6,RASSF5,LYN,NCKAP1L,ZDHHC18,FBXW7,ZBTB46,PIK3R1,CX3CL1,…	1666	421	16745
BP	GO:1903307	positive regulation of regulated secretory pathway	0.96	1.18e-05	3.96e-04	3.22e-04	VAMP8,SYK,ITGAM,ITGB2,IL4R,CDK5,CACNA1I,CACNA1H,CACNA1G,RAB15,STXBP1,SCAMP5,SYT7,STX1A,RAB3A,SYT1	1666	49	16745
BP	GO:0031346	positive regulation of cell projection organization	3.6	1.22e-05	4.05e-04	3.29e-04	S100A9,GRN,RGS2,FN1,RAC2,PLXNC1,TGFBR1,RELN,ATF1,FMR1,NRP1,PFN1,NFE2L2,RIPOR2,LYN,VEGFA,CAMK1D,ABI2,SEPTIN7,ARHGAP35,HTT,CAMK1,MAGI2,DNM3,ATP8A2,MAP3K13,CNTN1,GPRASP2,ARMCX5-GPRASP2,DAB2IP,NEGR1,PIK3R1,PLXNA4,L1CAM,ROBO2,NTRK3,PTN,CX3CL1,OBSL1,HRAS,STAU2,ATP1B2,PTPRD,DLG4,ITPKA,NEURL1,FUT9,NDRG4,TENM2,PALM,MAPT,MAP6,ENC1,PAK3,SERPINI1,CUX2,APC,CAMK2B,NEFL,STMN2,PACSIN1	1666	345	16745
BP	GO:0001774	microglial cell activation	0.9	1.22e-05	4.05e-04	3.29e-04	TYROBP,C1QA,IL6,GRN,TREM2,AIF1,PTPRC,C5AR1,IFNGR1,ITGAM,ITGB2,TTBK1,CX3CL1,NR1D1,MAPT	1666	44	16745
BP	GO:0032970	regulation of actin filament-based process	3.96	1.25e-05	4.11e-04	3.34e-04	WAS,PYCARD,HCK,PLEK,CCN2,ARHGDIB,ARHGAP18,RHOD,HCLS1,ARPC1B,TNNC1,RAC2,ABI3,IQGAP1,RHOG,TGFBR1,IQGAP2,CORO1A,WASHC4,TMSB4X,NRP1,PFN1,NCKAP1L,COTL1,ABI2,ARHGAP35,STMN1,CLASP2,CDK5,PAK1,WASF3,PIK3R1,FHOD3,ROCK2,WASF1,CIT,DSTN,NTRK3,CX3CL1,HRAS,CTNNA3,STAU2,CYFIP2,SRI,RHOBTB2,PDXP,RHPN1,RGS4,FAM107A,ANK2,CTNNA2,TMOD2,SHANK3,ADD2,PPM1E,PAK3,RYR2,SPTB,TNNT2,ATP1A2,CDK5R1,SPTBN4,SPTBN2,PIK3R2,DMTN,SHAN…	1666	391	16745
BP	GO:0010976	positive regulation of neuron projection development	1.98	1.27e-05	4.16e-04	3.38e-04	S100A9,GRN,RGS2,RELN,ATF1,NRP1,NFE2L2,LYN,VEGFA,CAMK1D,ARHGAP35,CAMK1,MAGI2,ATP8A2,CNTN1,GPRASP2,ARMCX5-GPRASP2,DAB2IP,NEGR1,NTRK3,PTN,CX3CL1,STAU2,ATP1B2,ITPKA,FUT9,NDRG4,ENC1,PAK3,SERPINI1,CUX2,CAMK2B,STMN2,PACSIN1	1666	152	16745
BP	GO:0022406	membrane docking	1.44	1.37e-05	4.46e-04	3.62e-04	PLEK,ICAM1,VAMP8,EXOC3,STX10,MSN,RAB13,AHCYL1,RAB3C,SNPH,RAB15,NDRG4,CALM1,STXBP1,UNC13A,STX1B,PPFIA3,UNC13C,STX1A,RAB3A,SYT1,CPLX2,SNAP25,STXBP2	1666	95	16745
BP	GO:0048488	synaptic vesicle endocytosis	1.14	1.45e-05	4.68e-04	3.80e-04	NLGN2,SYNJ1,DNM3,CDK5,DNAJC6,AMPH,AP3B2,SLC17A7,CALM3,NLGN4X,DNM1,SH3GL3,BTBD8,SNAP91,STX1A,SNCG,SYT1,SNCB,PACSIN1	1666	66	16745
BP	GO:0140238	presynaptic endocytosis	1.14	1.45e-05	4.68e-04	3.80e-04	NLGN2,SYNJ1,DNM3,CDK5,DNAJC6,AMPH,AP3B2,SLC17A7,CALM3,NLGN4X,DNM1,SH3GL3,BTBD8,SNAP91,STX1A,SNCG,SYT1,SNCB,PACSIN1	1666	66	16745
BP	GO:0060047	heart contraction	2.7	1.59e-05	5.09e-04	4.14e-04	MYH7,CXCR4,ACTC1,TNNI2,RGS2,CCN2,ADM,TNNC1,MYL7,MAP2K3,SLC8A1,ABCC9,SCN3B,EHD3,TMEM161B,THRA,THRB,ADRB1,KCNH2,TBX5,CTNNA3,CACNA1H,CALM3,ATP1B1,CACNA1G,DMD,ATP1B2,SRI,KCNN2,SNTA1,RGS4,ANK2,CALM1,SLC4A3,FGF12,RYR2,ATP1A3,TNNT2,ATP2B3,ATP1A2,SLC8A2,SPTBN4,ATP2B2,CHGA,TAFAZZIN	1666	237	16745
BP	GO:0090128	regulation of synapse maturation	0.48	1.64e-05	5.18e-04	4.21e-04	RELN,YWHAZ,NRXN1,DAB2IP,NEURL1,NEUROD2,CLSTN1,CAMK2B	1666	14	16745
BP	GO:0097091	synaptic vesicle clustering	0.48	1.64e-05	5.18e-04	4.21e-04	NLGN2,SYN3,PCLO,SYN2,SYN1,BRSK1,BRSK2,RAB3A	1666	14	16745
BP	GO:0042060	wound healing	4.2	1.74e-05	5.48e-04	4.46e-04	COL3A1,COL1A1,S100A8,TIMP1,CXCR4,TNFAIP3,WAS,HBB,SERPINA1,PLEK,HMOX1,COL5A1,IL6,FERMT3,SERPINE1,F13A1,CLIC1,NLRP6,TGFBR2,PTPN6,FN1,ANXA2,PF4,C1GALT1C1,PLAU,TNFRSF12A,TGFB1,GP9,PF4V1,CCN1,ALOX5,SYK,VAV3,THBS1,ANXA1,TFPI2,CD44,DYSF,SLC11A1,TGFBR1,MYL12A,SERPING1,MYOF,NFE2L2,LYN,FKBP10,ITGB1,VEGFA,PRKCA,LNPK,ARHGAP35,AJAP1,CLASP2,C6orf89,GP6,PAK1,ENTPD2,SFTA3,CX3CL1,HRAS,DUOX1,DGKB,ABAT,PTK2,ABCC8,D…	1666	426	16745
BP	GO:0070665	positive regulation of leukocyte proliferation	2.04	1.76e-05	5.51e-04	4.48e-04	PYCARD,CSF2RB,CD74,FCGR3A,IL6,HLA-DPB1,IL23A,AIF1,SASH3,TGFBR2,CCL5,BTK,HLA-A,PTPRC,JAK3,HLA-DPA1,TNFSF13B,CD55,TNFRSF4,SYK,VAV3,ANXA1,RAC2,MYD88,CSF2RA,HLA-E,CORO1A,IGFBP2,DHPS,CCDC88B,LYN,NCKAP1L,MEF2C,PTK2	1666	161	16745
BP	GO:0032928	regulation of superoxide anion generation	0.6	1.95e-05	6.01e-04	4.89e-04	TYROBP,CYBA,ACP5,TGFB1,SYK,ITGAM,ITGB2,GSTP1,GNAI2,MAPT	1666	22	16745
BP	GO:0002396	MHC protein complex assembly	0.54	1.97e-05	6.01e-04	4.89e-04	HLA-DRB5,HLA-DRA,B2M,HLA-DRB1,HLA-DPB1,HLA-DQB1,HLA-DPA1,HLA-DQA1,HLA-DOA	1666	18	16745
BP	GO:0002483	antigen processing and presentation of endogenous peptide antigen	0.54	1.97e-05	6.01e-04	4.89e-04	HLA-DRA,B2M,HLA-C,HLA-DRB1,HLA-B,TAP2,HLA-A,HLA-E,ABCB9	1666	18	16745
BP	GO:0002501	peptide antigen assembly with MHC protein complex	0.54	1.97e-05	6.01e-04	4.89e-04	HLA-DRB5,HLA-DRA,B2M,HLA-DRB1,HLA-DPB1,HLA-DQB1,HLA-DPA1,HLA-DQA1,HLA-DOA	1666	18	16745
BP	GO:0071625	vocalization behavior	0.54	1.97e-05	6.01e-04	4.89e-04	NRXN2,NRXN1,SHANK2,BRINP1,DLG4,NLGN4X,CNTNAP2,SHANK3,SHANK1	1666	18	16745
BP	GO:0042742	defense response to bacterium	2.88	2.03e-05	6.14e-04	4.99e-04	LYZ,S100A9,S100A8,DEFA3,JCHAIN,PYCARD,IGLL5,CYBA,IL6,DEFA1,ACP5,ELANE,S100A12,SERPINE1,IL23A,CAMP,GRN,NLRP6,TREM2,SLPI,RNASE11,HLA-A,LTF,WFDC9,STAB1,LYPD8,DEFB110,CCL20,C5AR1,DEFB128,SYK,WFDC11,RNASE6,TNFSF8,ARG2,MYD88,DEFB112,SLC11A1,HLA-E,IL6R,CEBPB,GBP2,RNF213,MPEG1,VGF,ADGRB1,CHGA,H2BC12L,LOC102724334	1666	261	16745
BP	GO:0021700	developmental maturation	3.18	2.04e-05	6.15e-04	5.00e-04	C1QA,RAB32,BTK,CATSPER3,REN,SLC26A3,LTF,RFLNB,TCP11,MMP2,BSPH1,FEV,CD63,RAB38,RELN,PFN1,AKR1B1,VEGFA,YWHAZ,BCL11A,NRXN1,LGI4,MAP3K13,DAB2IP,ASCL1,SEZ6,SEZ6L2,BCAN,CX3CL1,SYBU,DLG4,NEURL1,NEUROD2,CNTNAP2,IGSF21,FGFR3,STXBP1,BAIAP3,PALM,PTPRN,UNC13A,CLSTN1,SEZ6L,ADGRB3,ACTL6B,CEND1,CDK5R1,SPTBN4,CAMK2B,UNC13C,NEFL,RAB3A,SHANK1	1666	298	16745
BP	GO:0048013	ephrin receptor signaling pathway	0.96	2.09e-05	6.27e-04	5.10e-04	MMP9,MMP2,LYN,KALRN,PAK1,ANKS1B,NTRK3,EFNB2,PTK2,GIT1,CHN1,EPHB6,PAK3,CDK5R1,NGEF,EPHA6	1666	51	16745
BP	GO:0098883	synapse pruning	0.42	2.19e-05	6.54e-04	5.32e-04	C1QA,TREM2,C1QC,C1QB,ITGAM,CDK5,CX3CL1	1666	11	16745
BP	GO:0048278	vesicle docking	1.14	2.32e-05	6.88e-04	5.59e-04	PLEK,EXOC3,STX10,RAB13,RAB3C,SNPH,RAB15,NDRG4,STXBP1,UNC13A,STX1B,PPFIA3,UNC13C,STX1A,RAB3A,SYT1,CPLX2,SNAP25,STXBP2	1666	68	16745
BP	GO:0033674	positive regulation of kinase activity	4.56	2.33e-05	6.88e-04	5.59e-04	CD74,HLA-DRB1,AREG,ADAM8,ELANE,S100A12,CHI3L1,IL23A,TREM2,TGFBR2,CCL5,ACSL1,PTPRC,LTF,SPDYE21,NCF1,TGFB1,LCP2,SPDYE15,CCN1,SYK,VAV3,CD300A,THBS1,PIK3R5,IQGAP1,BTC,CIB1,MAP2K3,SLC11A1,RELN,IL6R,PFKFB1,MAP3K7,ADAM9,LYN,NCKAP1L,VEGFA,LMTK2,MEF2C,MADD,MAP3K10,PINK1,FBXW7,CAMK1,TTBK1,CDK5,CAMKK1,MAP3K13,DAB2IP,PAK1,MAPRE3,NTRK3,HRAS,CALM3,PIH1D1,SPDYE2B,DLG4,MMD2,MT3,PTK2,NEURL1,DGKZ,ADCY8,EPHB6,FGFR3…	1666	477	16745
BP	GO:1903037	regulation of leukocyte cell-cell adhesion	3.66	2.34e-05	6.88e-04	5.59e-04	HLA-DRB5,LAPTM5,HLA-DRA,PYCARD,B2M,CD74,HLA-DRB1,GPNMB,IL6,ADAM8,HLA-DPB1,ELANE,SCGB1A1,IL23A,AIF1,HLA-DQB1,SASH3,TGFBR2,PTPN6,VSIG4,CCL5,HLA-A,PTPRC,JAK3,HLA-DPA1,HLA-DQA1,TNFSF13B,CD55,ALOX5,SYK,CD300A,ANXA1,FGL2,CD44,VSIR,ITGB2,ARG2,HLA-DOA,HLA-E,CR1,CD83,IL4R,CORO1A,CEBPB,DOCK8,IGFBP2,DHPS,LGALS1,ZBTB7B,CCDC88B,RIPOR2,LYN,SOX4,NCKAP1L,SMARCA4,TESPA1,THY1,EFNB2,FCHO1,FUT9,ACTL6B	1666	360	16745
BP	GO:0001508	action potential	1.86	2.37e-05	6.94e-04	5.64e-04	FMR1,AKAP6,SCN8A,ANK3,KCNA2,SLC8A1,SCN3B,TMEM161B,CACNA1I,KCNH7,KCNC2,KCNH2,CTNNA3,CACNA1H,CALM3,ATP1B1,CACNA1G,DMD,CHRNA4,SRI,YWHAH,KCNN2,SNTA1,ANK2,CALM1,SLC4A3,SCN2A,FGF12,RYR2,ATP1A2,SLC8A2	1666	143	16745
BP	GO:0050863	regulation of T cell activation	3.72	2.41e-05	7.00e-04	5.69e-04	HLA-DRB5,LAPTM5,HLA-DRA,PYCARD,B2M,CD74,HLA-DRB1,GPNMB,IL6,ADAM8,HLA-DPB1,SCGB1A1,IL23A,AIF1,HLA-DQB1,SASH3,TNFRSF1B,TGFBR2,PTPN6,VSIG4,CCL5,HLA-A,PTPRC,JAK3,HLA-DPA1,HLA-DQA1,TNFSF13B,CD55,SYK,CD300A,ANXA1,FGL2,RAC2,VSIR,TNFSF8,ARG2,HLA-DOA,HLA-E,CR1,CD83,IL4R,CORO1A,CEBPB,DOCK8,IGFBP2,DHPS,LGALS1,ZBTB7B,CCDC88B,RIPOR2,LYN,SOX4,NCKAP1L,SMARCA4,TESPA1,THY1,EFNB2,FCHO1,MAPK8IP1,CAMK4,PSG9,ACTL6B	1666	368	16745
BP	GO:0140056	organelle localization by membrane tethering	1.32	2.50e-05	7.24e-04	5.89e-04	PLEK,VAMP8,EXOC3,STX10,RAB13,AHCYL1,RAB3C,SNPH,RAB15,NDRG4,CALM1,STXBP1,UNC13A,STX1B,PPFIA3,UNC13C,STX1A,RAB3A,SYT1,CPLX2,SNAP25,STXBP2	1666	86	16745
BP	GO:0045765	regulation of angiogenesis	3	2.55e-05	7.34e-04	5.97e-04	CXCL8,CXCR4,TNFAIP3,HMOX1,GPNMB,IL6,SERPINE1,CHI3L1,BTG1,CAMP,GRN,TGFBR2,THBS2,PF4,ADM,STAB1,CYBB,ITGAX,CYP1B1,CNMD,ALOX5,C5AR1,THBS1,PIK3CD,SPARC,DCN,HK2,CTSH,NRP1,NFE2L2,ITGB1,VEGFA,STAT3,GTF2I,PRKCA,SARS1,EPN2,PPP1R16B,DAB2IP,AKT3,ROCK2,CYSLTR1,AMOT,BMPER,ABCC8,DDAH1,PRKCB,ADGRB3,ADGRB2,ADGRB1	1666	278	16745
BP	GO:0007229	integrin-mediated signaling pathway	1.56	3.06e-05	8.76e-04	7.12e-04	COL3A1,TIMP1,HCK,PLEK,FERMT3,FYB1,FN1,CCN2,ITGAX,SYK,VAV3,ITGAM,CD63,ITGB2,LAMB1,NID1,ITGAL,NRP1,ADAM9,ITGB1,FUT8,PTN,THY1,PTK2,ADAM11,DMTN	1666	112	16745
BP	GO:0042129	regulation of T cell proliferation	2.16	3.09e-05	8.81e-04	7.16e-04	PYCARD,HLA-DRB1,GPNMB,IL6,HLA-DPB1,SCGB1A1,IL23A,AIF1,SASH3,TNFRSF1B,TGFBR2,PTPN6,VSIG4,CCL5,HLA-A,PTPRC,JAK3,HLA-DPA1,TNFSF13B,CD55,SYK,ANXA1,RAC2,VSIR,TNFSF8,ARG2,HLA-E,CR1,CORO1A,CEBPB,IGFBP2,DHPS,ZBTB7B,CCDC88B,NCKAP1L,MAPK8IP1	1666	179	16745
BP	GO:0046651	lymphocyte proliferation	3.12	3.12e-05	8.85e-04	7.19e-04	TYROBP,PYCARD,CD74,FCGR3A,HLA-DRB1,GPNMB,IL6,HLA-DPB1,SCGB1A1,IL23A,AIF1,MNDA,SASH3,TNFRSF1B,TGFBR2,PTPN6,VSIG4,CCL5,BTK,HLA-A,PTPRC,JAK3,HLA-DPA1,TNFSF13B,CD55,TNFRSF4,SYK,VAV3,CD300A,ANXA1,IFNA5,RAC2,VSIR,TNFSF8,ARG2,MYD88,SLC11A1,HLA-E,CR1,CORO1A,CEBPB,DOCK8,IGFBP2,DHPS,ZBTB7B,CCDC88B,MSN,RASSF5,LYN,NCKAP1L,MEF2C,MAPK8IP1	1666	295	16745
BP	GO:0150146	cell junction disassembly	0.6	3.14e-05	8.85e-04	7.19e-04	C1QA,TREM2,C1QC,C1QB,ITGAM,TGFBR1,CDK5,PIK3R1,CX3CL1,ABCC8	1666	23	16745
BP	GO:0007613	memory	1.62	3.35e-05	9.41e-04	7.65e-04	TREM2,LGMN,GIP,RELN,CEBPB,CPEB3,CSMD1,PAK6,BUB1B-PAK6,SLC6A1,EHMT2,PTN,BRINP1,PJA2,PLCB1,LOC105372522,MAP1A,ABCC8,ADCY8,CAMK4,SHANK3,SCN2A,ADCY1,MAPT,CUX2,RASGRF1,SLC8A2,CAMK2N1,SHANK1	1666	119	16745
BP	GO:0032930	positive regulation of superoxide anion generation	0.54	3.42e-05	9.55e-04	7.77e-04	TYROBP,CYBA,TGFB1,SYK,ITGAM,ITGB2,GSTP1,GNAI2,MAPT	1666	19	16745
BP	GO:0007215	glutamate receptor signaling pathway	0.96	3.57e-05	9.93e-04	8.07e-04	FMR1,HOMER2,GRID2,GRIA4,GRIN2B,FRRS1L,GRIK1,CX3CL1,PLCB1,LOC105372522,HOMER1,SHANK3,CDK5R1,NECAB2,GRM5,GRIA2,GRIN1	1666	53	16745
BP	GO:0032414	positive regulation of ion transmembrane transporter activity	1.56	3.60e-05	9.94e-04	8.08e-04	CTSS,TREM2,GALR2,RELN,TMSB4X,AKAP6,ANK3,PINK1,HTT,TCAF1,CDK5,EHD3,STIMATE,KCNC2,CALM3,ATP1B1,DMD,ATP1B2,ABCC8,STK39,WNK2,ANK2,CALM1,SHANK3,RYR2,CACNG3	1666	113	16745
BP	GO:0050829	defense response to Gram-negative bacterium	1.14	3.62e-05	9.94e-04	8.08e-04	LYZ,DEFA3,PYCARD,IL6,DEFA1,ELANE,SERPINE1,IL23A,CAMP,TREM2,LTF,LYPD8,DEFB128,RNASE6,SLC11A1,IL6R,MPEG1,ADGRB1,CHGA	1666	70	16745
BP	GO:0006898	receptor-mediated endocytosis	2.76	3.62e-05	9.94e-04	8.08e-04	CXCL8,CD14,SFRP4,B2M,SERPINE1,TGFBR2,ANXA2,ADM,STAB1,APOC1,CXCR1,CTSL,SDCBP,SYK,SIGLEC1,ITGAM,CD63,ITGB2,CXCL16,FMR1,MSR1,CAP1,ITGB1,VEGFA,CACNG8,REPS1,SYNJ1,MAGI2,SMAP1,DNM3,DNAJC6,SGIP1,WASF1,EFNB2,DLG4,FCHO1,LRP3,DNM1,SH3GL3,CALY,BTBD8,CACNG3,HPCA,NECAB2,SNAP91,SNAP25	1666	252	16745
BP	GO:1901342	regulation of vasculature development	3	3.76e-05	1.03e-03	8.34e-04	CXCL8,CXCR4,TNFAIP3,HMOX1,GPNMB,IL6,SERPINE1,CHI3L1,BTG1,CAMP,GRN,TGFBR2,THBS2,PF4,ADM,STAB1,CYBB,ITGAX,CYP1B1,CNMD,ALOX5,C5AR1,THBS1,PIK3CD,SPARC,DCN,HK2,CTSH,NRP1,NFE2L2,ITGB1,VEGFA,STAT3,GTF2I,PRKCA,SARS1,EPN2,PPP1R16B,DAB2IP,AKT3,ROCK2,CYSLTR1,AMOT,BMPER,ABCC8,DDAH1,PRKCB,ADGRB3,ADGRB2,ADGRB1	1666	282	16745
BP	GO:0042098	T cell proliferation	2.4	3.82e-05	1.04e-03	8.44e-04	PYCARD,HLA-DRB1,GPNMB,IL6,HLA-DPB1,SCGB1A1,IL23A,AIF1,SASH3,TNFRSF1B,TGFBR2,PTPN6,VSIG4,CCL5,HLA-A,PTPRC,JAK3,HLA-DPA1,TNFSF13B,CD55,TNFRSF4,SYK,ANXA1,RAC2,VSIR,TNFSF8,ARG2,SLC11A1,HLA-E,CR1,CORO1A,CEBPB,DOCK8,IGFBP2,DHPS,ZBTB7B,CCDC88B,MSN,NCKAP1L,MAPK8IP1	1666	209	16745
BP	GO:0006941	striated muscle contraction	2.1	3.95e-05	1.07e-03	8.67e-04	MYH7,CXCR4,TNNI2,RGS2,CCN2,JSRP1,LOC105372240,STRIT1,PGAM2,TNNC1,ARG2,MAP2K3,SLC8A1,ABCC9,ATP8A2,SCN3B,EHD3,DTNA,KCNH2,CTNNA3,CALM3,ATP1B1,CACNA1G,DMD,SRI,KCNN2,SNTA1,HOMER1,ANK2,CALM1,FGF12,RYR2,TNNT2,ATP1A2,CHGA,TAFAZZIN	1666	174	16745
BP	GO:0032956	regulation of actin cytoskeleton organization	3.54	4.02e-05	1.08e-03	8.76e-04	WAS,PYCARD,HCK,PLEK,CCN2,ARHGDIB,ARHGAP18,RHOD,HCLS1,ARPC1B,RAC2,ABI3,IQGAP1,RHOG,TGFBR1,IQGAP2,CORO1A,WASHC4,TMSB4X,NRP1,PFN1,NCKAP1L,COTL1,ABI2,ARHGAP35,STMN1,CLASP2,CDK5,PAK1,WASF3,PIK3R1,FHOD3,ROCK2,WASF1,CIT,DSTN,NTRK3,CX3CL1,HRAS,STAU2,CYFIP2,RHOBTB2,PDXP,RHPN1,RGS4,FAM107A,CTNNA2,TMOD2,SHANK3,ADD2,PPM1E,PAK3,SPTB,CDK5R1,SPTBN4,SPTBN2,PIK3R2,DMTN,SHANK1	1666	351	16745
BP	GO:0050921	positive regulation of chemotaxis	1.8	4.02e-05	1.08e-03	8.76e-04	CXCL8,CXCR4,SPI1,CD74,IL6,SERPINE1,IL23A,TREM2,AIF1,GPSM3,CCL5,XCL2,TGFB1,LGMN,CMKLR1,C5AR1,CCR1,THBS1,RAC2,IL6R,TMSB4X,NRP1,RIPOR2,NCKAP1L,VEGFA,CAMK1D,NTRK3,PTN,PTK2,STK39	1666	140	16745
BP	GO:0050767	regulation of neurogenesis	3.66	4.21e-05	1.12e-03	9.12e-04	SPP1,CXCR4,B2M,IL6,TREM2,TNFRSF1B,FN1,ARHGAP4,ANXA2,FEZF2,TGFB1,FERD3L,PLXNC1,RELN,TGM2,NRP1,LYN,ITGB1,VEGFA,PTPRS,SYNJ1,LRP4,TTBK1,CDK5,MAP3K13,GPRASP2,ARMCX5-GPRASP2,ASPA,ASCL1,PLXNA4,L1CAM,ROBO2,NTRK3,PTN,CX3CL1,THY1,OBSL1,BRINP1,NR1D1,STAU2,TNR,RNF112,TRIM46,PTPRD,SLIT1,ITPKA,YWHAH,MT3,NEURL1,ABCC8,SEMA5B,FSTL4,SHANK3,MAPT,MAP6,PAK3,CUX2,CAMK2B,FOXG1,GRM5,NEFL,MAP2	1666	367	16745
BP	GO:0031638	zymogen activation	1.08	4.31e-05	1.14e-03	9.30e-04	PYCARD,CTSZ,CIDEB,SERPINE1,NLRP6,ANXA2,PLAU,LGMN,CTSL,IFI16,THBS1,VSIR,MMP14,CTSH,C1R,CYCS,CYFIP2,PRSS12	1666	65	16745
BP	GO:0002768	immune response-regulating cell surface receptor signaling pathway	2.76	4.44e-05	1.17e-03	9.52e-04	TYROBP,LAPTM5,HCK,IGLL5,FPR1,FCGR3A,HLA-DRB1,HLA-DPB1,HLA-DQB1,CD8B,MNDA,FYB1,PTPN6,BTK,HLA-A,PTPRC,COLEC11,LCP2,THEMIS2,CMKLR1,ELF1,SH2D1A,C5AR1,SYK,MYO1G,VAV3,CD300A,PIK3CD,PTPRJ,NFAM1,CR1,MAP3K7,LYN,NCKAP1L,MEF2C,PAK1,TESPA1,THY1,HRAS,FCHO1,PTK2,GPS2,DGKZ,PRKCB,PSG9,PAK3	1666	254	16745
BP	GO:0002366	leukocyte activation involved in immune response	3	4.54e-05	1.19e-03	9.67e-04	TYROBP,HLA-DRA,PYCARD,SPI1,CD74,FCGR3A,HLA-DRB1,HMOX1,LCP1,IL6,ICAM1,VAMP8,IL23A,GRN,TREM2,PTPN6,BTK,PTPRC,JAK3,NKG7,TGFB1,TNFSF13,SYK,CD300A,ANXA1,IFNA5,PIK3CD,FGL2,ITGAM,RAC2,DYSF,ITGB2,MYD88,SLC15A4,SLC11A1,IL6R,CR1,SBNO2,ITGAL,IL4R,CORO1A,LGALS1,ZBTB7B,LYN,NCKAP1L,STAT3,STXBP1,CHGA,CPLX2,STXBP2	1666	284	16745
BP	GO:0046879	hormone secretion	3	4.54e-05	1.19e-03	9.67e-04	SPP1,HLA-DRB1,IL6,VAMP8,CCL5,FAM3D,BTK,REN,ADM,TCIRG1,ALOX5,ANXA1,IL1RN,GIP,ACSL4,LYN,SOX4,ENSA,NLGN2,CAMK2G,NR1D1,ABAT,SCG5,RAB11FIP2,SRI,GABBR1,ICA1,ABCC8,SLC25A22,GLUD1,MYRIP,ADCY8,GPR27,PCLO,BAIAP3,NNAT,PTPRN,RIMS2,VGF,ADCY5,SYT7,VSNL1,CPLX1,OXCT1,BRSK2,STX1A,PTPRN2,CHGA,RAPGEF4,SNAP25	1666	284	16745
BP	GO:0002688	regulation of leukocyte chemotaxis	1.62	4.57e-05	1.19e-03	9.69e-04	CXCL8,SPI1,CD74,IL6,SERPINE1,IL23A,AIF1,GPSM3,DUSP1,CCL5,XCL2,LGMN,CMKLR1,TNFAIP6,C5AR1,CCR1,THBS1,RAC2,IL6R,RIPOR2,LYN,NCKAP1L,VEGFA,CAMK1D,PTN,PTK2,STK39	1666	121	16745
BP	GO:0050920	regulation of chemotaxis	2.46	4.68e-05	1.21e-03	9.86e-04	CXCL8,CXCR4,SPI1,CD74,IL6,ELANE,SERPINE1,IL23A,TREM2,AIF1,GPSM3,DUSP1,CCL5,XCL2,FEZF2,TGFB1,LGMN,CMKLR1,TNFAIP6,C5AR1,CCR1,THBS1,RAC2,IL6R,TMSB4X,NRP1,RIPOR2,LYN,NCKAP1L,VEGFA,CAMK1D,MYCBP2,PLXNA4,ROBO2,NTRK3,PTN,EFNB2,SLIT1,PTK2,SEMA5B,STK39	1666	218	16745
BP	GO:0071805	potassium ion transmembrane transport	2.4	4.78e-05	1.23e-03	1.00e-03	TREM2,GALR2,CD63,KCNK6,ITGB1,KCNMA1,SLC12A5,AKAP6,ANK3,DPP6,KCNA2,ABCC9,KCNJ6,KCNH7,KCNQ3,KCNC2,KCNH2,SLC17A7,KCNN1,ATP1B1,KCNAB1,ATP1B2,KCNJ9,KCNH1,KCNN2,NALCN,ABCC8,STK39,KCNIP3,WNK2,RGS4,KCNF1,ANK2,KCNT1,ATP1A3,ATP1A2,KCNH3,KCNQ2,RGS7,SNAP25	1666	211	16745
BP	GO:0007160	cell-matrix adhesion	2.58	4.92e-05	1.26e-03	1.03e-03	COL3A1,FERMT3,SERPINE1,NID2,FN1,CCN2,PLAU,MSLNL,RHOD,CEACAM6,ITGAX,CDKN2A,PARVG,SIGLEC1,APOD,THBS1,ITGAM,CD44,CD63,ITGB2,CIB1,PTPRJ,MMP14,NID1,ITGAL,NRP1,ADAM9,ITGB1,VEGFA,TMEM8B,AJAP1,CLASP2,CDK5,PIK3R1,L1CAM,ROCK2,CX3CL1,THY1,PTK2,FAM107A,PKD1,PPFIA2,DMTN	1666	233	16745
BP	GO:0007162	negative regulation of cell adhesion	3	4.99e-05	1.28e-03	1.04e-03	COL1A1,LAPTM5,SPI1,CD74,HLA-DRB1,GPNMB,SCGB1A1,SERPINE1,PTPN6,DUSP1,VSIG4,PTPRC,JAK3,TGFB1,MMP2,CYP1B1,CDKN2A,CD300A,APOD,THBS1,ANXA1,FGL2,VSIR,SIPA1,ARG2,FXYD5,PLXNC1,IL1RN,MMP14,CR1,MUC1,IL4R,CEBPB,ZBTB7B,TGFBI,RIPOR2,NCKAP1L,VEGFA,AKNA,AJAP1,CLASP2,PIK3R1,PLXNA4,CX3CL1,TNR,ABAT,PTK2,FAM107A,ARHGDIG,DMTN	1666	285	16745
BP	GO:0034329	cell junction assembly	4.08	5.02e-05	1.28e-03	1.04e-03	FN1,THBS2,RHOD,SDCBP,APOD,THBS1,ABI3,CLDN20,PTPRJ,MMP14,SIX1,PECAM1,NRP1,RAB13,VEGFA,MEF2C,MYCBP2,PRKCA,NRXN2,NRXN1,GRID2,GAP43,NLGN2,DNM3,LRP4,CLASP2,CDK5,SHANK2,CLSTN3,GPRASP2,ARMCX5-GPRASP2,NEGR1,ARHGEF9,KIRREL3,ROCK2,ROBO2,TLN2,PKP4,NTRK3,THY1,OBSL1,TBX5,CDH18,GABRB2,GABRA1,PCDHB14,STAU2,EFNB2,PTPRD,SLIT1,PTK2,NLGN4X,FAM107A,CNTNAP2,PCLO,CTNND2,ANK2,SHANK3,LRRC4B,CLSTN1,NPTX1,ADD2,ADGRB3,CUX2…	1666	424	16745
BP	GO:0000768	syncytium formation by plasma membrane fusion	1.02	5.08e-05	1.28e-03	1.04e-03	TYROBP,TREM2,CD53,MYMK,SBNO2,IL4R,MYOF,DOCK5,ADAM9,RIPOR2,ITGB1,CAMK1,CDON,CACNA1H,KCNH1,ADGRB3,ADGRB1	1666	60	16745
BP	GO:0140253	cell-cell fusion	1.02	5.08e-05	1.28e-03	1.04e-03	TYROBP,TREM2,CD53,MYMK,SBNO2,IL4R,MYOF,DOCK5,ADAM9,RIPOR2,ITGB1,CAMK1,CDON,CACNA1H,KCNH1,ADGRB3,ADGRB1	1666	60	16745
BP	GO:0009914	hormone transport	3.06	5.21e-05	1.31e-03	1.07e-03	SPP1,HLA-DRB1,IL6,VAMP8,CCL5,FAM3D,BTK,REN,ADM,TCIRG1,ALOX5,ANXA1,IL1RN,GIP,ACSL4,LYN,SOX4,ENSA,NLGN2,CAMK2G,NR1D1,ABAT,SCG5,RAB11FIP2,SRI,GABBR1,ICA1,ABCC8,SLC25A22,GLUD1,MYRIP,ADCY8,GPR27,PCLO,BAIAP3,NNAT,PTPRN,CRYM,RIMS2,VGF,ADCY5,SYT7,VSNL1,CPLX1,OXCT1,BRSK2,STX1A,PTPRN2,CHGA,RAPGEF4,SNAP25	1666	293	16745
BP	GO:0030534	adult behavior	1.8	5.32e-05	1.33e-03	1.08e-03	GIP,HOMER2,NRXN2,NRXN1,LGI4,NLGN2,CDK5,SHANK2,OPRD1,SEZ6,UCHL1,EHMT2,OXR1,CHRNA4,ABAT,NLGN4X,USP46,CNTNAP2,HOMER1,PPP1R1B,SHANK3,FGF12,CEND1,SLC1A2,ATP1A2,SPTBN4,SPTBN2,SNCG,SHANK1,SEPTIN5	1666	142	16745
BP	GO:0050796	regulation of insulin secretion	1.86	5.48e-05	1.37e-03	1.11e-03	HLA-DRB1,IL6,CCL5,FAM3D,TCIRG1,ALOX5,GIP,ACSL4,SOX4,ENSA,NLGN2,NR1D1,ABAT,SRI,ICA1,ABCC8,SLC25A22,GLUD1,MYRIP,ADCY8,GPR27,BAIAP3,NNAT,ADCY5,SYT7,VSNL1,OXCT1,BRSK2,STX1A,CHGA,SNAP25	1666	149	16745
BP	GO:1902105	regulation of leukocyte differentiation	3.18	5.63e-05	1.39e-03	1.13e-03	TYROBP,HLA-DRA,CD74,HLA-DRB1,HLA-B,ADAM8,IL15RA,IL23A,TREM2,SASH3,TGFBR2,PTPN6,BTK,PTPRC,ZFP36L2,JAK3,PF4,C1QC,LTF,FOS,TGFB1,HCLS1,TNFAIP6,CCR1,SYK,MAFB,ANXA1,FGL2,VSIR,HLA-DOA,TMEM176B,MMP14,TMEM176A,NFAM1,CR1,CD83,IL4R,CEBPB,FBN1,ZBTB7B,LYN,SOX4,NCKAP1L,PRKCA,PPARGC1B,SMARCA4,FBXW7,ZBTB46,PIK3R1,TESPA1,CAMK4,PSG9,ACTL6B	1666	309	16745
BP	GO:0002577	regulation of antigen processing and presentation	0.54	5.67e-05	1.39e-03	1.13e-03	CD68,WAS,PYCARD,CD74,TREM2,THBS1,FGL2,HLA-DOA,SLC11A1	1666	20	16745
BP	GO:0048143	astrocyte activation	0.54	5.67e-05	1.39e-03	1.13e-03	C1QA,IL6,GRN,TREM2,C5AR1,IFNGR1,TTBK1,NR1D1,MAPT	1666	20	16745
BP	GO:1903557	positive regulation of tumor necrosis factor superfamily cytokine production	1.44	5.71e-05	1.40e-03	1.14e-03	TYROBP,CD14,PYCARD,CYBA,FCGR3A,ORM1,IL6,ADAM8,IL23A,SASH3,BTK,PTPRC,PF4,CYBB,IFNGR1,SYK,THBS1,PTPRJ,MYD88,HLA-E,STAT3,PIK3R1,C1QTNF4,ABCC8	1666	103	16745
BP	GO:0090322	regulation of superoxide metabolic process	0.66	5.80e-05	1.42e-03	1.15e-03	TYROBP,CYBA,ACP5,TGFB1,SYK,ITGAM,ITGB2,NFE2L2,GSTP1,GNAI2,MAPT	1666	29	16745
BP	GO:0007158	neuron cell-cell adhesion	0.48	5.84e-05	1.42e-03	1.15e-03	NRXN2,NRXN1,NLGN2,NCAM2,CNTN4,TNR,NLGN4X,CDK5R1	1666	16	16745
BP	GO:0032943	mononuclear cell proliferation	3.12	5.93e-05	1.44e-03	1.17e-03	TYROBP,PYCARD,CD74,FCGR3A,HLA-DRB1,GPNMB,IL6,HLA-DPB1,SCGB1A1,IL23A,AIF1,MNDA,SASH3,TNFRSF1B,TGFBR2,PTPN6,VSIG4,CCL5,BTK,HLA-A,PTPRC,JAK3,HLA-DPA1,TNFSF13B,CD55,TNFRSF4,SYK,VAV3,CD300A,ANXA1,IFNA5,RAC2,VSIR,TNFSF8,ARG2,MYD88,SLC11A1,HLA-E,CR1,CORO1A,CEBPB,DOCK8,IGFBP2,DHPS,ZBTB7B,CCDC88B,MSN,RASSF5,LYN,NCKAP1L,MEF2C,MAPK8IP1	1666	302	16745
BP	GO:0061337	cardiac conduction	1.38	6.06e-05	1.46e-03	1.19e-03	SLC8A1,ABCC9,SCN3B,EHD3,KCNH2,TBX5,CTNNA3,CALM3,ATP1B1,CACNA1G,ATP1B2,SRI,KCNN2,ANK2,CALM1,SLC4A3,RYR2,ATP1A3,ATP2B3,ATP1A2,SLC8A2,SPTBN4,ATP2B2	1666	97	16745
BP	GO:1990778	protein localization to cell periphery	3.36	6.16e-05	1.48e-03	1.20e-03	VAMP8,TREM2,FYB1,TGFB1,KRT18,VAMP5,ABI3,RAB38,CIB1,RHOG,MMP14,MYL12A,AR,ITGB1,RAB13,ANK3,DPP6,TUB,EFR3B,RAP2A,IQSEC2,CLASP2,RAPGEF6,CDK5,SCN3B,MAP7,EHD3,RAB3C,PIK3R1,ZDHHC22,ROCK2,HRAS,ATP1B1,MYO5A,CLIP3,GRIP2,GPSM2,DLG4,RAB15,RAB40C,NSF,KCNIP3,ANK2,STXBP1,PALM,PREPL,CLSTN1,NPTX1,STX1B,CACNG3,CPLX1,SPTBN4,PIK3R2,RAB3A,PACSIN1,SNAP25	1666	333	16745
BP	GO:0001906	cell killing	2.04	6.45e-05	1.54e-03	1.25e-03	LYZ,TYROBP,HLA-DRA,DEFA3,SPI1,B2M,FCGR3A,HLA-DRB1,HLA-B,DEFA1,ELANE,ICAM1,S100A12,IL23A,TAP2,NLRP6,PTPN6,HLA-A,PTPRC,LTF,NKG7,CD55,SH2D1A,DEFB128,SYK,ITGAM,MYD88,HLA-E,CORO1A,CTSH,RNF19B,NCKAP1L,CHGA,STXBP2	1666	171	16745
BP	GO:0002263	cell activation involved in immune response	3	6.58e-05	1.57e-03	1.27e-03	TYROBP,HLA-DRA,PYCARD,SPI1,CD74,FCGR3A,HLA-DRB1,HMOX1,LCP1,IL6,ICAM1,VAMP8,IL23A,GRN,TREM2,PTPN6,BTK,PTPRC,JAK3,NKG7,TGFB1,TNFSF13,SYK,CD300A,ANXA1,IFNA5,PIK3CD,FGL2,ITGAM,RAC2,DYSF,ITGB2,MYD88,SLC15A4,SLC11A1,IL6R,CR1,SBNO2,ITGAL,IL4R,CORO1A,LGALS1,ZBTB7B,LYN,NCKAP1L,STAT3,STXBP1,CHGA,CPLX2,STXBP2	1666	288	16745
BP	GO:0061900	glial cell activation	0.9	6.75e-05	1.59e-03	1.30e-03	TYROBP,C1QA,IL6,GRN,TREM2,AIF1,PTPRC,C5AR1,IFNGR1,ITGAM,ITGB2,TTBK1,CX3CL1,NR1D1,MAPT	1666	50	16745
BP	GO:0002224	toll-like receptor signaling pathway	1.56	6.76e-05	1.59e-03	1.30e-03	CD14,TNFAIP3,CTSS,CYBA,NLRP6,TREM2,UNC93B1,TREML4,BTK,LTF,PIK3AP1,NFKBIA,CD300A,MYD88,SLC15A4,TLR7,MAP3K7,LYN,PTPRS,DAB2IP,LRRC19,LRRC14,PJA2,NR1D1,RAB11FIP2,GPS2	1666	117	16745
BP	GO:1901214	regulation of neuron death	3.24	6.91e-05	1.62e-03	1.32e-03	TYROBP,C1QA,CTSZ,HMOX1,GPNMB,ADAM8,GRN,TREM2,TNFRSF1B,CCL5,FOS,FGF8,LGMN,MCL1,ADAMTSL4-AS1,ITGAM,ITGB2,SIX1,CORO1A,CEBPB,GBE1,AKT1S1,UBB,NRP1,MEF2C,TRIM2,ENO2,PINK1,FBXW7,FAIM2,GRID2,CDK5,GRIN2B,GPRASP2,ARMCX5-GPRASP2,ASCL1,WFS1,OXR1,CX3CL1,HRAS,GABRB2,EFNB2,INPP5A,MT3,NSMF,STXBP1,BTBD10,MAPT,PAK3,GABRA5,CDK5R1,AGAP2,NEFL,SNCG,CHGA,SNCB	1666	319	16745
BP	GO:0051235	maintenance of location	3.3	7.11e-05	1.66e-03	1.35e-03	S100A9,S100A8,SRGN,CYBA,FTL,IL6,TREM2,PTPN6,JSRP1,LOC105372240,PTPRC,GP9,NFKBIA,ANXA1,ABCA1,MSR1,HK2,CORO1A,TMSB4X,RNF213,FBN1,ABCG1,LYN,LETM1,AKAP6,ITPR1,ANK3,ATP7B,SLC8A1,SREBF2,PINK1,FBXW7,HTT,CDK5,BARD1,SUN1,RYR3,RANGAP1,JPH1,B4GALNT1,SLC30A3,CX3CL1,THY1,CALM3,DMD,GPSM2,SRI,VSTM2A,JPH4,ANK2,CALM1,PKD1,SLC25A23,RYR2,ATP1A2,BSCL2	1666	327	16745
BP	GO:0043200	response to amino acid	1.5	7.34e-05	1.71e-03	1.39e-03	COL3A1,COL1A1,COL1A2,CYBA,CCN2,CYBB,MMP2,COL5A2,MYD88,COL6A1,GIP,SIX1,CEBPB,TMBIM6,LYN,BCL2L2,BCL11A,CPEB3,NEURL1,CASTOR2,NSMF,SLC1A2,HPCA,GRIN1,CASTOR3P	1666	111	16745
BP	GO:0019883	antigen processing and presentation of endogenous antigen	0.6	7.44e-05	1.72e-03	1.40e-03	HLA-DRA,B2M,CD74,HLA-C,HLA-DRB1,HLA-B,TAP2,HLA-A,HLA-E,ABCB9	1666	25	16745
BP	GO:0086064	cell communication by electrical coupling involved in cardiac conduction	0.6	7.44e-05	1.72e-03	1.40e-03	SLC8A1,TBX5,CALM3,ATP1B1,ATP1B2,SRI,CALM1,RYR2,ATP1A3,ATP1A2	1666	25	16745
BP	GO:0006911	phagocytosis, engulfment	0.96	7.51e-05	1.73e-03	1.41e-03	IGLL5,TREM2,AIF1,CD300A,THBS1,ITGAM,RAC2,ITGB2,ABCA1,ARHGAP25,RHOG,MSR1,NCKAP1L,XKR4,RHOBTB2,ADGRB1	1666	56	16745
BP	GO:0002028	regulation of sodium ion transport	1.26	7.93e-05	1.82e-03	1.48e-03	FXYD5,FXYD6,AHCYL1,ANK3,SLC8A1,SCN3B,CNTN1,HECW2,HECW1,NKAIN2,ATP1B1,DMD,ATP1B2,YWHAH,SNTA1,STK39,WNK2,FXYD7,FGF12,ATP1A2,SPTBN4	1666	86	16745
BP	GO:0042119	neutrophil activation	0.78	8.18e-05	1.87e-03	1.52e-03	CXCL8,TYROBP,SPI1,CAMP,GRN,CCL5,SYK,CD300A,ANXA1,ITGAM,ITGB2,MYD88,STXBP2	1666	40	16745
BP	GO:0001101	response to acid chemical	1.62	8.29e-05	1.89e-03	1.53e-03	COL3A1,COL1A1,COL1A2,CYBA,CCN2,CYBB,MMP2,COL5A2,SIPA1,MYD88,COL6A1,GIP,SIX1,CEBPB,TMBIM6,LYN,VEGFA,BCL2L2,BCL11A,CPEB3,NEURL1,CASTOR2,NSMF,SLC1A2,HPCA,GRIN1,CASTOR3P	1666	125	16745
BP	GO:0032760	positive regulation of tumor necrosis factor production	1.38	8.49e-05	1.92e-03	1.56e-03	TYROBP,CD14,PYCARD,CYBA,FCGR3A,ORM1,IL6,IL23A,SASH3,BTK,PTPRC,PF4,CYBB,IFNGR1,SYK,THBS1,PTPRJ,MYD88,HLA-E,STAT3,PIK3R1,C1QTNF4,ABCC8	1666	99	16745
BP	GO:0006958	complement activation, classical pathway	0.72	8.52e-05	1.92e-03	1.56e-03	C1QA,IGLL5,C1S,TREM2,C1QC,C1QB,CD55,C7,CR1,CFI,SERPING1,C1R	1666	35	16745
BP	GO:0086010	membrane depolarization during action potential	0.72	8.52e-05	1.92e-03	1.56e-03	SCN8A,ANK3,SLC8A1,SCN3B,CACNA1I,KCNH2,CACNA1H,CACNA1G,YWHAH,ANK2,SCN2A,ATP1A2	1666	35	16745
BP	GO:0051703	biological process involved in intraspecies interaction between organisms	0.9	8.69e-05	1.95e-03	1.58e-03	TREM2,LTF,AVP,NRXN2,NRXN1,NLGN2,SHANK2,BRINP1,DLG4,MAPK8IP2,NLGN4X,CNTNAP2,SHANK3,SHANK1,SEPTIN5	1666	51	16745
BP	GO:0051651	maintenance of location in cell	2.4	9.12e-05	2.03e-03	1.65e-03	S100A9,S100A8,SRGN,CYBA,FTL,PTPN6,JSRP1,LOC105372240,PTPRC,GP9,HK2,CORO1A,TMSB4X,LYN,LETM1,AKAP6,ITPR1,ANK3,ATP7B,SLC8A1,PINK1,HTT,CDK5,BARD1,SUN1,RYR3,RANGAP1,JPH1,SLC30A3,CX3CL1,THY1,CALM3,DMD,GPSM2,SRI,JPH4,ANK2,CALM1,SLC25A23,RYR2,ATP1A2	1666	217	16745
BP	GO:0043113	receptor clustering	0.96	9.49e-05	2.11e-03	1.71e-03	TNFAIP6,ITGB2,RELN,ITGAL,DLG2,NRXN2,NRXN1,NLGN2,MAGI2,LRP4,CDK5,FRRS1L,PTN,THY1,DLG4,SHANK3	1666	57	16745
BP	GO:0060048	cardiac muscle contraction	1.68	9.93e-05	2.20e-03	1.79e-03	MYH7,CXCR4,TNNI2,RGS2,CCN2,TNNC1,MAP2K3,SLC8A1,ABCC9,SCN3B,EHD3,KCNH2,CTNNA3,CALM3,ATP1B1,CACNA1G,DMD,SRI,KCNN2,SNTA1,ANK2,CALM1,FGF12,RYR2,TNNT2,ATP1A2,CHGA,TAFAZZIN	1666	133	16745
BP	GO:0006949	syncytium formation	1.02	9.96e-05	2.20e-03	1.79e-03	TYROBP,TREM2,CD53,MYMK,SBNO2,IL4R,MYOF,DOCK5,ADAM9,RIPOR2,ITGB1,CAMK1,CDON,CACNA1H,KCNH1,ADGRB3,ADGRB1	1666	63	16745
BP	GO:0043547	positive regulation of GTPase activity	2.82	1.01e-04	2.21e-03	1.80e-03	PRTN3,CCL5,XCL2,CCL20,GMIP,SIPA1,ARHGAP25,RHOG,TBC1D2,ARHGAP45,TGM2,DOCK8,ITGB1,AGAP3,ARHGAP35,GARNL3,RAP1GAP2,RAPGEF6,RGS6,RGP1,RALGPS1,RASGRF2,RANGAP1,RGS8,RAP1GDS1,APC2,PKP4,ADRB1,NTRK3,CX3CL1,THY1,HRAS,AGAP1,MTSS2,RAB11FIP2,EVI5L,RGS4,CHN1,TBC1D3,TBC1D3L,RAPGEFL1,RASGRF1,NGEF,AGAP2,RAP1GAP,RGS7,RAPGEF4,CHN2	1666	270	16745
BP	GO:0072678	T cell migration	1.08	1.01e-04	2.22e-03	1.81e-03	PYCARD,ADAM8,DEFA1,ICAM1,AIF1,CCL5,XCL2,CCL20,MYO1G,APOD,PIK3CD,CXCL16,ITGAL,CORO1A,DOCK8,RIPOR2,MSN,STK39	1666	69	16745
BP	GO:0045637	regulation of myeloid cell differentiation	2.28	1.08e-04	2.35e-03	1.91e-03	TYROBP,HSPA1B,SPI1,B2M,CD74,HLA-DRB1,IL23A,TREM2,PF4,HSPA1A,C1QC,LTF,FOS,TGFB1,HCLS1,NFKBIA,TNFAIP6,CSF3R,CCR1,MAFB,ZFP36,CIB1,H4C8,CEBPB,FBN1,LYN,NCKAP1L,STAT3,MEF2C,PRKCA,PPARGC1B,ACVR2A,FBXW7,ZBTB46,SMAP1,PIK3R1,MTURN,CAMK4	1666	204	16745
BP	GO:0017158	regulation of calcium ion-dependent exocytosis	0.78	1.09e-04	2.37e-03	1.93e-03	GNAI2,CDK5,CACNA1I,CACNA1H,DOC2A,CACNA1G,STXBP1,BAIAP3,SCAMP5,SYT7,SYT13,STX1A,SYT1	1666	41	16745
BP	GO:0033627	cell adhesion mediated by integrin	1.26	1.13e-04	2.44e-03	1.98e-03	FERMT3,ICAM1,SERPINE1,PTPN6,CCL5,PLAU,ITGAX,CYP1B1,SYK,ITGAM,ITGB2,CIB1,MUC1,ITGAL,FBN1,ADAM9,LYN,ITGB1,PIEZO1,NCKAP1L,PTK2	1666	88	16745
BP	GO:1901379	regulation of potassium ion transmembrane transport	1.26	1.13e-04	2.44e-03	1.98e-03	TREM2,GALR2,CD63,ITGB1,AKAP6,ANK3,DPP6,ABCC9,KCNC2,KCNH2,ATP1B1,KCNAB1,ATP1B2,KCNN2,ABCC8,STK39,KCNIP3,WNK2,RGS4,ANK2,RGS7	1666	88	16745
BP	GO:0010952	positive regulation of peptidase activity	2.1	1.15e-04	2.47e-03	2.01e-03	S100A9,LAPTM5,S100A8,PYCARD,CIDEB,RCN3,CTSD,GRN,NLRP6,ST20,FN1,PMAIP1,CCN2,PCOLCE,LGMN,SERPINB3,CCN1,SYK,IFI16,VSIR,CR1,CTSH,LYN,STAT3,CYCS,PINK1,TTBK1,GRIN2B,BEX3,CLPX,MAPK12,ROCK2,CYFIP2,MAPT,GRIN1	1666	183	16745
BP	GO:0001678	cellular glucose homeostasis	1.74	1.16e-04	2.49e-03	2.03e-03	CYBA,HLA-DRB1,ICAM1,TREM2,NCF1,HK3,CYP7A1,HK2,SOX4,FOXK1,SMARCA4,NUCKS1,PIK3R1,NR1D1,PIH1D1,RAB11FIP2,SRI,ABCC8,ADCY8,GPR27,BAIAP3,PTPRN,NPTX1,ADCY5,VSNL1,OXCT1,BRSK2,PIK3R2,PTPRN2	1666	141	16745
BP	GO:0043410	positive regulation of MAPK cascade	4.32	1.18e-04	2.51e-03	2.04e-03	LAPTM5,PYCARD,SPI1,CD74,HLA-DRB1,GPNMB,IL6,ADAM8,ELANE,ICAM1,S100A12,CHI3L1,TREM2,CCL5,CCN2,PTPRC,HCRTR1,XCL2,NCF1,TGFB1,FGF8,SDCBP,CCL20,IGFBP4,C5AR1,CCR1,SYK,THBS1,CD44,PIK3R5,IQGAP1,CIB1,PTPRJ,MYD88,GADD45B,MAP2K3,TGFBR1,MAP3K3,MAP3K7,AR,NRP1,ADAM9,VEGFA,GNAI2,MEF2C,MADD,PRKCA,MAP3K10,RB1CC1,FRS2,FBXW7,CDON,MAP3K13,DAB2IP,PAK1,ROCK2,NTRK3,CX3CL1,HRAS,PJA2,MTURN,PLCB1,LOC105372522,MT3,MAPK8IP2,…	1666	468	16745
BP	GO:0050708	regulation of protein secretion	2.58	1.21e-04	2.58e-03	2.10e-03	HLA-DRB1,IL6,ADAM8,TREM2,CCL5,FAM3D,KRT20,TGFB1,TCIRG1,ALOX5,GIP,ACSL4,ABCG1,ADAM9,SOX4,ENSA,NLGN2,STXBP5L,FRMD4A,RAP1GDS1,EXPH5,NR1D1,ABAT,SRI,ICA1,ABCC8,SLC25A22,GLUD1,MYRIP,ADCY8,APBB1,MYH10,GPR27,BAIAP3,NNAT,ADCY5,SYT7,VSNL1,OXCT1,BRSK2,STX1A,CHGA,SNAP25	1666	242	16745
BP	GO:0008088	axo-dendritic transport	1.14	1.22e-04	2.58e-03	2.10e-03	DLG2,KIF3B,APBA1,AP3B2,UCHL1,WASF1,KIF3A,KIF1B,STAU2,SYBU,TRIM46,MAP1A,KIF1A,CALY,MAPT,KIF5C,NEFL,MAP2,KIF5A	1666	76	16745
BP	GO:0051279	regulation of release of sequestered calcium ion into cytosol	1.14	1.22e-04	2.58e-03	2.10e-03	CYBA,PTPN6,JSRP1,LOC105372240,CORO1A,LYN,AKAP6,SLC8A1,HTT,JPH1,CX3CL1,THY1,CALM3,DMD,SRI,JPH4,ANK2,CALM1,RYR2,ATP1A2	1666	76	16745
BP	GO:0048638	regulation of developmental growth	3.12	1.29e-04	2.71e-03	2.20e-03	SPP1,CXCR4,RGS2,SASH3,TGFBR2,FN1,CDK4,ARHGAP4,DUSP6,SOX15,FGF8,LGMN,TGFBR1,SIX1,AR,NRP1,YBX3,VEGFA,STAT3,MEF2C,AKAP6,MYCBP2,PTPRS,RAI1,BCL11A,ATP8A2,CDK5,MAP3K13,RNF157,PLXNA4,L1CAM,ADRB1,CPNE5,TBX5,TNR,TRIM46,SLIT1,PLCB1,LOC105372522,MT3,SEMA5B,RGS4,CPNE6,FGFR3,FSTL4,RIMS2,UNC13A,MAPT,SPTBN4,SYT1,MAP2,OLFM1,RIMS1	1666	311	16745
BP	GO:0002791	regulation of peptide secretion	2.04	1.31e-04	2.74e-03	2.23e-03	S100A8,CD74,HLA-DRB1,IL6,CCL5,FAM3D,TCIRG1,ALOX5,GIP,ACSL4,SOX4,ENSA,NLGN2,NR1D1,ABAT,SRI,GABBR1,ICA1,ABCC8,SLC25A22,GLUD1,MYRIP,ADCY8,GPR27,BAIAP3,NNAT,ADCY5,SYT7,VSNL1,OXCT1,BRSK2,STX1A,CHGA,SNAP25	1666	177	16745
BP	GO:0051962	positive regulation of nervous system development	2.82	1.32e-04	2.74e-03	2.23e-03	CXCR4,IL6,TNFRSF1B,FN1,THBS2,TGFB1,PLXNC1,RELN,TGM2,NRP1,LYN,ITGB1,VEGFA,NRXN1,GRID2,NLGN2,SYNJ1,TTBK1,MAP3K13,CLSTN3,GPRASP2,ARMCX5-GPRASP2,ASPA,ASCL1,PLXNA4,L1CAM,ROBO2,PTN,CX3CL1,OBSL1,STAU2,RNF112,PTPRD,ITPKA,NEURL1,SHANK3,LRRC4B,CLSTN1,MAPT,MAP6,ADGRB3,PAK3,CUX2,ADGRB1,CAMK2B,FOXG1,GRM5,NEFL	1666	273	16745
BP	GO:0042593	glucose homeostasis	2.46	1.32e-04	2.74e-03	2.23e-03	CYBA,HLA-DRB1,IL6,ICAM1,TREM2,GCGR,NCF1,HK3,PYGL,ALOX5,CYP7A1,BECN2,HK2,DHPS,ADIPOR1,SOX4,STAT3,FOXK1,SMARCA4,NUCKS1,CSMD1,PIK3R1,WFS1,NR1D1,PIH1D1,RAB11FIP2,SRI,ABCC8,ADCY8,GPR27,BAIAP3,PTPRN,VGF,NPTX1,ADCY5,VSNL1,OXCT1,BRSK2,PIK3R2,PTPRN2,DUSP29	1666	228	16745
BP	GO:0010469	regulation of signaling receptor activity	1.86	1.34e-04	2.78e-03	2.26e-03	AREG,SERPINE1,PLAU,NCF1,BTC,RELN,NCOA3,NRP1,ITGB1,MEF2C,CACNG8,PINK1,FBXW7,NLGN2,RASGRF2,DLG4,NEURL1,MAPK8IP2,LYNX1,BEGAIN,HOMER1,DLGAP1,LY6H,SHANK3,NPTX1,CACNG3,RASGRF1,NPTXR,DLGAP2,DLGAP3,SHANK1	1666	156	16745
BP	GO:0003012	muscle system process	3.96	1.38e-04	2.84e-03	2.31e-03	ACTA1,SCO2,MYH7,CXCR4,CYBA,HMOX1,AIF1,TNNI2,RGS2,TNFRSF1B,GALR2,CCN2,JSRP1,LOC105372240,STRIT1,PGAM2,TNNC1,MYMK,ARG2,MAP2K3,MYOF,DOCK5,TPM4,KCNMA1,PPP1R12B,AKAP6,PRKCA,CHRM3,SLC8A1,ABCC9,CAMK2G,ATP8A2,SCN3B,EHD3,RAP1GDS1,ROCK2,DTNA,KCNH2,CTNNA3,CACNA1H,CALM3,ATP1B1,CACNA1G,DMD,ABAT,MLIP,CACNB1,GRIP2,SRI,KCNN2,SNTA1,ABCC8,GNAO1,APBB1,RGS4,HOMER1,ANK2,CALM1,TMOD2,FGF12,MYH11,RYR2,TNNT2,ATP1A2,CAMK2…	1666	422	16745
BP	GO:0045744	negative regulation of G protein-coupled receptor signaling pathway	0.9	1.41e-04	2.89e-03	2.35e-03	CXCL8,PLEK,RGS2,CCL5,ADM,BECN2,ARRDC3,GNAI2,STMN1,RNF157,APLP1,RGS4,GPRASP1,NECAB2,GRM5	1666	53	16745
BP	GO:0099151	regulation of postsynaptic density assembly	0.36	1.42e-04	2.90e-03	2.36e-03	ABI3,GRID2,NTRK3,PTPRD,LRRC4B,NPTX1	1666	10	16745
BP	GO:0033500	carbohydrate homeostasis	2.46	1.46e-04	2.97e-03	2.42e-03	CYBA,HLA-DRB1,IL6,ICAM1,TREM2,GCGR,NCF1,HK3,PYGL,ALOX5,CYP7A1,BECN2,HK2,DHPS,ADIPOR1,SOX4,STAT3,FOXK1,SMARCA4,NUCKS1,CSMD1,PIK3R1,WFS1,NR1D1,PIH1D1,RAB11FIP2,SRI,ABCC8,ADCY8,GPR27,BAIAP3,PTPRN,VGF,NPTX1,ADCY5,VSNL1,OXCT1,BRSK2,PIK3R2,PTPRN2,DUSP29	1666	229	16745
BP	GO:0035725	sodium ion transmembrane transport	2.04	1.47e-04	2.99e-03	2.43e-03	FXYD5,SLC6A6,FXYD6,SCN8A,ANK3,SLC4A4,SLC8A1,SCN3B,HECW2,CACNA1I,HECW1,SLC6A1,SHROOM2,SLC17A7,CACNA1H,ATP1B1,CACNA1G,DMD,ATP1B2,YWHAH,SNTA1,NALCN,STK39,WNK2,SLC6A17,SLC6A7,SCN2A,SLC6A12,FXYD7,FGF12,SLC4A10,ATP1A3,ATP1A2,SLC8A2	1666	178	16745
BP	GO:0006801	superoxide metabolic process	1.02	1.52e-04	3.06e-03	2.49e-03	TYROBP,CYBA,ACP5,NCF2,NCF4,CYBB,NCF1,TGFB1,SYK,ITGAM,ITGB2,NFE2L2,GSTP1,GNAI2,DUOX1,MT3,MAPT	1666	65	16745
BP	GO:0099024	plasma membrane invagination	1.02	1.52e-04	3.06e-03	2.49e-03	IGLL5,TREM2,AIF1,CD300A,THBS1,ITGAM,RAC2,ITGB2,ABCA1,ARHGAP25,RHOG,MSR1,NCKAP1L,XKR4,RHOBTB2,SPIRE2,ADGRB1	1666	65	16745
BP	GO:0070997	neuron death	3.48	1.54e-04	3.10e-03	2.52e-03	TYROBP,C1QA,CTSZ,HMOX1,GPNMB,ADAM8,GRN,TREM2,TNFRSF1B,CCL5,FOS,FGF8,LGMN,MCL1,ADAMTSL4-AS1,ITGAM,ITGB2,SIX1,CORO1A,CEBPB,GBE1,AKT1S1,UBB,NRP1,TMBIM6,MEF2C,TRIM2,ENO2,PINK1,FBXW7,FAIM2,GRID2,CDK5,GRIN2B,GPRASP2,ARMCX5-GPRASP2,ASCL1,THRB,WFS1,CIT,OXR1,CX3CL1,HRAS,GABRB2,EFNB2,INPP5A,MT3,NSMF,STXBP1,SCN2A,BTBD10,MAPT,PAK3,GABRA5,CDK5R1,AGAP2,NEFL,SNCG,CHGA,SNCB	1666	360	16745
BP	GO:1904861	excitatory synapse assembly	0.6	1.59e-04	3.20e-03	2.60e-03	ABI3,NRXN2,NRXN1,GRID2,NLGN2,NTRK3,PTPRD,SHANK3,LRRC4B,NPTX1	1666	27	16745
BP	GO:0010644	cell communication by electrical coupling	0.66	1.63e-04	3.26e-03	2.65e-03	ANK3,SLC8A1,TBX5,CALM3,ATP1B1,ATP1B2,SRI,CALM1,RYR2,ATP1A3,ATP1A2	1666	32	16745
BP	GO:0002455	humoral immune response mediated by circulating immunoglobulin	0.84	1.64e-04	3.26e-03	2.65e-03	C1QA,IGLL5,C1S,TREM2,PTPN6,PTPRC,C1QC,C1QB,CD55,C7,CR1,CFI,SERPING1,C1R	1666	48	16745
BP	GO:0090087	regulation of peptide transport	2.04	1.64e-04	3.26e-03	2.65e-03	S100A8,CD74,HLA-DRB1,IL6,CCL5,FAM3D,TCIRG1,ALOX5,GIP,ACSL4,SOX4,ENSA,NLGN2,NR1D1,ABAT,SRI,GABBR1,ICA1,ABCC8,SLC25A22,GLUD1,MYRIP,ADCY8,GPR27,BAIAP3,NNAT,ADCY5,SYT7,VSNL1,OXCT1,BRSK2,STX1A,CHGA,SNAP25	1666	179	16745
BP	GO:0015812	gamma-aminobutyric acid transport	0.48	1.65e-04	3.27e-03	2.66e-03	SLC6A6,APBA1,SLC6A1,SLC32A1,ABAT,GABBR1,SLC6A12,SV2A	1666	18	16745
BP	GO:0032535	regulation of cellular component size	3.48	1.66e-04	3.27e-03	2.66e-03	SPP1,WAS,PYCARD,HCK,PLEK,FN1,ARHGAP4,ARHGAP18,HCLS1,ARPC1B,VAV3,TMEM123,CORO1A,TMSB4X,AKT1S1,NRP1,PFN1,MSN,NCKAP1L,COTL1,VEGFA,KCNMA1,SLC12A5,PTPRS,ARHGAP5,ARHGAP35,RB1CC1,RAP1GAP2,CDK5,MAP3K13,AKT3,FHOD3,PLXNA4,L1CAM,CIT,DSTN,TNR,CYFIP2,TRIM46,SLIT1,MT3,BORCS7,PDXP,SEMA5B,TMOD2,FSTL4,SHANK3,ADD2,MAPT,PAK3,SPTB,SPTBN4,SPTBN2,PIK3R2,NEFL,DMTN,MAP2,OLFM1	1666	361	16745
BP	GO:0050851	antigen receptor-mediated signaling pathway	1.98	1.67e-04	3.28e-03	2.67e-03	LAPTM5,IGLL5,HLA-DRB1,HLA-DPB1,HLA-DQB1,CD8B,MNDA,FYB1,PTPN6,BTK,HLA-A,PTPRC,LCP2,THEMIS2,ELF1,SH2D1A,SYK,VAV3,CD300A,PIK3CD,PTPRJ,NFAM1,MAP3K7,LYN,NCKAP1L,MEF2C,TESPA1,THY1,HRAS,FCHO1,GPS2,DGKZ,PRKCB	1666	172	16745
BP	GO:0097553	calcium ion transmembrane import into cytosol	1.98	1.67e-04	3.28e-03	2.67e-03	CYBA,PTPN6,CCN2,JSRP1,LOC105372240,PTPRC,GP9,CORO1A,TMBIM6,LYN,LETM1,AKAP6,ITPR1,CACNA1A,SLC8A1,HTT,GRIN2B,RYR3,JPH1,CX3CL1,THY1,CALM3,DMD,CACNA1E,SRI,JPH4,ANK2,CALM1,RYR2,ATP1A2,SLC8A2,CACNA1B,GRIN1,NALF1	1666	172	16745
BP	GO:0032103	positive regulation of response to external stimulus	4.02	1.69e-04	3.30e-03	2.68e-03	CXCL8,TYROBP,S100A9,S100A8,CD14,CXCR4,PYCARD,SPI1,HCK,CD74,CYBA,IL6,ADAM8,S100A12,SERPINE1,VAMP8,IL23A,GRN,NLRP6,TREM2,AIF1,MNDA,GPSM3,CCL5,BTK,XCL2,PLAU,COLEC11,NKG7,TGFB1,LGMN,CMKLR1,NFKBIA,LY86,SH2D1A,C5AR1,CCR1,SYK,IFI16,THBS1,RAC2,SLC15A4,TLR7,HLA-E,IL6R,CEBPB,MAP3K7,TMSB4X,LGALS1,NRP1,RIPOR2,LYN,NCKAP1L,VEGFA,CAMK1D,PRKCA,PUM2,TTBK1,PAK1,NTRK3,PTN,CX3CL1,PTK2,STK39,PDE2A,PAK3,CAMK2N1	1666	433	16745
BP	GO:0045860	positive regulation of protein kinase activity	3.78	1.70e-04	3.31e-03	2.69e-03	AREG,ADAM8,ELANE,S100A12,CHI3L1,IL23A,TGFBR2,CCL5,ACSL1,PTPRC,LTF,SPDYE21,NCF1,TGFB1,LCP2,SPDYE15,CCN1,SYK,CD300A,THBS1,PIK3R5,IQGAP1,BTC,CIB1,MAP2K3,SLC11A1,RELN,IL6R,MAP3K7,ADAM9,NCKAP1L,VEGFA,MEF2C,MADD,MAP3K10,PINK1,FBXW7,CAMK1,TTBK1,CDK5,CAMKK1,MAP3K13,DAB2IP,PAK1,MAPRE3,NTRK3,HRAS,CALM3,PIH1D1,SPDYE2B,DLG4,MMD2,MT3,PTK2,NEURL1,ADCY8,CALM1,PKD1,DOCK3,SLC8A2,CDK5R1,GRM5,AGAP2	1666	401	16745
BP	GO:0050671	positive regulation of lymphocyte proliferation	1.74	1.71e-04	3.32e-03	2.70e-03	PYCARD,CD74,FCGR3A,IL6,HLA-DPB1,IL23A,AIF1,SASH3,TGFBR2,CCL5,BTK,HLA-A,PTPRC,JAK3,HLA-DPA1,TNFSF13B,CD55,TNFRSF4,SYK,VAV3,ANXA1,MYD88,HLA-E,CORO1A,IGFBP2,DHPS,CCDC88B,NCKAP1L,MEF2C	1666	144	16745
BP	GO:0002468	dendritic cell antigen processing and presentation	0.42	1.74e-04	3.36e-03	2.73e-03	HLA-DRA,CD68,CD74,HLA-DRB1,THBS1,FGL2,SLC11A1	1666	14	16745
BP	GO:2001259	positive regulation of cation channel activity	1.14	1.77e-04	3.41e-03	2.77e-03	CTSS,TREM2,GALR2,RELN,TMSB4X,AKAP6,ANK3,PINK1,HTT,CDK5,EHD3,STIMATE,KCNC2,CALM3,ABCC8,ANK2,CALM1,SHANK3,CACNG3	1666	78	16745
BP	GO:0051648	vesicle localization	2.28	1.81e-04	3.47e-03	2.82e-03	F8A3,TRAPPC6A,MYO1F,TCIRG1,SDCBP,MYO1G,EXOC3,KIF3B,PINK1,HTT,NLGN2,SYNJ1,BBS5,CLASP2,CDK5,SYN3,ATP9A,AP3B2,KIF3A,SHROOM2,MYO5A,TRIM46,TRAPPC6B,DNM1,PCLO,KIF1A,SYN2,DYNC1I1,SYN1,PPFIA2,BRSK1,BRSK2,SNAP91,KIF5C,RAB3A,MAP2,SEPTIN5,KIF5A	1666	209	16745
BP	GO:0048814	regulation of dendrite morphogenesis	1.02	1.85e-04	3.54e-03	2.88e-03	RELN,SDC2,RAP2A,GPRASP2,ARMCX5-GPRASP2,HECW2,HECW1,OBSL1,STAU2,PTPRD,ITPKA,YWHAH,NSMF,KNDC1,ADGRB3,PAK3,CUX2,CAMK2B	1666	66	16745
BP	GO:0032411	positive regulation of transporter activity	1.56	1.86e-04	3.54e-03	2.88e-03	CTSS,TREM2,GALR2,RELN,TMSB4X,AKAP6,ANK3,PINK1,HTT,TCAF1,CDK5,EHD3,STIMATE,KCNC2,CALM3,ATP1B1,DMD,ATP1B2,ABCC8,STK39,WNK2,ANK2,CALM1,SHANK3,RYR2,CACNG3	1666	124	16745
BP	GO:0002444	myeloid leukocyte mediated immunity	1.38	1.87e-04	3.55e-03	2.89e-03	TYROBP,SPI1,FCGR3A,HMOX1,IL6,ELANE,VAMP8,NLRP6,BTK,SYK,CD300A,PIK3CD,ITGAM,RAC2,ITGB2,MYD88,HLA-E,IL4R,LYN,STXBP1,CHGA,CPLX2,STXBP2	1666	104	16745
BP	GO:0008016	regulation of heart contraction	2.22	1.87e-04	3.55e-03	2.89e-03	MYH7,RGS2,CCN2,ADM,SLC8A1,ABCC9,SCN3B,EHD3,TMEM161B,THRA,THRB,ADRB1,KCNH2,TBX5,CTNNA3,CACNA1H,CALM3,ATP1B1,CACNA1G,DMD,ATP1B2,SRI,KCNN2,SNTA1,RGS4,ANK2,CALM1,SLC4A3,RYR2,ATP1A3,TNNT2,ATP2B3,ATP1A2,SLC8A2,SPTBN4,ATP2B2,CHGA	1666	202	16745
BP	GO:0050864	regulation of B cell activation	1.62	1.90e-04	3.59e-03	2.91e-03	TYROBP,LAPTM5,TNFAIP3,IGLL5,CD74,IL6,MNDA,SASH3,PTPN6,BTK,PTPRC,ZFP36L2,TGFB1,TNFSF13B,THEMIS2,TNFSF13,TNFRSF4,SYK,VAV3,CD300A,SLC15A4,MMP14,NFAM1,CR1,LYN,NCKAP1L,MEF2C	1666	131	16745
BP	GO:0022604	regulation of cell morphogenesis	3.06	1.91e-04	3.59e-03	2.91e-03	CXCR4,HCK,FN1,ARHGAP18,RHOD,ANXA1,RAC2,CD44,SPARC,ITGB2,CIB1,PLXNC1,RHOG,RELN,CORO1A,FGD3,MYL12A,NRP1,DOCK5,MSN,VEGFA,SEPTIN7,BCL11A,ARHGAP35,MAP3K13,RNF157,GPRASP2,ARMCX5-GPRASP2,WASF3,PLXNA4,STRIP1,OBSL1,CPNE5,STAU2,CFDP1,PTPRD,DLG4,RHOBTB2,ITPKA,PTK2,CPNE6,MYH10,PALM,RIMS2,CSPG5,UNC13A,PAK3,CUX2,CAMK2B,DMTN,SYT1,RIMS1	1666	308	16745
BP	GO:0071277	cellular response to calcium ion	1.2	2.00e-04	3.76e-03	3.05e-03	FOS,LGMN,DPEP1,IQGAP1,MEF2C,ADGRV1,RYR3,CPNE5,ITPKA,KCNH1,ADCY8,CPNE6,NEUROD2,ADCY1,SYT7,SYT13,SLC25A23,HPCA,DMTN,SYT1	1666	85	16745
BP	GO:0033628	regulation of cell adhesion mediated by integrin	0.84	2.09e-04	3.89e-03	3.16e-03	FERMT3,SERPINE1,PTPN6,CCL5,PLAU,CYP1B1,SYK,CIB1,MUC1,ADAM9,LYN,PIEZO1,NCKAP1L,PTK2	1666	49	16745
BP	GO:0035176	social behavior	0.84	2.09e-04	3.89e-03	3.16e-03	TREM2,AVP,NRXN2,NRXN1,NLGN2,SHANK2,BRINP1,DLG4,MAPK8IP2,NLGN4X,CNTNAP2,SHANK3,SHANK1,SEPTIN5	1666	49	16745
BP	GO:0051208	sequestering of calcium ion	1.56	2.12e-04	3.95e-03	3.21e-03	CYBA,PTPN6,JSRP1,LOC105372240,PTPRC,GP9,CORO1A,LYN,LETM1,AKAP6,ITPR1,ATP7B,SLC8A1,HTT,RYR3,JPH1,CX3CL1,THY1,CALM3,DMD,SRI,JPH4,ANK2,CALM1,SLC25A23,RYR2,ATP1A2	1666	125	16745
BP	GO:0090314	positive regulation of protein targeting to membrane	0.6	2.26e-04	4.18e-03	3.40e-03	ITGAM,ITGB2,CIB1,ANK3,MTCL1,TCAF1,CDK5,HRAS,CDK5R1,HPCA	1666	28	16745
BP	GO:0006813	potassium ion transport	2.46	2.35e-04	4.34e-03	3.53e-03	TREM2,GALR2,CD63,KCNK6,ITGB1,KCNMA1,SLC12A5,AKAP6,ANK3,DPP6,KCNA2,ABCC9,KCNJ6,KCNH7,KCNQ3,KCNC2,KCNH2,SLC17A7,KCNN1,ATP1B1,KCNAB1,ATP1B2,KCNJ9,KCNH1,KCNN2,NSF,NALCN,ABCC8,STK39,KCNIP3,WNK2,RGS4,KCNF1,ANK2,KCNT1,ATP1A3,ATP1A2,KCNH3,KCNQ2,RGS7,SNAP25	1666	234	16745
BP	GO:0032946	positive regulation of mononuclear cell proliferation	1.74	2.48e-04	4.56e-03	3.71e-03	PYCARD,CD74,FCGR3A,IL6,HLA-DPB1,IL23A,AIF1,SASH3,TGFBR2,CCL5,BTK,HLA-A,PTPRC,JAK3,HLA-DPA1,TNFSF13B,CD55,TNFRSF4,SYK,VAV3,ANXA1,MYD88,HLA-E,CORO1A,IGFBP2,DHPS,CCDC88B,NCKAP1L,MEF2C	1666	147	16745
BP	GO:0110053	regulation of actin filament organization	2.7	2.50e-04	4.58e-03	3.72e-03	WAS,PYCARD,HCK,PLEK,CCN2,ARHGAP18,HCLS1,ARPC1B,TGFBR1,CORO1A,WASHC4,TMSB4X,NRP1,PFN1,NCKAP1L,COTL1,ABI2,ARHGAP35,STMN1,CLASP2,PAK1,WASF3,PIK3R1,FHOD3,ROCK2,WASF1,CIT,DSTN,CX3CL1,CYFIP2,PDXP,RHPN1,RGS4,CTNNA2,TMOD2,SHANK3,ADD2,PPM1E,PAK3,SPTB,SPTBN4,SPTBN2,PIK3R2,DMTN,SHANK1	1666	265	16745
BP	GO:0030705	cytoskeleton-dependent intracellular transport	2.22	2.54e-04	4.65e-03	3.78e-03	F8A3,MYO1F,MYO1G,UBB,CCDC88B,DLG2,KIF3B,NEFH,APBA1,RAB6A,TUB,HTT,CLUAP1,SUN1,AP3B2,UCHL1,WASF1,KIF3A,KIF1B,MYO5A,CLIP3,STAU2,SYBU,TRIM46,MAP1A,BORCS7,KIF1A,SSX2IP,CALY,MAPT,MAP6,DYNC1I1,PPFIA2,KIF5C,NEFL,MAP2,KIF5A	1666	205	16745
BP	GO:0051924	regulation of calcium ion transport	2.58	2.55e-04	4.65e-03	3.78e-03	CXCR4,CYBA,PTPN6,CCL5,JSRP1,LOC105372240,STRIT1,JAK3,CCR1,FMR1,CORO1A,TMBIM6,LYN,GNAI2,AKAP6,HOMER2,SLC8A1,HTT,CAMK2G,CDK5,EHD3,OPRD1,TMC1,STIMATE,JPH1,WFS1,CX3CL1,THY1,CALM3,ATP1B1,DMD,CACNB1,SRI,RGS4,JPH4,HOMER1,ANK2,CALM1,RYR2,ATP1A2,CAMK2B,HPCA,GRIN1,CAMK2A	1666	250	16745
BP	GO:0071248	cellular response to metal ion	2.1	2.74e-04	4.94e-03	4.02e-03	MMP9,B2M,HMOX1,SLC40A1,CYBB,FOS,NCF1,LGMN,DPEP1,FBP1,IQGAP1,NFE2L2,DLG2,MEF2C,ANK3,ADGRV1,RYR3,CPNE5,CACNA1H,DLG4,ITPKA,MT3,KCNH1,ADCY8,STK39,CPNE6,NEUROD2,NPTX1,ADCY1,SYT7,SYT13,SLC25A23,HPCA,DMTN,SYT1	1666	191	16745
BP	GO:0014002	astrocyte development	0.72	2.74e-04	4.94e-03	4.02e-03	S100A9,S100A8,C1QA,IL6,GRN,TREM2,C5AR1,IFNGR1,TTBK1,NR1D1,MT3,MAPT	1666	39	16745
BP	GO:0072507	divalent inorganic cation homeostasis	3.3	2.74e-04	4.94e-03	4.02e-03	S100A9,S100A8,CYBA,ELANE,PTPN6,CCL5,JSRP1,LOC105372240,PTPRC,HCRTR1,ADM,GP9,TCIRG1,CCR1,CIB3,SLC11A1,TGM2,TMC8,CORO1A,TMBIM6,LYN,LETM1,AKAP6,ITPR1,ANK3,ATP7B,SLC8A1,HTT,RYR3,JPH1,RAP1GDS1,WFS1,SLC30A3,CX3CL1,THY1,CALM3,ATP1B1,DMD,SRI,MT3,ADCY8,JPH4,ANK2,CALM1,MICU3,PRKCB,SV2A,SLC25A23,RYR2,ATP2B3,ATP1A2,SLC8A2,GRM5,ATP2B2,TSPOAP1,GRIN1	1666	344	16745
BP	GO:0050853	B cell receptor signaling pathway	0.9	2.75e-04	4.94e-03	4.02e-03	IGLL5,MNDA,PTPN6,BTK,PTPRC,SYK,VAV3,CD300A,PIK3CD,NFAM1,LYN,NCKAP1L,MEF2C,GPS2,PRKCB	1666	56	16745
BP	GO:0052547	regulation of peptidase activity	3.84	2.75e-04	4.94e-03	4.02e-03	MMP9,S100A9,LAPTM5,S100A8,TIMP1,COL6A3,PYCARD,CIDEB,RCN3,SERPINA1,ITIH2,RARRES1,CTSD,SERPINE1,GRN,NLRP6,SLPI,SPINK13,ST20,FN1,PMAIP1,CCN2,PCOLCE,ANXA2,LTF,WFDC9,CTSB,LGMN,RPS6KA1,AVP,DPEP1,SERPINB3,CCN1,SPINK6,SYK,CST4,IFI16,THBS1,WFDC11,TFPI2,CD44,VSIR,FABP1,SERPINA3,CR1,CTSH,SERPING1,LYN,VEGFA,STAT3,CYCS,PINK1,TTBK1,GRIN2B,BEX3,CLPX,MAPK12,ROCK2,PIH1D1,CYFIP2,MT3,MAPT,SERPINI1,GRIN1	1666	416	16745
BP	GO:0031110	regulation of microtubule polymerization or depolymerization	1.2	2.79e-04	5.00e-03	4.06e-03	HSPA1B,HSPA1A,CIB1,CAMSAP2,STMN1,CLASP2,PAK1,APC2,MAPRE3,CLIP3,MAP1A,STMN3,GIT1,MAPT,APC,STMN4,CDK5R1,BMERB1,STMN2,MAP2	1666	87	16745
BP	GO:0019730	antimicrobial humoral response	1.38	2.92e-04	5.19e-03	4.22e-03	LYZ,CXCL8,S100A9,DEFA3,JCHAIN,CXCL1,DEFA1,ELANE,S100A12,CAMP,SLPI,PRTN3,HLA-A,PF4,COLEC11,LTF,WFDC9,PF4V1,WFDC11,RNASE6,SLC11A1,HLA-E,H2BC12L,LOC102724334	1666	107	16745
BP	GO:1901888	regulation of cell junction assembly	2.16	2.92e-04	5.19e-03	4.22e-03	THBS2,APOD,THBS1,ABI3,PTPRJ,MMP14,SIX1,NRP1,VEGFA,MEF2C,MYCBP2,NRXN1,GRID2,NLGN2,CLASP2,CLSTN3,GPRASP2,ARMCX5-GPRASP2,NEGR1,ROCK2,ROBO2,NTRK3,THY1,TBX5,STAU2,PTPRD,SLIT1,PTK2,FAM107A,CNTNAP2,LRRC4B,CLSTN1,NPTX1,ADGRB3,CUX2,ADGRB1,DMTN	1666	199	16745
BP	GO:0043523	regulation of neuron apoptotic process	2.28	2.97e-04	5.26e-03	4.27e-03	TYROBP,HMOX1,ADAM8,GRN,TREM2,FGF8,LGMN,MCL1,ADAMTSL4-AS1,ITGAM,SIX1,CORO1A,CEBPB,GBE1,AKT1S1,NRP1,MEF2C,TRIM2,PINK1,FBXW7,FAIM2,GRID2,CDK5,GPRASP2,ARMCX5-GPRASP2,ASCL1,WFS1,OXR1,CX3CL1,HRAS,GABRB2,MT3,NSMF,STXBP1,PAK3,GABRA5,CDK5R1,AGAP2,NEFL,SNCB	1666	214	16745
BP	GO:0071229	cellular response to acid chemical	1.14	2.99e-04	5.26e-03	4.28e-03	COL3A1,COL1A1,COL1A2,CYBA,CYBB,MMP2,COL5A2,SIPA1,COL6A1,SIX1,CEBPB,VEGFA,BCL2L2,BCL11A,CPEB3,NEURL1,CASTOR2,NSMF,CASTOR3P	1666	81	16745
BP	GO:1990138	neuron projection extension	1.92	2.99e-04	5.26e-03	4.28e-03	CXCR4,FN1,ARHGAP4,IQGAP1,NRP1,ITGB1,VEGFA,PTPRS,BCL11A,DCLK1,CDK5,MAP3K13,RNF157,PAK6,BUB1B-PAK6,PLXNA4,L1CAM,WASF1,CPNE5,TNR,CYFIP2,TRIM46,SLIT1,MT3,SEMA5B,CPNE6,RIMS2,UNC13A,MAPT,SYT1,MAP2,OLFM1,RIMS1	1666	170	16745
BP	GO:0090313	regulation of protein targeting to membrane	0.66	3.00e-04	5.27e-03	4.29e-03	ITGAM,ITGB2,CIB1,ANK3,MTCL1,TCAF1,CDK5,HRAS,CDK5R1,HPCA,DMTN	1666	34	16745
BP	GO:0051282	regulation of sequestering of calcium ion	1.5	3.10e-04	5.42e-03	4.41e-03	CYBA,PTPN6,JSRP1,LOC105372240,PTPRC,GP9,CORO1A,LYN,LETM1,AKAP6,ITPR1,SLC8A1,HTT,RYR3,JPH1,CX3CL1,THY1,CALM3,DMD,SRI,JPH4,ANK2,CALM1,SLC25A23,RYR2,ATP1A2	1666	121	16745
BP	GO:0050770	regulation of axonogenesis	1.8	3.11e-04	5.42e-03	4.41e-03	SPP1,FN1,ARHGAP4,PLXNC1,NRP1,VEGFA,PTPRS,ARHGAP35,LRP4,CDK5,MAP3K13,PAK1,PLXNA4,L1CAM,ROBO2,THY1,TNR,TRIM46,SLIT1,MT3,SEMA5B,CHN1,FSTL4,MAPT,MAP6,PAK3,BRSK1,BRSK2,NEFL,MAP2	1666	156	16745
BP	GO:0086001	cardiac muscle cell action potential	1.08	3.16e-04	5.50e-03	4.47e-03	ANK3,SLC8A1,SCN3B,TMEM161B,KCNH2,CTNNA3,CALM3,ATP1B1,CACNA1G,DMD,KCNN2,SNTA1,ANK2,CALM1,SLC4A3,FGF12,RYR2,ATP1A2	1666	75	16745
BP	GO:0051963	regulation of synapse assembly	1.32	3.22e-04	5.58e-03	4.53e-03	THBS2,ABI3,SIX1,MEF2C,MYCBP2,NRXN1,GRID2,NLGN2,CLSTN3,GPRASP2,ARMCX5-GPRASP2,NEGR1,ROBO2,NTRK3,STAU2,PTPRD,SLIT1,LRRC4B,CLSTN1,NPTX1,ADGRB3,CUX2,ADGRB1	1666	101	16745
BP	GO:0043068	positive regulation of programmed cell death	4.38	3.24e-04	5.61e-03	4.56e-03	MMP9,TYROBP,S100A9,LAPTM5,S100A8,G0S2,PYCARD,SFRP4,HMOX1,TXNIP,IL6,ADAM8,CTSD,BTG1,GRN,MNDA,TNFRSF1B,PMAIP1,CCL5,PTPRC,ADM,DUSP6,TNFRSF12A,MMP2,CYP1B1,HTRA4,CDKN2A,MCL1,ADAMTSL4-AS1,CCN1,SYK,THBS1,ANXA1,PIK3CD,ITGAM,ATF3,STK17B,GADD45B,TGFBR1,TGM2,CTSH,LGALS1,UBB,LYN,ITGB1,SOX4,PNMA2,CAMK1D,MEF2C,KCNMA1,MAP3K10,FBXW7,TLE5,ITM2C,HTT,TFPT,CDK5,BARD1,DAB2IP,ASCL1,CLIP3,CSRNP3,NEURL1,MOAP1,PEA15,APBB…	1666	492	16745
BP	GO:0030003	cellular cation homeostasis	4.32	3.29e-04	5.67e-03	4.61e-03	SCO2,S100A9,S100A8,CYBA,FTL,HMOX1,SLC40A1,ELANE,GRN,PTPN6,CCL5,JSRP1,LOC105372240,PTPRC,HCRTR1,SLC26A3,AVP,GP9,TCIRG1,ATP6V0E1,CCR1,RAB38,SLC11A1,TGM2,CORO1A,CP,TMBIM6,LYN,LETM1,KCNMA1,SLC12A5,AKAP6,ITPR1,SLC4A4,ATP7B,SLC8A1,HTT,ATP6V1D,RYR3,SLC22A17,JPH1,RAP1GDS1,WFS1,SLC30A3,CX3CL1,THY1,CALM3,ATP1B1,GPR89B,DMD,ATP1B2,TMEM9,ATP6V0E2,SRI,MT3,ADCY8,JPH4,ANK2,CALM1,MICU3,SLC4A3,PRKCB,SV2A,SLC4A10,S…	1666	484	16745
BP	GO:0098930	axonal transport	0.96	3.38e-04	5.78e-03	4.70e-03	DLG2,KIF3B,AP3B2,UCHL1,KIF3A,KIF1B,SYBU,TRIM46,MAP1A,KIF1A,CALY,MAPT,KIF5C,NEFL,MAP2,KIF5A	1666	63	16745
BP	GO:0099072	regulation of postsynaptic membrane neurotransmitter receptor levels	0.96	3.38e-04	5.78e-03	4.70e-03	CACNG8,DNM3,IQSEC2,FRRS1L,HRAS,EFNB2,GRIP2,DLG4,CALY,CLSTN1,NPTX1,STX1B,CACNG3,CPLX1,HPCA,SNAP25	1666	63	16745
BP	GO:1902305	regulation of sodium ion transmembrane transport	0.96	3.38e-04	5.78e-03	4.70e-03	FXYD5,FXYD6,ANK3,SCN3B,HECW2,HECW1,ATP1B1,DMD,ATP1B2,YWHAH,SNTA1,STK39,WNK2,FXYD7,FGF12,ATP1A2	1666	63	16745
BP	GO:0034767	positive regulation of ion transmembrane transport	1.98	3.60e-04	6.13e-03	4.99e-03	CTSS,TREM2,GALR2,RELN,TMSB4X,ITGB1,AKAP6,ANK3,PINK1,HTT,TCAF1,CDK5,EHD3,STIMATE,KCNC2,KCNH2,CX3CL1,THY1,CALM3,ATP1B1,DMD,ATP1B2,SRI,ABCC8,STK39,WNK2,ANK2,CALM1,SHANK3,RYR2,CACNG3,RGS7,GRIN1	1666	179	16745
BP	GO:0090066	regulation of anatomical structure size	4.38	3.89e-04	6.60e-03	5.37e-03	SPP1,WAS,PYCARD,HBB,HCK,PLEK,RGS2,FN1,ARHGAP4,ARHGAP18,ADM,MMP2,HCLS1,AVP,ARPC1B,VAV3,TMEM123,CORO1A,TMSB4X,AKT1S1,NRP1,PFN1,DOCK5,MSN,NCKAP1L,COTL1,VEGFA,KCNMA1,SLC12A5,PTPRS,ARHGAP5,ARHGAP35,CHRM3,RB1CC1,SLC8A1,RAP1GAP2,CDK5,MAP3K13,AKT3,FHOD3,PLXNA4,RAP1GDS1,L1CAM,ROCK2,CIT,DSTN,ADRB1,CYSLTR1,TNR,CYFIP2,GRIP2,TRIM46,SLIT1,MT3,BORCS7,SNTA1,PDXP,SEMA5B,TMOD2,FSTL4,SHANK3,ADD2,MAPT,PAK3,SPTB,ATP1…	1666	495	16745
BP	GO:0036230	granulocyte activation	0.78	3.93e-04	6.65e-03	5.40e-03	CXCL8,TYROBP,SPI1,CAMP,GRN,CCL5,SYK,CD300A,ANXA1,ITGAM,ITGB2,MYD88,STXBP2	1666	46	16745
BP	GO:0097484	dendrite extension	0.66	3.99e-04	6.74e-03	5.48e-03	CXCR4,BCL11A,RNF157,WASF1,CPNE5,CYFIP2,CPNE6,RIMS2,UNC13A,SYT1,RIMS1	1666	35	16745
BP	GO:0043065	positive regulation of apoptotic process	4.26	4.01e-04	6.75e-03	5.49e-03	MMP9,TYROBP,S100A9,S100A8,G0S2,PYCARD,SFRP4,HMOX1,TXNIP,IL6,ADAM8,CTSD,BTG1,GRN,MNDA,TNFRSF1B,PMAIP1,CCL5,PTPRC,ADM,DUSP6,TNFRSF12A,MMP2,CYP1B1,HTRA4,CDKN2A,MCL1,ADAMTSL4-AS1,CCN1,THBS1,ANXA1,PIK3CD,ITGAM,ATF3,STK17B,GADD45B,TGFBR1,TGM2,CTSH,LGALS1,UBB,LYN,ITGB1,SOX4,PNMA2,CAMK1D,MEF2C,KCNMA1,MAP3K10,FBXW7,TLE5,ITM2C,HTT,TFPT,CDK5,BARD1,DAB2IP,ASCL1,CLIP3,CSRNP3,NEURL1,MOAP1,PEA15,APBB1,PNMA1,PAK…	1666	479	16745
BP	GO:0140115	export across plasma membrane	0.96	4.10e-04	6.88e-03	5.59e-03	SLC40A1,ABCA1,SLC22A18,SLC4A4,KCNA2,ATP7B,SLC8A1,KCNH2,CALM3,ATP1B1,ATP1B2,CALM1,ATP1A3,ATP2B3,ATP1A2,SLC8A2	1666	64	16745
BP	GO:0002279	mast cell activation involved in immune response	0.84	4.11e-04	6.89e-03	5.60e-03	HMOX1,VAMP8,PTPN6,BTK,SYK,CD300A,PIK3CD,RAC2,IL4R,LYN,STXBP1,CHGA,CPLX2,STXBP2	1666	52	16745
BP	GO:0006956	complement activation	0.9	4.16e-04	6.94e-03	5.65e-03	C1QA,IGLL5,C1S,CFD,TREM2,VSIG4,COLEC11,C1QC,C1QB,CD55,C7,CR1,CFI,SERPING1,C1R	1666	58	16745
BP	GO:0034612	response to tumor necrosis factor	2.4	4.28e-04	7.12e-03	5.79e-03	COL1A1,CXCL8,LAPTM5,HSPA1B,CD14,TNFAIP3,PYCARD,CYBA,CHI3L1,CAMP,TNFRSF1B,CCL5,ZFP36L2,XCL2,HSPA1A,FOS,KRT18,CYP1B1,TNFSF13B,NFKBIA,CCL20,TNFRSF4,SYK,THBS1,CD58,ZFP36,CIB1,CXCL16,GBP3,TMSB4X,GBP2,NFE2L2,ADAM9,YBX3,GSTP1,DAB2IP,AFF3,CX3CL1,NR1D1,GPS2	1666	233	16745
BP	GO:0070372	regulation of ERK1 and ERK2 cascade	2.82	4.30e-04	7.14e-03	5.80e-03	PYCARD,CD74,HLA-DRB1,GPNMB,ICAM1,CHI3L1,NLRP6,TREM2,PTPN6,FN1,CCL5,CCN2,PTPRC,HCRTR1,XCL2,DUSP6,TGFB1,FGF8,CCL20,CCN1,C5AR1,CCR1,SYK,CD44,CIB1,ATF3,NRP1,LYN,GSTP1,GNAI2,YWHAZ,PRKCA,FRS2,FBXW7,DAB2IP,DUSP26,NDRG2,CX3CL1,HRAS,MTURN,MT3,BMPER,WNK2,NDRG4,FGFR3,NECAB2,DUSP29	1666	287	16745
BP	GO:0021801	cerebral cortex radial glia-guided migration	0.54	4.35e-04	7.14e-03	5.80e-03	COL3A1,LAMB1,RELN,CDK5,SUN1,DAB2IP,CDK5R1,FOXG1,BMERB1	1666	25	16745
BP	GO:0022030	telencephalon glial cell migration	0.54	4.35e-04	7.14e-03	5.80e-03	COL3A1,LAMB1,RELN,CDK5,SUN1,DAB2IP,CDK5R1,FOXG1,BMERB1	1666	25	16745
BP	GO:0042832	defense response to protozoan	0.54	4.35e-04	7.14e-03	5.80e-03	DEFA1,PF4,NKG7,MYD88,SLC11A1,IL4R,GBP2,CCDC88B,HRAS	1666	25	16745
BP	GO:1903859	regulation of dendrite extension	0.54	4.35e-04	7.14e-03	5.80e-03	CXCR4,BCL11A,RNF157,CPNE5,CPNE6,RIMS2,UNC13A,SYT1,RIMS1	1666	25	16745
BP	GO:1902107	positive regulation of leukocyte differentiation	1.98	4.43e-04	7.23e-03	5.87e-03	TYROBP,HLA-DRA,CD74,HLA-DRB1,ADAM8,IL15RA,IL23A,TREM2,SASH3,TGFBR2,BTK,PTPRC,PF4,FOS,TGFB1,HCLS1,CCR1,SYK,ANXA1,VSIR,MMP14,CR1,CD83,IL4R,ZBTB7B,SOX4,NCKAP1L,PRKCA,PPARGC1B,SMARCA4,ZBTB46,TESPA1,ACTL6B	1666	181	16745
BP	GO:1903708	positive regulation of hemopoiesis	1.98	4.43e-04	7.23e-03	5.87e-03	TYROBP,HLA-DRA,CD74,HLA-DRB1,ADAM8,IL15RA,IL23A,TREM2,SASH3,TGFBR2,BTK,PTPRC,PF4,FOS,TGFB1,HCLS1,CCR1,SYK,ANXA1,VSIR,MMP14,CR1,CD83,IL4R,ZBTB7B,SOX4,NCKAP1L,PRKCA,PPARGC1B,SMARCA4,ZBTB46,TESPA1,ACTL6B	1666	181	16745
BP	GO:0050905	neuromuscular process	1.74	4.45e-04	7.24e-03	5.88e-03	MYH7,TNNI2,JSRP1,LOC105372240,STRIT1,TNNC1,TPP1,ITPR1,MYCBP2,NRXN1,CSMD1,GRID2,NLGN2,ATP8A2,ASCL1,PDE8B,UCHL1,RBFOX1,TNR,DMD,DLG4,KCNH1,MAP1A,JPH4,HOMER1,CTNNA2,ADCY5,FGF12,NEFL,SHANK1	1666	152	16745
BP	GO:0072503	cellular divalent inorganic cation homeostasis	3	4.46e-04	7.24e-03	5.88e-03	S100A9,S100A8,CYBA,ELANE,PTPN6,CCL5,JSRP1,LOC105372240,PTPRC,HCRTR1,GP9,TCIRG1,CCR1,SLC11A1,TGM2,CORO1A,TMBIM6,LYN,LETM1,AKAP6,ITPR1,ATP7B,SLC8A1,HTT,RYR3,JPH1,RAP1GDS1,WFS1,SLC30A3,CX3CL1,THY1,CALM3,ATP1B1,DMD,SRI,MT3,ADCY8,JPH4,ANK2,CALM1,MICU3,PRKCB,SV2A,SLC25A23,RYR2,ATP2B3,ATP1A2,SLC8A2,GRM5,ATP2B2,TSPOAP1	1666	311	16745
BP	GO:1990868	response to chemokine	1.2	4.49e-04	7.24e-03	5.88e-03	CXCL8,CXCR4,CXCL1,TREM2,DUSP1,CCL5,XCL2,PF4,CXCR1,CMKLR1,PF4V1,CCL20,CCR1,CIB1,DOCK8,RIPOR2,LYN,CX3CL1,STK39,CCR10	1666	90	16745
BP	GO:1990869	cellular response to chemokine	1.2	4.49e-04	7.24e-03	5.88e-03	CXCL8,CXCR4,CXCL1,TREM2,DUSP1,CCL5,XCL2,PF4,CXCR1,CMKLR1,PF4V1,CCL20,CCR1,CIB1,DOCK8,RIPOR2,LYN,CX3CL1,STK39,CCR10	1666	90	16745
BP	GO:0060249	anatomical structure homeostasis	3.06	4.50e-04	7.24e-03	5.88e-03	POTEJ,LYZ,COL3A1,SPP1,JCHAIN,TNFAIP3,POTEE,B2M,RCN3,IL6,ADAM8,ACP5,SASH3,CCN2,LTF,LAMP2,TCIRG1,SYK,CST4,LIPA,MUC2,SERPINA3,CORO1A,CTSH,PECAM1,TPP1,ITGB1,VEGFA,HOMER2,PRKCA,PPARGC1B,TUB,ABCA3,ADGRV1,BARD1,LARGE1,AKT3,LDB2,CX3CL1,DMD,ATP1B2,NCDN,MAP1A,ABCC8,STK39,HOMER1,NELL2,ATP2B3,SLC8A2,ATP2B2,TSPOAP1	1666	319	16745
BP	GO:0007626	locomotory behavior	2.1	4.53e-04	7.25e-03	5.89e-03	FEZF2,AVP,NKX2-1,GIP,RELN,SELENOP,ARRDC3,APBA1,LGI4,NLGN2,SHANK2,CNTN1,OPRD1,SEZ6,NEGR1,PAK6,BUB1B-PAK6,UCHL1,OXR1,TNR,APBA2,ABAT,DLG4,GIT1,ADCY8,SOBP,PPP1R1B,ADCY5,FGF12,SLC4A10,CEND1,ATP1A2,SPTBN4,GRM5,SNCG,SNAP25	1666	196	16745
BP	GO:0051402	neuron apoptotic process	2.52	4.56e-04	7.25e-03	5.89e-03	TYROBP,HMOX1,ADAM8,GRN,TREM2,FGF8,LGMN,MCL1,ADAMTSL4-AS1,ITGAM,SIX1,CORO1A,CEBPB,GBE1,AKT1S1,NRP1,TMBIM6,MEF2C,TRIM2,PINK1,FBXW7,FAIM2,GRID2,CDK5,GPRASP2,ARMCX5-GPRASP2,ASCL1,THRB,WFS1,CIT,OXR1,CX3CL1,HRAS,GABRB2,MT3,NSMF,STXBP1,SCN2A,PAK3,GABRA5,CDK5R1,AGAP2,NEFL,SNCB	1666	249	16745
BP	GO:1903522	regulation of blood circulation	2.52	4.56e-04	7.25e-03	5.89e-03	MYH7,RGS2,CCN2,ADM,MMP2,AVP,DOCK5,CHRM3,SLC8A1,ABCC9,SCN3B,EHD3,TMEM161B,THRA,THRB,ADRB1,KCNH2,CYSLTR1,TBX5,CTNNA3,CACNA1H,CALM3,ATP1B1,CACNA1G,DMD,ATP1B2,SRI,KCNN2,SNTA1,RGS4,ANK2,CALM1,SLC4A3,RYR2,ATP1A3,TNNT2,ATP2B3,ATP1A2,SLC8A2,SPTBN4,ATP2B2,CHGA	1666	249	16745
BP	GO:0002697	regulation of immune effector process	3.42	4.56e-04	7.25e-03	5.89e-03	TYROBP,LAPTM5,HLA-DRA,WAS,PYCARD,SPI1,B2M,CD74,HLA-DRB1,HMOX1,HLA-B,IL6,ACP5,ICAM1,VAMP8,IL23A,TAP2,GRN,TREM2,SASH3,TNFRSF1B,PTPN6,VSIG4,BTK,HLA-A,PTPRC,JAK3,COLEC11,NCF1,TGFB1,LITAF,CD55,TNFSF13,SH2D1A,TNFRSF4,SYK,CD300A,ANXA1,FGL2,ITGAM,RAC2,ITGB2,PTPRJ,MYD88,SLC15A4,TLR7,HLA-E,CR1,IL4R,MAP3K7,SERPING1,ZBTB7B,TMBIM6,LYN,NCKAP1L,STXBP1,STXBP2	1666	367	16745
BP	GO:0010977	negative regulation of neuron projection development	1.62	4.57e-04	7.25e-03	5.90e-03	SPP1,B2M,ARHGAP4,CIB1,CARM1,NRP1,PTPRS,BCL11A,ITM2C,DNM3,LRP4,CDK5,NR2F1,FAT3,THY1,EFNB2,TNR,TRIM46,SLIT1,MT3,CRMP1,SEMA5B,FSTL4,STX1B,NGEF,STMN2,MAP2	1666	138	16745
BP	GO:0090276	regulation of peptide hormone secretion	1.92	4.59e-04	7.25e-03	5.90e-03	HLA-DRB1,IL6,CCL5,FAM3D,TCIRG1,ALOX5,GIP,ACSL4,SOX4,ENSA,NLGN2,NR1D1,ABAT,SRI,GABBR1,ICA1,ABCC8,SLC25A22,GLUD1,MYRIP,ADCY8,GPR27,BAIAP3,NNAT,ADCY5,SYT7,VSNL1,OXCT1,BRSK2,STX1A,CHGA,SNAP25	1666	174	16745
BP	GO:0048588	developmental cell growth	2.28	4.75e-04	7.47e-03	6.07e-03	SPP1,CXCR4,RGS2,TGFBR2,FN1,ARHGAP4,IQGAP1,NRP1,ITGB1,VEGFA,AKAP6,PTPRS,BCL11A,DCLK1,CDK5,MAP3K13,RNF157,PAK6,BUB1B-PAK6,PLXNA4,L1CAM,WASF1,CPNE5,TNR,CYFIP2,TRIM46,SLIT1,MT3,SEMA5B,RGS4,CPNE6,FSTL4,RIMS2,UNC13A,MAPT,SYT1,MAP2,OLFM1,RIMS1	1666	219	16745
BP	GO:0032963	collagen metabolic process	1.26	4.75e-04	7.47e-03	6.07e-03	COL1A1,MMP9,COL1A2,CTSS,RCN3,COL5A1,IL6,PRTN3,CCN2,PCOLCE,MMP25,TGFB1,MMP2,CTSB,CTSL,CYP7A1,VSIR,MMP14,MRC2,ITGB1,MMP16	1666	97	16745
BP	GO:0070371	ERK1 and ERK2 cascade	3	4.81e-04	7.55e-03	6.14e-03	PYCARD,CD74,HLA-DRB1,GPNMB,ICAM1,CHI3L1,NLRP6,TREM2,PTPN6,FN1,CCL5,CCN2,PTPRC,ZFP36L2,HCRTR1,XCL2,DUSP6,TGFB1,FGF8,AVP,CCL20,CCN1,C5AR1,CCR1,SYK,CD44,CIB1,ATF3,CTSH,NRP1,LYN,GSTP1,GNAI2,YWHAZ,PRKCA,FRS2,FBXW7,DAB2IP,DUSP26,NDRG2,CX3CL1,HRAS,MTURN,MT3,BMPER,WNK2,NDRG4,FGFR3,NECAB2,DUSP29	1666	312	16745
BP	GO:0010763	positive regulation of fibroblast migration	0.42	4.85e-04	7.57e-03	6.15e-03	TGFB1,THBS1,ITGB1,SLC8A1,PTK2,PAK3,DMTN	1666	16	16745
BP	GO:0019885	antigen processing and presentation of endogenous peptide antigen via MHC class I	0.42	4.85e-04	7.57e-03	6.15e-03	B2M,HLA-C,HLA-B,TAP2,HLA-A,HLA-E,ABCB9	1666	16	16745
BP	GO:0048678	response to axon injury	1.14	4.88e-04	7.59e-03	6.17e-03	TYROBP,SPP1,GRN,TREM2,AIF1,MMP2,APOD,GIP,LYN,PTPRS,GAP43,RANGAP1,NTRK3,MORN4,PTN,THY1,TNR,CSPG5,NEFL	1666	84	16745
BP	GO:0034764	positive regulation of transmembrane transport	2.34	4.93e-04	7.59e-03	6.17e-03	CTSS,TREM2,GALR2,ACSL1,GIP,RELN,TMSB4X,NFE2L2,ITGB1,AKAP6,ANK3,PINK1,HTT,TCAF1,CDK5,EHD3,PIK3R1,STIMATE,KCNC2,KCNH2,CX3CL1,THY1,CALM3,ATP1B1,CLIP3,DMD,ATP1B2,SRI,ABCC8,STK39,WNK2,ANK2,CALM1,SHANK3,RYR2,CACNG3,SLC1A2,RGS7,GRIN1	1666	227	16745
BP	GO:0043300	regulation of leukocyte degranulation	0.78	4.94e-04	7.59e-03	6.17e-03	SPI1,HMOX1,VAMP8,SYK,CD300A,ITGAM,RAC2,ITGB2,IL4R,LYN,NCKAP1L,STXBP1,STXBP2	1666	47	16745
BP	GO:0045576	mast cell activation	0.96	4.94e-04	7.59e-03	6.17e-03	HMOX1,S100A12,VAMP8,PTPN6,BTK,LCP2,SYK,CD300A,PIK3CD,RAC2,IL4R,LYN,STXBP1,CHGA,CPLX2,STXBP2	1666	65	16745
BP	GO:0048857	neural nucleus development	0.96	4.94e-04	7.59e-03	6.17e-03	POTEE,NKX2-1,TTBK1,ASCL1,KIRREL3,KCNC2,NDRG2,CALM3,RAD1,YWHAH,GLUD1,CALM1,CKB,CDK5R1,INA,H2BC12L,LOC102724334	1666	65	16745
BP	GO:0042102	positive regulation of T cell proliferation	1.32	4.94e-04	7.59e-03	6.17e-03	PYCARD,IL6,HLA-DPB1,IL23A,AIF1,SASH3,TGFBR2,CCL5,HLA-A,PTPRC,JAK3,HLA-DPA1,TNFSF13B,CD55,SYK,ANXA1,HLA-E,CORO1A,IGFBP2,DHPS,CCDC88B,NCKAP1L	1666	104	16745
BP	GO:0002886	regulation of myeloid leukocyte mediated immunity	0.9	5.07e-04	7.73e-03	6.28e-03	TYROBP,SPI1,HMOX1,VAMP8,BTK,SYK,CD300A,ITGAM,RAC2,ITGB2,HLA-E,IL4R,LYN,STXBP1,STXBP2	1666	59	16745
BP	GO:0086065	cell communication involved in cardiac conduction	0.9	5.07e-04	7.73e-03	6.28e-03	SLC8A1,SCN3B,TBX5,CTNNA3,CALM3,ATP1B1,CACNA1G,ATP1B2,SRI,KCNN2,ANK2,CALM1,RYR2,ATP1A3,ATP1A2	1666	59	16745
BP	GO:2000300	regulation of synaptic vesicle exocytosis	0.9	5.07e-04	7.73e-03	6.28e-03	FMR1,APBA1,CDK5,CALM3,APBA2,RIMS3,GIT1,PRKCB,CSPG5,PREPL,ADCY1,SYN1,RAB3A,SYT1,SEPTIN5	1666	59	16745
BP	GO:0051209	release of sequestered calcium ion into cytosol	1.44	5.16e-04	7.80e-03	6.34e-03	CYBA,PTPN6,JSRP1,LOC105372240,PTPRC,GP9,CORO1A,LYN,LETM1,AKAP6,ITPR1,SLC8A1,HTT,RYR3,JPH1,CX3CL1,THY1,CALM3,DMD,SRI,JPH4,ANK2,CALM1,RYR2,ATP1A2	1666	118	16745
BP	GO:0051261	protein depolymerization	1.44	5.16e-04	7.80e-03	6.34e-03	PLEK,CIB1,CAMSAP2,MICAL3,STMN1,SYNJ1,CLASP2,DNAJC6,APC2,DSTN,MAP1A,STMN3,PDXP,SH3GL3,TMOD2,ADD2,SPTB,APC,STMN4,SPTBN4,BMERB1,SPTBN2,DMTN,STMN2	1666	118	16745
BP	GO:0071675	regulation of mononuclear cell migration	1.44	5.16e-04	7.80e-03	6.34e-03	PYCARD,SPI1,ADAM8,SERPINE1,AIF1,DUSP1,CCL5,XCL2,LGMN,CMKLR1,CCL20,C5AR1,CCR1,APOD,THBS1,CORO1A,STK10,DOCK8,RIPOR2,MSN,LYN,PLCB1,LOC105372522,PTK2,STK39	1666	118	16745
BP	GO:0001909	leukocyte mediated cytotoxicity	1.5	5.20e-04	7.84e-03	6.37e-03	TYROBP,HLA-DRA,SPI1,B2M,FCGR3A,HLA-DRB1,HLA-B,ELANE,ICAM1,IL23A,TAP2,NLRP6,PTPN6,HLA-A,PTPRC,NKG7,SH2D1A,ITGAM,MYD88,HLA-E,CORO1A,CTSH,RNF19B,NCKAP1L,STXBP2	1666	125	16745
BP	GO:0006936	muscle contraction	3.18	5.25e-04	7.90e-03	6.42e-03	ACTA1,MYH7,CXCR4,TNNI2,RGS2,GALR2,CCN2,JSRP1,LOC105372240,STRIT1,PGAM2,TNNC1,ARG2,MAP2K3,MYOF,DOCK5,TPM4,KCNMA1,PPP1R12B,CHRM3,SLC8A1,ABCC9,ATP8A2,SCN3B,EHD3,RAP1GDS1,ROCK2,DTNA,KCNH2,CTNNA3,CACNA1H,CALM3,ATP1B1,CACNA1G,DMD,ABAT,CACNB1,GRIP2,SRI,KCNN2,SNTA1,GNAO1,APBB1,HOMER1,ANK2,CALM1,TMOD2,FGF12,MYH11,RYR2,TNNT2,ATP1A2,CHGA,TAFAZZIN	1666	337	16745
BP	GO:0001818	negative regulation of cytokine production	2.7	5.29e-04	7.93e-03	6.45e-03	TYROBP,LAPTM5,SRGN,TNFAIP3,PYCARD,ORM1,HLA-DRB1,HMOX1,GPNMB,IL6,ACP5,ELANE,SCGB1A1,IL23A,NLRP6,TREM2,PTPN6,VSIG4,FN1,BTK,PTPRC,JAK3,LTF,TGFB1,CMKLR1,APOD,THBS1,ANXA1,VSIR,ARG2,ZFP36,SLC11A1,CR1,CD83,TMSB4X,GSTP1,NCKAP1L,HOMER2,SARS1,PTPRS,ILRUN,NDRG2,CX3CL1,GIT1,PSG9	1666	274	16745
BP	GO:0044089	positive regulation of cellular component biogenesis	4.32	5.31e-04	7.95e-03	6.46e-03	HSPA1B,PYCARD,HCK,PLEK,LCP1,CCN2,THBS2,HSPA1A,TGFB1,SDCBP,RESF1,SYK,RAC2,ABCA1,PTPRJ,MYD88,TGFBR1,FMR1,NRP1,PFN1,RIPOR2,MSN,PIEZO1,NCKAP1L,VEGFA,PRKCA,ABI2,SEPTIN7,NRXN1,ARHGAP35,PIP4K2B,ABCA3,PINK1,HTT,GRID2,NLGN2,DNM3,CLASP2,TTBK1,CLSTN3,GPRASP2,ARMCX5-GPRASP2,DAB2IP,PAK1,PIK3R1,SLF2,LDB2,ROCK2,CX3CL1,THY1,HRAS,TBX5,PIH1D1,STAU2,GPSM2,PTPRD,NEURL1,MOAP1,GIT1,CNTNAP2,TENM2,PALM,LRRC4B,CALY,CLSTN…	1666	492	16745
BP	GO:0002699	positive regulation of immune effector process	2.52	5.40e-04	8.05e-03	6.55e-03	TYROBP,LAPTM5,HLA-DRA,PYCARD,SPI1,B2M,CD74,HLA-DRB1,HMOX1,HLA-B,IL6,VAMP8,IL23A,TAP2,TREM2,SASH3,PTPN6,BTK,HLA-A,PTPRC,COLEC11,TGFB1,CD55,TNFSF13,SH2D1A,TNFRSF4,SYK,CD300A,ANXA1,ITGAM,RAC2,ITGB2,PTPRJ,MYD88,TLR7,HLA-E,CR1,IL4R,MAP3K7,LYN,STXBP1,STXBP2	1666	251	16745
BP	GO:0031589	cell-substrate adhesion	3.36	5.62e-04	8.35e-03	6.79e-03	COL3A1,COL1A1,FERMT3,SERPINE1,NID2,FN1,CCN2,EGFL6,PLAU,MSLNL,RHOD,CEACAM6,ITGAX,CDKN2A,PARVG,CCN1,SIGLEC1,MYO1G,APOD,THBS1,FBLN2,ITGAM,RAC2,CD44,CD63,ITGB2,CIB1,PTPRJ,LAMB1,MMP14,NID1,CCDC80,ITGAL,CORO1A,NRP1,DOCK5,ADAM9,ITGB1,VEGFA,TMEM8B,AJAP1,CLASP2,CDK5,PIK3R1,L1CAM,ROCK2,CX3CL1,THY1,ATP1B2,PTK2,FAM107A,PKD1,CSPG5,ATRNL1,PPFIA2,DMTN	1666	362	16745
BP	GO:0010324	membrane invagination	1.02	5.62e-04	8.35e-03	6.79e-03	IGLL5,TREM2,AIF1,CD300A,THBS1,ITGAM,RAC2,ITGB2,ABCA1,ARHGAP25,RHOG,MSR1,NCKAP1L,XKR4,RHOBTB2,SPIRE2,ADGRB1	1666	72	16745
BP	GO:0035584	calcium-mediated signaling using intracellular calcium source	0.48	5.86e-04	8.67e-03	7.04e-03	PTPRC,CCL20,PTPRJ,HOMER2,STIMATE,RYR2,GRM5,DMTN	1666	21	16745
BP	GO:0051283	negative regulation of sequestering of calcium ion	1.44	5.87e-04	8.67e-03	7.04e-03	CYBA,PTPN6,JSRP1,LOC105372240,PTPRC,GP9,CORO1A,LYN,LETM1,AKAP6,ITPR1,SLC8A1,HTT,RYR3,JPH1,CX3CL1,THY1,CALM3,DMD,SRI,JPH4,ANK2,CALM1,RYR2,ATP1A2	1666	119	16745
BP	GO:0001562	response to protozoan	0.54	6.07e-04	8.89e-03	7.23e-03	DEFA1,PF4,NKG7,MYD88,SLC11A1,IL4R,GBP2,CCDC88B,HRAS	1666	26	16745
BP	GO:0002433	immune response-regulating cell surface receptor signaling pathway involved in phagocytosis	0.54	6.07e-04	8.89e-03	7.23e-03	HCK,PTPRC,SYK,MYO1G,VAV3,PTPRJ,LYN,PAK1,PTK2	1666	26	16745
BP	GO:0038096	Fc-gamma receptor signaling pathway involved in phagocytosis	0.54	6.07e-04	8.89e-03	7.23e-03	HCK,PTPRC,SYK,MYO1G,VAV3,PTPRJ,LYN,PAK1,PTK2	1666	26	16745
BP	GO:0008089	anterograde axonal transport	0.78	6.16e-04	9.01e-03	7.32e-03	DLG2,KIF3B,AP3B2,KIF3A,KIF1B,TRIM46,MAP1A,KIF1A,CALY,KIF5C,NEFL,MAP2,KIF5A	1666	48	16745
BP	GO:0006874	cellular calcium ion homeostasis	2.7	6.20e-04	9.04e-03	7.35e-03	CYBA,ELANE,PTPN6,CCL5,JSRP1,LOC105372240,PTPRC,HCRTR1,GP9,TCIRG1,CCR1,TGM2,CORO1A,TMBIM6,LYN,LETM1,AKAP6,ITPR1,ATP7B,SLC8A1,HTT,RYR3,JPH1,RAP1GDS1,WFS1,CX3CL1,THY1,CALM3,ATP1B1,DMD,SRI,ADCY8,JPH4,ANK2,CALM1,MICU3,PRKCB,SV2A,SLC25A23,RYR2,ATP2B3,ATP1A2,SLC8A2,GRM5,ATP2B2,TSPOAP1	1666	276	16745
BP	GO:2000649	regulation of sodium ion transmembrane transporter activity	0.84	6.25e-04	9.08e-03	7.38e-03	FXYD5,FXYD6,ANK3,SCN3B,HECW2,HECW1,ATP1B1,DMD,YWHAH,STK39,WNK2,FXYD7,FGF12,ATP1A2	1666	54	16745
BP	GO:2001236	regulation of extrinsic apoptotic signaling pathway	1.68	6.36e-04	9.23e-03	7.50e-03	HSPA1B,TNFAIP3,G0S2,PYCARD,HMOX1,ICAM1,SERPINE1,PMAIP1,PTPRC,PF4,HSPA1A,TNFRSF12A,MCL1,ADAMTSL4-AS1,THBS1,ATF3,TGFBR1,TMC8,AR,NRP1,GSTP1,MADD,RB1CC1,FAIM2,ITM2C,HTT,CX3CL1,PEA15,ZMYND11	1666	148	16745
BP	GO:0060560	developmental growth involved in morphogenesis	2.34	6.43e-04	9.30e-03	7.56e-03	SPP1,CXCR4,AREG,TGFBR2,FN1,ARHGAP4,IQGAP1,SIX1,NRP1,ITGB1,VEGFA,PTPRS,BCL11A,DCLK1,MAGI2,CDK5,MAP3K13,RNF157,PAK6,BUB1B-PAK6,PLXNA4,L1CAM,WASF1,CPNE5,ADPRHL1,TNR,CYFIP2,TRIM46,SLIT1,MT3,SEMA5B,CPNE6,FSTL4,RIMS2,UNC13A,MAPT,SYT1,MAP2,OLFM1,RIMS1	1666	230	16745
BP	GO:0045123	cellular extravasation	1.02	6.66e-04	9.59e-03	7.80e-03	ADAM8,ELANE,ICAM1,PRTN3,SELL,SELPLG,PIK3CD,ITGAL,PECAM1,RIPOR2,ITGB1,CX3CL1,THY1,PLCB1,LOC105372522,FUT9,PODXL2,ADD2	1666	73	16745
BP	GO:0071230	cellular response to amino acid stimulus	1.02	6.66e-04	9.59e-03	7.80e-03	COL3A1,COL1A1,COL1A2,CYBA,CYBB,MMP2,COL5A2,COL6A1,SIX1,CEBPB,BCL2L2,BCL11A,CPEB3,NEURL1,CASTOR2,NSMF,CASTOR3P	1666	73	16745
BP	GO:0055074	calcium ion homeostasis	2.88	6.90e-04	9.91e-03	8.05e-03	CYBA,ELANE,PTPN6,CCL5,JSRP1,LOC105372240,PTPRC,HCRTR1,ADM,GP9,TCIRG1,CCR1,CIB3,TGM2,CORO1A,TMBIM6,LYN,LETM1,AKAP6,ITPR1,ATP7B,SLC8A1,HTT,RYR3,JPH1,RAP1GDS1,WFS1,CX3CL1,THY1,CALM3,ATP1B1,DMD,SRI,ADCY8,JPH4,ANK2,CALM1,MICU3,PRKCB,SV2A,SLC25A23,RYR2,ATP2B3,ATP1A2,SLC8A2,GRM5,ATP2B2,TSPOAP1,GRIN1	1666	301	16745
CC	GO:0098984	neuron to neuron synapse	6.05	1.90e-26	1.25e-23	9.05e-24	SLC16A3,ABI3,MYD88,FMR1,LYN,YWHAZ,DLG2,PPP1R9A,ITPR1,INPP4A,HOMER2,PTPRS,NEFH,BCL11A,CACNG8,KALRN,CPEB3,SLC8A1,GRID2,GAP43,DCLK1,NLGN2,CAMK1,MAGI2,DNM3,LRP4,CDK5,GRIN2B,DNAJC6,SHANK2,ARHGAP32,CLSTN3,OPRD1,ARHGEF9,ANKS1B,SYN3,INSYN1,PSD3,PKP4,SLC30A3,PJA2,CNKSR2,MIB1,EFNB2,IQSEC3,RNF112,ATP1B2,ADGRA1,GRIP2,PTPRD,DLG4,LZTS3,MT3,KCNH1,NEURL1,NSF,MAPK8IP2,NLGN4X,GIT1,NSMF,ADCY8,GNG3,MPP2,SH2D5,PCLO,H…	1735	351	17639
CC	GO:0014069	postsynaptic density	5.48	1.20e-23	3.92e-21	2.84e-21	SLC16A3,ABI3,MYD88,FMR1,LYN,DLG2,PPP1R9A,ITPR1,INPP4A,HOMER2,PTPRS,NEFH,BCL11A,CACNG8,KALRN,CPEB3,SLC8A1,GRID2,GAP43,DCLK1,CAMK1,MAGI2,DNM3,LRP4,CDK5,GRIN2B,DNAJC6,SHANK2,ARHGAP32,CLSTN3,OPRD1,ARHGEF9,ANKS1B,SYN3,INSYN1,PSD3,PKP4,PJA2,CNKSR2,MIB1,EFNB2,IQSEC3,RNF112,ADGRA1,GRIP2,DLG4,LZTS3,MT3,KCNH1,NEURL1,NSF,MAPK8IP2,NLGN4X,GIT1,NSMF,ADCY8,GNG3,MPP2,SH2D5,PCLO,HOMER1,BAALC,DLGAP1,SH3GL3,CTNND2,…	1735	321	17639
CC	GO:0099572	postsynaptic specialization	5.65	3.34e-23	7.31e-21	5.30e-21	SLC16A3,ABI3,MYD88,FMR1,LYN,DLG2,PPP1R9A,ITPR1,INPP4A,HOMER2,PTPRS,NEFH,BCL11A,CACNG8,KALRN,CPEB3,SLC8A1,GRID2,GAP43,DCLK1,NLGN2,CAMK1,MAGI2,DNM3,LRP4,CDK5,GRIN2B,DNAJC6,SHANK2,ARHGAP32,CLSTN3,OPRD1,ARHGEF9,ANKS1B,SYN3,INSYN1,PSD3,PKP4,PJA2,GABRB2,CNKSR2,MIB1,EFNB2,IQSEC3,RNF112,ADGRA1,GRIP2,DLG4,LZTS3,MT3,KCNH1,NEURL1,NSF,MAPK8IP2,NLGN4X,GIT1,NSMF,ADCY8,GNG3,MPP2,SH2D5,PCLO,HOMER1,BAALC,DLGAP1,S…	1735	342	17639
CC	GO:0032279	asymmetric synapse	5.48	5.31e-23	8.70e-21	6.31e-21	SLC16A3,ABI3,MYD88,FMR1,LYN,DLG2,PPP1R9A,ITPR1,INPP4A,HOMER2,PTPRS,NEFH,BCL11A,CACNG8,KALRN,CPEB3,SLC8A1,GRID2,GAP43,DCLK1,CAMK1,MAGI2,DNM3,LRP4,CDK5,GRIN2B,DNAJC6,SHANK2,ARHGAP32,CLSTN3,OPRD1,ARHGEF9,ANKS1B,SYN3,INSYN1,PSD3,PKP4,PJA2,CNKSR2,MIB1,EFNB2,IQSEC3,RNF112,ADGRA1,GRIP2,DLG4,LZTS3,MT3,KCNH1,NEURL1,NSF,MAPK8IP2,NLGN4X,GIT1,NSMF,ADCY8,GNG3,MPP2,SH2D5,PCLO,HOMER1,BAALC,DLGAP1,SH3GL3,CTNND2,…	1735	327	17639
CC	GO:0097060	synaptic membrane	5.42	1.04e-17	1.37e-15	9.91e-16	SLC16A3,ZNRF2,EXOC3,FMR1,KCTD12,NRP1,ITGB1,SLC6A6,DLG2,DENND1A,KCNMA1,FXYD6,PTPRS,ANK3,APBA1,NRXN1,CACNG8,KCNA2,CHRM3,ENO2,SLC8A1,FAIM2,GRID2,NLGN2,SYNJ1,GRIA4,DNM3,LRP4,GRIN2B,SHANK2,CNTN1,CLSTN3,OPRD1,GRIK1,SLC6A1,KCNC2,NTRK3,GABRD,GABRB2,GABRA1,CNKSR2,DGKB,EFNB2,IQSEC3,DMD,CHRNA4,RIMS3,GRIP2,GABBR1,PTPRD,DLG4,KCNJ9,KCNH1,SNTA1,NLGN4X,ADCY8,DNM1,IGSF21,ANK2,PDE2A,STXBP1,TENM2,GABBR2,SHANK3,LRRC…	1735	378	17639
CC	GO:0043025	neuronal cell body	6.22	3.06e-16	3.35e-14	2.43e-14	PYCARD,CYBA,AIF1,TNFRSF1B,CYBB,NCF1,APOD,CIB1,GIP,FMR1,UBB,SLC6A6,LMTK2,DLG2,SLC12A5,CADM2,PTPRS,NRXN1,CACNA1A,KCNA2,ENO2,SLC8A1,GAP43,TTLL7,GRIA4,LRP4,TTBK1,CDK5,SHANK2,BRINP2,RTN1,DAB2IP,ASCL1,SEZ6,NEGR1,SEZ6L2,RGS8,UCHL1,SLC6A1,L1CAM,CIT,KCNC2,CX3CL1,THY1,CPNE5,BRINP1,GABRD,KCNN1,CNKSR2,NRSN1,STAU2,RNF112,CACNA1E,CHRNA4,GABBR1,NCDN,PRKAR2B,KCNH1,MAP1A,KCNN2,NEURL1,MAPK8IP2,CRMP1,NSMF,ADCY8,MAS…	1735	488	17639
CC	GO:0098978	glutamatergic synapse	4.67	1.43e-15	1.34e-13	9.70e-14	ACTC1,CORO1A,NRP1,PFN1,LYN,ITGB1,YWHAZ,FXYD6,HOMER2,APBA1,DYNLL2,NAPB,GRID2,CADPS,CAMK1,DNM3,CDK5,SHANK2,CLSTN3,WASF3,SYN3,BCAN,SLC30A3,NTRK3,HRAS,CNKSR2,EFNB2,TNR,ADGRA1,CADPS2,GRIP2,GABBR1,GUCY1B1,PTPRD,DLG4,PRKAR2B,PLCB1,LOC105372522,NLGN4X,ADCY8,DNM1,CAMK4,PCLO,HOMER1,SLC6A17,DLGAP1,SH3GL3,STXBP1,LRRC4B,PCDH8,RGS7BP,SCN2A,CSPG5,CALY,SV2A,CLSTN1,NPTX1,ADCY1,SYN2,PPFIA3,PAK3,CACNG3,NPTXR,SLC1A2…	1735	324	17639
CC	GO:0030133	transport vesicle	5.3	2.95e-14	2.32e-12	1.68e-12	HLA-DRB5,LAPTM5,HLA-DRA,HCK,B2M,CD74,HLA-C,HLA-DRB1,HLA-B,AREG,SLC40A1,HLA-DPB1,HLA-DQB1,COPZ2,HLA-A,HLA-DPA1,HLA-DQA1,CD55,YIPF1,SIPA1,PLEKHF2,HLA-E,CRISPLD2,STX10,SURF4,RAB13,ITPR1,PTPRS,APBA1,RAB6A,SREBF2,TPRG1L,OPRD1,AMPH,RAB3C,SYN3,ATP6V1E1,KIRREL3,SYNGR1,WFS1,SLC30A3,SLC17A7,KIF1B,CALM3,DOC2A,SLC32A1,NRSN1,APBA2,RNF112,ATP6V0E2,GABBR1,DLG4,RAB15,ICA1,MT3,RAB40C,ABCC8,MYRIP,SV2B,SCG3,ARFGEF3…	1735	412	17639
CC	GO:0043197	dendritic spine	3.05	3.19e-14	2.32e-12	1.68e-12	SLA,ABI3,MYL7,FMR1,ITGB1,KIF3B,PPP1R9A,ABI2,APBA1,SLC8A1,FBXO2,GRID2,GRIA4,DNM3,SHANK2,ARHGAP32,OPRD1,SEZ6,ANKS1B,NR1D1,APBA2,GABBR1,DLG4,ITPKA,PRKAR2B,LZTS3,MT3,PTK2,KCNN2,NEURL1,MPP2,HOMER1,TENM2,SHANK3,PALM,RGS7BP,MAPT,PSD,ATP1A3,ATP1A2,SLC8A2,ADGRB1,CDK5R1,HPCA,PPFIA2,GRM5,ATP2B2,SHANK1,DDN,GRIA2,NRGN,GRIN1,CAMK2A	1735	175	17639
CC	GO:0044309	neuron spine	3.05	4.13e-14	2.71e-12	1.97e-12	SLA,ABI3,MYL7,FMR1,ITGB1,KIF3B,PPP1R9A,ABI2,APBA1,SLC8A1,FBXO2,GRID2,GRIA4,DNM3,SHANK2,ARHGAP32,OPRD1,SEZ6,ANKS1B,NR1D1,APBA2,GABBR1,DLG4,ITPKA,PRKAR2B,LZTS3,MT3,PTK2,KCNN2,NEURL1,MPP2,HOMER1,TENM2,SHANK3,PALM,RGS7BP,MAPT,PSD,ATP1A3,ATP1A2,SLC8A2,ADGRB1,CDK5R1,HPCA,PPFIA2,GRM5,ATP2B2,SHANK1,DDN,GRIA2,NRGN,GRIN1,CAMK2A	1735	176	17639
CC	GO:0030667	secretory granule membrane	4.21	6.49e-13	3.87e-11	2.81e-11	TYROBP,CD68,CD14,FPR1,CYBA,HLA-C,HLA-B,SIGLEC14,ADAM8,VAMP8,FCGR3B,TNFRSF1B,SELL,PTPRC,LY6G6F,CD53,PLAU,MMP25,CYBB,CXCR1,ADGRE3,LAMP2,CEACAM6,ANPEP,ITGAX,TCIRG1,CD55,C5AR1,FCGR2A,CD300A,CD58,ADGRE5,ITGAM,CD44,IQGAP1,SPARC,CD63,ITGB2,EXOC3,PTPRJ,SLC15A4,RHOG,NFAM1,CMTM6,PSAP,SLC11A1,CR1,ITGAL,IQGAP2,STK10,PECAM1,NBEAL2,LHFPL2,SURF4,NCKAP1L,ITPR1,CCDC136,RAB6A,ABCA3,CADPS,ATP6V1D,SYNGR1,SRI,ICA1,SC…	1735	308	17639
CC	GO:0150034	distal axon	3.86	8.70e-13	4.76e-11	3.45e-11	ARHGAP4,IQGAP1,CIB1,EXOC3,FMR1,LMTK2,KLC1,PTPRS,ACAP3,KCNA2,ENO2,SLC8A1,PINK1,GAP43,SYNJ1,TPRG1L,CDK5,SHANK2,OPRD1,KIF21B,L1CAM,KCNC2,NDRG2,THY1,CALM3,MYO5A,SLC32A1,NRSN1,STMN3,CRMP1,GIT1,APBB1,PRSS12,SLC2A13,PRKCB,TENM2,PCDH9,PTPRN,UNC13A,MAPT,SLC4A10,ATP1A3,RASGRF1,STMN4,SLC8A2,CDK5R1,CPLX1,ATCAY,BRSK1,GPRIN1,BRSK2,NGEF,UNC13C,ERC2,KIF5C,NEFL,SNCG,RAB3A,TSPOAP1,STMN2,MAP2,SNCB,PACSIN1,CPLX2,GRI…	1735	272	17639
CC	GO:0042734	presynaptic membrane	2.59	2.35e-12	1.19e-10	8.62e-11	ZNRF2,EXOC3,FMR1,KCTD12,DENND1A,FXYD6,APBA1,NRXN1,KCNA2,NLGN2,CNTN1,OPRD1,SLC6A1,KCNC2,EFNB2,RIMS3,GABBR1,PTPRD,KCNJ9,KCNH1,ADCY8,DNM1,IGSF21,PDE2A,STXBP1,LRRC4B,RIMS2,PCDH8,RGS7BP,SCN2A,UNC13A,STX1B,SYT7,ATP1A3,GABRA5,SLC1A2,ATP2B3,UNC13C,SNAP91,ERC2,STX1A,ATP2B2,SYT1,SNAP25,RIMS1	1735	148	17639
CC	GO:0034774	secretory granule lumen	4.15	5.11e-12	2.39e-10	1.74e-10	LYZ,S100A9,S100A8,TIMP1,DEFA3,SRGN,S100A11,PYCARD,CTSZ,CXCL1,PRDX4,B2M,ORM1,SERPINA1,FTL,DEFA1,FERMT3,ELANE,CFD,CTSD,S100A12,SERPINE1,FUCA1,F13A1,CHI3L1,CAMP,GRN,SLPI,MNDA,PTPN6,FN1,PRTN3,TXNDC5,ANXA2,PF4,LTF,ISLR,NPC2,TGFB1,HK3,RNASE2,SDCBP,PYGL,SERPINB3,ALOX5,THBS1,SPARC,IDH1,GIP,CHIT1,MAN2B1,ARHGAP45,SERPINA3,CRISPLD2,MVP,CTSH,ARHGAP9,TMSB4X,SERPING1,SELENOP,LGALS3BP,GNS,CAT,CAP1,GSTP1,COTL1,V…	1735	314	17639
CC	GO:0060205	cytoplasmic vesicle lumen	4.15	8.25e-12	3.61e-10	2.62e-10	LYZ,S100A9,S100A8,TIMP1,DEFA3,SRGN,S100A11,PYCARD,CTSZ,CXCL1,PRDX4,B2M,ORM1,SERPINA1,FTL,DEFA1,FERMT3,ELANE,CFD,CTSD,S100A12,SERPINE1,FUCA1,F13A1,CHI3L1,CAMP,GRN,SLPI,MNDA,PTPN6,FN1,PRTN3,TXNDC5,ANXA2,PF4,LTF,ISLR,NPC2,TGFB1,HK3,RNASE2,SDCBP,PYGL,SERPINB3,ALOX5,THBS1,SPARC,IDH1,GIP,CHIT1,MAN2B1,ARHGAP45,SERPINA3,CRISPLD2,MVP,CTSH,ARHGAP9,TMSB4X,SERPING1,SELENOP,LGALS3BP,GNS,CAT,CAP1,GSTP1,COTL1,V…	1735	317	17639
CC	GO:0031983	vesicle lumen	4.15	1.13e-11	4.49e-10	3.26e-10	LYZ,S100A9,S100A8,TIMP1,DEFA3,SRGN,S100A11,PYCARD,CTSZ,CXCL1,PRDX4,B2M,ORM1,SERPINA1,FTL,DEFA1,FERMT3,ELANE,CFD,CTSD,S100A12,SERPINE1,FUCA1,F13A1,CHI3L1,CAMP,GRN,SLPI,MNDA,PTPN6,FN1,PRTN3,TXNDC5,ANXA2,PF4,LTF,ISLR,NPC2,TGFB1,HK3,RNASE2,SDCBP,PYGL,SERPINB3,ALOX5,THBS1,SPARC,IDH1,GIP,CHIT1,MAN2B1,ARHGAP45,SERPINA3,CRISPLD2,MVP,CTSH,ARHGAP9,TMSB4X,SERPING1,SELENOP,LGALS3BP,GNS,CAT,CAP1,GSTP1,COTL1,V…	1735	319	17639
CC	GO:0062023	collagen-containing extracellular matrix	5.01	1.16e-11	4.49e-10	3.26e-10	COL3A1,COL1A1,MMP9,S100A9,POSTN,S100A8,TIMP1,COL1A2,COL6A3,CTSS,C1QA,CTSZ,ORM1,SERPINA1,ITIH2,COL5A1,MGP,DEFA1,ELANE,CTSD,ICAM1,SERPINE1,F13A1,S100A4,SLPI,NID2,FN1,PRTN3,CCN2,PCOLCE,THBS2,EGFL6,ANXA2,PF4,C1QC,TGFB1,MMP2,LTBP2,CTSB,FMOD,COL6A2,C1QB,CTSL,COL15A1,CCN1,COL5A2,THBS1,CTHRC1,FBLN2,ANXA1,FGL2,SPARC,MXRA5,ANGPTL5,EFEMP1,MUC2,COL6A1,LOXL2,LAMB1,PSAP,S100A6,SERPINA3,NID1,TGM2,CCDC80,DCN,CTS…	1735	420	17639
CC	GO:0008021	synaptic vesicle	3.05	4.46e-11	1.63e-09	1.18e-09	SLC40A1,STX10,RAB13,PTPRS,APBA1,TPRG1L,OPRD1,AMPH,RAB3C,SYN3,ATP6V1E1,KIRREL3,SYNGR1,WFS1,SLC30A3,SLC17A7,KIF1B,CALM3,DOC2A,SLC32A1,APBA2,RNF112,ATP6V0E2,GABBR1,DLG4,RAB15,ICA1,MT3,RAB40C,ABCC8,SV2B,SLC6A17,ATP6V1G2,SCAMP5,UNC13A,SV2A,BTBD8,SYN2,STX1B,SYT7,TRIM9,SYN1,BRSK1,UNC13C,BSN,SNAP91,STX1A,PTPRN2,RAB3A,SYT1,SEPTIN5,GRIN1,SNAP25	1735	207	17639
CC	GO:0030139	endocytic vesicle	4.21	6.29e-11	2.17e-09	1.57e-09	HLA-DRB5,HLA-DRA,HBA2,CTSS,WAS,HBB,B2M,CD74,CYBA,HLA-C,HLA-DRB1,CD163,HLA-B,AREG,RAB32,ADAM8,HLA-DPB1,ELANE,VAMP8,TAP2,UNC93B1,HLA-DQB1,NCF2,NCF4,HLA-A,HLA-DPA1,LTF,STAB1,CYBB,HLA-DQA1,NCF1,LAMP2,AVP,CTSL,TCIRG1,CSF3R,ATP6V0E1,SYK,RAC2,DYSF,SPARC,RAB38,BTC,ABCA1,TLR7,SLC11A1,HLA-E,MSR1,CORO1A,MPEG1,UBB,LYN,RAB13,EPN2,CACNG8,CAMK2G,GRIA4,RAPGEF6,DAB2IP,EHD3,SGIP1,SFTA3,RAB11FIP4,AMOT,ATP6V0E2,DLG4…	1735	337	17639
CC	GO:0030658	transport vesicle membrane	3.11	9.41e-11	3.09e-09	2.24e-09	HLA-DRB5,HLA-DRA,B2M,CD74,HLA-C,HLA-DRB1,HLA-B,AREG,HLA-DPB1,HLA-DQB1,HLA-A,HLA-DPA1,HLA-DQA1,HLA-E,STX10,ITPR1,PTPRS,SREBF2,TPRG1L,OPRD1,AMPH,RAB3C,SYN3,ATP6V1E1,SYNGR1,WFS1,SLC30A3,SLC17A7,CALM3,DOC2A,SLC32A1,ATP6V0E2,ICA1,ABCC8,SV2B,SCG3,ARFGEF3,SLC6A17,ATP6V1G2,PTPRN,SCAMP5,UNC13A,SV2A,SYN2,MAP6,SYT7,SYN1,UNC13C,BSN,STX1A,PTPRN2,RAB3A,SYT1,NRGN	1735	217	17639
CC	GO:0045211	postsynaptic membrane	3.57	1.23e-10	3.84e-09	2.79e-09	SLC16A3,FMR1,KCTD12,NRP1,SLC6A6,DLG2,KCNMA1,FXYD6,PTPRS,ANK3,CACNG8,CHRM3,SLC8A1,FAIM2,GRID2,NLGN2,GRIA4,DNM3,GRIN2B,SHANK2,CNTN1,CLSTN3,OPRD1,GRIK1,SLC6A1,KCNC2,NTRK3,GABRD,GABRB2,GABRA1,CNKSR2,DGKB,EFNB2,IQSEC3,DMD,CHRNA4,GRIP2,GABBR1,DLG4,KCNH1,SNTA1,NLGN4X,IGSF21,ANK2,TENM2,GABBR2,SHANK3,LRRC4B,PCDH8,RGS7BP,CSPG5,CLSTN1,ADCY1,CACNG3,GABRA5,GRM5,ATP2B2,SHANK1,DDN,GRIA2,NRGN,GRIN1	1735	269	17639
CC	GO:0070382	exocytic vesicle	3.17	1.31e-10	3.91e-09	2.84e-09	SLC40A1,STX10,RAB13,PTPRS,APBA1,RAB6A,TPRG1L,OPRD1,AMPH,RAB3C,SYN3,ATP6V1E1,KIRREL3,SYNGR1,WFS1,SLC30A3,SLC17A7,KIF1B,CALM3,DOC2A,SLC32A1,APBA2,RNF112,ATP6V0E2,GABBR1,DLG4,RAB15,ICA1,MT3,RAB40C,ABCC8,SV2B,SLC6A17,ATP6V1G2,SCAMP5,UNC13A,SV2A,BTBD8,SYN2,STX1B,SYT7,SYT13,TRIM9,SYN1,BRSK1,UNC13C,BSN,SNAP91,STX1A,PTPRN2,RAB3A,SYT1,SEPTIN5,GRIN1,SNAP25	1735	225	17639
CC	GO:0042611	MHC protein complex	0.81	1.13e-09	3.22e-08	2.33e-08	HLA-DRB5,HLA-DRA,B2M,CD74,HLA-C,HLA-DRB1,HLA-B,HLA-DPB1,HLA-DQB1,HLA-A,HLA-DPA1,HLA-DQA1,HLA-DOA,HLA-E	1735	22	17639
CC	GO:0030666	endocytic vesicle membrane	2.71	1.89e-09	5.17e-08	3.75e-08	HLA-DRB5,HLA-DRA,B2M,CD74,CYBA,HLA-C,HLA-DRB1,CD163,HLA-B,AREG,RAB32,HLA-DPB1,VAMP8,TAP2,HLA-DQB1,HLA-A,HLA-DPA1,STAB1,CYBB,HLA-DQA1,LAMP2,AVP,TCIRG1,CSF3R,ATP6V0E1,RAC2,RAB38,BTC,SLC11A1,HLA-E,MSR1,CORO1A,UBB,LYN,EPN2,CACNG8,CAMK2G,GRIA4,SGIP1,ATP6V0E2,DLG4,SYT7,CACNG3,CAMK2B,GRIA2,SYT1,CAMK2A	1735	190	17639
CC	GO:0031256	leading edge membrane	2.59	1.99e-09	5.22e-08	3.78e-08	PLEK,LCP1,AIF1,MYO1G,CD44,CIB1,PTPRJ,ARHGAP45,DOCK8,RIPOR2,ITGB1,PIEZO1,SLC12A5,KCNA2,AIF1L,ADGRV1,CLASP2,PAK1,OPRD1,AMPH,PSD3,APC2,ROBO2,KCNC2,THY1,GABRA1,MTSS2,GABBR1,KCNH1,PDXP,ARHGEF4,UNC5A,MPP2,FAM107A,CNTNAP2,MAPT,PSD,APC,GABRA5,SLC1A2,HPCA,ATP2B2,DDN,PACSIN1,SPATA13	1735	178	17639
CC	GO:0048786	presynaptic active zone	1.5	4.60e-09	1.16e-07	8.42e-08	APBA1,TPRG1L,SHANK2,SLC17A7,SLC32A1,RIMS3,GUCY1B1,ADCY8,PCLO,STXBP1,RIMS2,UNC13A,SV2A,STX1B,PPFIA3,SYN1,PPFIA4,PPFIA2,BRSK1,UNC13C,BSN,ERC2,STX1A,ATP2B2,RAB3A,RIMS1	1735	75	17639
CC	GO:0030672	synaptic vesicle membrane	1.9	7.73e-09	1.81e-07	1.31e-07	STX10,PTPRS,TPRG1L,OPRD1,AMPH,RAB3C,SYN3,ATP6V1E1,SYNGR1,WFS1,SLC30A3,SLC17A7,CALM3,DOC2A,SLC32A1,ATP6V0E2,ICA1,ABCC8,SV2B,SLC6A17,ATP6V1G2,SCAMP5,UNC13A,SV2A,SYN2,SYT7,SYN1,UNC13C,BSN,STX1A,PTPRN2,RAB3A,SYT1	1735	114	17639
CC	GO:0099501	exocytic vesicle membrane	1.9	7.73e-09	1.81e-07	1.31e-07	STX10,PTPRS,TPRG1L,OPRD1,AMPH,RAB3C,SYN3,ATP6V1E1,SYNGR1,WFS1,SLC30A3,SLC17A7,CALM3,DOC2A,SLC32A1,ATP6V0E2,ICA1,ABCC8,SV2B,SLC6A17,ATP6V1G2,SCAMP5,UNC13A,SV2A,SYN2,SYT7,SYN1,UNC13C,BSN,STX1A,PTPRN2,RAB3A,SYT1	1735	114	17639
CC	GO:0070820	tertiary granule	2.36	1.20e-08	2.72e-07	1.97e-07	LYZ,MMP9,CTSS,HBB,CXCL1,B2M,FPR1,CYBA,ORM1,SIGLEC14,ADAM8,CTSD,VAMP8,CAMP,PTPN6,CD53,PLAU,LTF,CYBB,ADGRE3,LAMP2,ITGAX,TCIRG1,CD55,TNFAIP6,CD300A,CD58,ITGAM,ITGB2,IDH1,CHIT1,SLC11A1,CR1,CTSH,NBEAL2,NCKAP1L,ALDOC,PTPRN2,SNAP25,SIGLEC5,STXBP2	1735	163	17639
CC	GO:0101002	ficolin-1-rich granule	2.54	1.55e-08	3.40e-07	2.46e-07	MMP9,HSPA1B,CTSS,CTSZ,HBB,PRDX4,FPR1,SERPINA1,SIGLEC14,ADAM8,CFD,CTSD,MNDA,HSPA1A,ADGRE3,LAMP2,HK3,CTSB,ITGAX,TCIRG1,CD55,PYGL,TNFAIP6,ALOX5,CD300A,CD58,FGL2,ITGB2,IDH1,SLC11A1,CR1,CRISPLD2,MVP,CTSH,NBEAL2,GNS,CAT,GSTP1,NCKAP1L,COTL1,C1orf35,ALDOC,PTPRN2,SIGLEC5	1735	183	17639
CC	GO:0005775	vacuolar lumen	2.42	2.43e-08	4.98e-07	3.61e-07	LYZ,IFI30,DEFA3,CTSS,PYCARD,CD74,FTL,DEFA1,ELANE,CTSD,FUCA1,GRN,MNDA,PRTN3,GC,TXNDC5,ANXA2,NPC2,LAMP2,CTSB,RNASE2,LGMN,FMOD,CTSL,SDCBP,SERPINB3,LIPA,MAN2B1,PSAP,ARHGAP45,SERPINA3,DCN,TPP1,SDC2,GNS,CAP1,VCAN,BCAN,CSPG5,NCAN,IDS,NSG2	1735	173	17639
CC	GO:0030427	site of polarized growth	2.42	2.43e-08	4.98e-07	3.61e-07	ARHGAP4,HCLS1,IQGAP1,CIB1,EXOC3,FMR1,LMTK2,KLC1,PTPRS,ACAP3,ENO2,PINK1,GAP43,CDK5,SHANK2,KIF21B,L1CAM,NDRG2,THY1,CALM3,MYO5A,NRSN1,STMN3,CRMP1,APBB1,SLC2A13,TENM2,PCDH9,MAPT,RASGRF1,STMN4,CDK5R1,ATCAY,GPRIN1,NGEF,ERC2,KIF5C,NEFL,STMN2,MAP2,OLFM1,SNAP25	1735	173	17639
CC	GO:0030426	growth cone	2.36	2.53e-08	5.03e-07	3.65e-07	ARHGAP4,IQGAP1,CIB1,EXOC3,FMR1,LMTK2,KLC1,PTPRS,ACAP3,ENO2,PINK1,GAP43,CDK5,SHANK2,KIF21B,L1CAM,NDRG2,THY1,CALM3,MYO5A,NRSN1,STMN3,CRMP1,APBB1,SLC2A13,TENM2,PCDH9,MAPT,RASGRF1,STMN4,CDK5R1,ATCAY,GPRIN1,NGEF,ERC2,KIF5C,NEFL,STMN2,MAP2,OLFM1,SNAP25	1735	167	17639
CC	GO:0060076	excitatory synapse	1.15	3.68e-08	7.11e-07	5.15e-07	SLC16A3,GRID2,NLGN2,SYNJ1,SLC17A7,DLG4,KCNJ9,NLGN4X,ADCY8,HOMER1,CACNG3,ATP2B3,UNC13C,BSN,SPTBN2,ATP2B2,SHANK1,GRIA2,SYT1,GRIN1	1735	52	17639
CC	GO:0098685	Schaffer collateral - CA1 synapse	1.38	4.28e-08	7.86e-07	5.70e-07	ITGB1,ITPR1,NEFH,APBA1,IQSEC2,CDK5,ADRB1,EFNB2,TNR,APBA2,GABBR1,PTPRD,ADCY8,ADCY1,SYN2,CACNG3,SYN1,CPLX1,PRKAR1B,BSN,GRM5,INA,NEFL,SHANK1	1735	72	17639
CC	GO:0044304	main axon	1.27	4.32e-08	7.86e-07	5.70e-07	TNFRSF1B,DLG2,SCN8A,ANK3,KCNA2,KCNQ3,ROBO2,KCNC2,THY1,KCNAB1,GABBR1,TRIM46,DLG4,KCNH1,MAP1A,CNTNAP2,SCN2A,MAPT,SLC1A2,SPTBN4,KCNQ2,MAP2	1735	62	17639
CC	GO:0099240	intrinsic component of synaptic membrane	2.31	6.48e-08	1.15e-06	8.33e-07	SLC16A3,NRP1,ITGB1,SLC6A6,FXYD6,PTPRS,KCNA2,SLC8A1,GRID2,NLGN2,CNTN1,CLSTN3,OPRD1,SLC6A1,NTRK3,GABRD,GABRB2,EFNB2,GABBR1,PTPRD,DLG4,KCNJ9,KCNH1,NLGN4X,ADCY8,LRRC4B,PCDH8,RGS7BP,SCN2A,CSPG5,ADCY1,SYT7,ATP1A3,CACNG3,GABRA5,SLC1A2,ATP2B3,GRM5,STX1A,ATP2B2	1735	166	17639
CC	GO:0042613	MHC class II protein complex	0.58	1.56e-07	2.70e-06	1.96e-06	HLA-DRB5,HLA-DRA,B2M,CD74,HLA-DRB1,HLA-DPB1,HLA-DQB1,HLA-DPA1,HLA-DQA1,HLA-DOA	1735	15	17639
CC	GO:0043198	dendritic shaft	0.92	1.94e-07	3.24e-06	2.35e-06	ABI3,SLC8A1,NLGN2,SEZ6,KIRREL3,STAU2,GABBR1,PRKAR2B,MAP1A,NSF,MPP2,JPH4,HOMER1,RGS7BP,GRM5,MAP2	1735	38	17639
CC	GO:0098982	GABA-ergic synapse	1.33	1.97e-07	3.24e-06	2.35e-06	SLC6A6,GAP43,NLGN2,CLSTN3,ARHGEF9,SLC6A1,GABRD,GABRB2,GABRA1,SLC32A1,IQSEC3,GABBR1,PLCB1,LOC105372522,NLGN4X,PCLO,SLC6A17,CSPG5,SV2A,GABRA5,ATP2B3,BSN,ERC2,ATP2B2	1735	72	17639
CC	GO:0099699	integral component of synaptic membrane	2.13	2.57e-07	4.03e-06	2.93e-06	SLC16A3,NRP1,ITGB1,SLC6A6,FXYD6,PTPRS,KCNA2,SLC8A1,GRID2,NLGN2,CLSTN3,OPRD1,SLC6A1,NTRK3,GABRD,GABRB2,EFNB2,GABBR1,PTPRD,KCNJ9,KCNH1,NLGN4X,ADCY8,LRRC4B,PCDH8,SCN2A,CSPG5,ADCY1,SYT7,ATP1A3,CACNG3,GABRA5,SLC1A2,ATP2B3,GRM5,STX1A,ATP2B2	1735	155	17639
CC	GO:0031252	cell leading edge	4.32	2.58e-07	4.03e-06	2.93e-06	ACTA1,CXCR4,S100A11,ACTC1,PLEK,LCP1,AIF1,ARHGAP18,MYO1G,RAC2,CD44,ABI3,IQGAP1,CIB1,PTPRJ,ARHGAP45,S100A6,IQGAP2,CORO1A,FGD3,DOCK8,WIPF1,RIPOR2,ITGB1,PIEZO1,RAB13,SLC12A5,ABI2,KCNA2,AIF1L,ADGRV1,CLASP2,CDK5,PAK1,OPRD1,WASF3,AMPH,PSD3,LDB2,APC2,WASF1,ROBO2,TLN2,KCNC2,THY1,CTNNA3,DUOX1,GABRA1,MYO5A,MTSS2,AMOT,GABBR1,KCNH1,GIT1,DGKZ,PDXP,ARHGEF4,APBB1,UNC5A,MPP2,FAM107A,MYH10,CNTNAP2,SSX2IP,MAPT,PSD,…	1735	421	17639
CC	GO:0044306	neuron projection terminus	1.84	3.04e-07	4.64e-06	3.37e-06	FMR1,KCNA2,SLC8A1,SYNJ1,TPRG1L,OPRD1,UCHL1,KCNC2,SLC32A1,DMD,DLG4,GIT1,PRSS12,PRKCB,PTPRN,UNC13A,BTBD8,SLC4A10,ATP1A3,SLC1A2,SLC8A2,CPLX1,UNC13C,BSN,SNCG,RAB3A,TSPOAP1,SYT1,SNCB,PACSIN1,CPLX2,GRIN1	1735	125	17639
CC	GO:0099569	presynaptic cytoskeleton	0.46	3.24e-07	4.83e-06	3.50e-06	RIMS3,SEPTIN3,PCLO,RIMS2,BSN,ERC2,NEFL,RIMS1	1735	10	17639
CC	GO:0098831	presynaptic active zone cytoplasmic component	0.58	3.80e-07	5.48e-06	3.97e-06	RIMS3,GUCY1B1,PCLO,RIMS2,UNC13A,PPFIA3,UNC13C,BSN,ERC2,RIMS1	1735	16	17639
CC	GO:0043204	perikaryon	2.07	3.84e-07	5.48e-06	3.97e-06	AIF1,CIB1,FMR1,DLG2,SLC12A5,PTPRS,KCNA2,ENO2,GAP43,TTLL7,CDK5,RGS8,KCNC2,CPNE5,RNF112,NCDN,KCNH1,NEURL1,CRMP1,NSMF,CPNE6,CNTNAP2,CTNND2,PTPRN,KNDC1,RGS7BP,SLC4A10,SERPINI1,SLC8A2,CDK5R1,CPLX1,HPCA,DDN,CPLX2,KIF5A,OLFM1	1735	151	17639
CC	GO:0072562	blood microparticle	1.67	8.34e-07	1.16e-05	8.44e-06	ACTA1,HSPA1B,JCHAIN,HBA2,HBB,POTEE,HSPA1L,ACTC1,C1S,ORM1,ITIH2,F13A1,CLIC1,FN1,GC,HSPA1A,C1QC,HBG2,TGFB1,C1QB,SDCBP,SERPINA3,SERPING1,C1R,LGALS3BP,PFN1,CP,MSN,YWHAZ	1735	112	17639
CC	GO:0098563	intrinsic component of synaptic vesicle membrane	0.92	9.93e-07	1.36e-05	9.84e-06	STX10,PTPRS,OPRD1,RAB3C,SYNGR1,WFS1,SLC30A3,SLC17A7,SLC32A1,SLC6A17,ATP6V1G2,SV2A,SYN1,STX1A,RAB3A,SYT1	1735	42	17639
CC	GO:0045335	phagocytic vesicle	1.9	1.08e-06	1.44e-05	1.04e-05	CTSS,WAS,B2M,CYBA,HLA-C,HLA-B,RAB32,ADAM8,ELANE,VAMP8,TAP2,UNC93B1,NCF2,NCF4,HLA-A,LTF,CYBB,NCF1,LAMP2,TCIRG1,ATP6V0E1,SYK,RAC2,RAB38,ABCA1,TLR7,SLC11A1,HLA-E,CORO1A,MPEG1,ATP6V0E2,STXBP1,SYT7	1735	138	17639
CC	GO:0034703	cation channel complex	2.59	1.76e-06	2.31e-05	1.67e-05	CATSPER3,KCNK6,KCNMA1,AKAP6,SCN8A,DPP6,CACNA1A,CACNG8,KCNA2,ABCC9,GRIA4,GRIN2B,SCN3B,RYR3,KCNJ6,CACNA1I,KCNQ3,KCNC2,KCNH2,CACNA1H,KCNN1,CALM3,CACNA1G,KCNAB1,CACNA1E,CACNB1,DLG4,CACNA2D3,KCNH1,ABCC8,KCNIP3,CNTNAP2,KCNF1,CALM1,MICU3,PKD1,SCN2A,CACNA2D2,RYR2,CACNG3,UNC80,CACNA1B,KCNQ2,GRIA2,GRIN1	1735	221	17639
CC	GO:0043202	lysosomal lumen	1.5	1.85e-06	2.34e-05	1.70e-05	IFI30,CTSS,CD74,CTSD,FUCA1,GC,TXNDC5,NPC2,LAMP2,CTSB,LGMN,FMOD,CTSL,LIPA,MAN2B1,PSAP,DCN,TPP1,SDC2,GNS,VCAN,BCAN,CSPG5,NCAN,IDS,NSG2	1735	98	17639
CC	GO:0030285	integral component of synaptic vesicle membrane	0.75	1.85e-06	2.34e-05	1.70e-05	STX10,PTPRS,OPRD1,SYNGR1,WFS1,SLC30A3,SLC17A7,SLC32A1,SLC6A17,ATP6V1G2,SV2A,STX1A,SYT1	1735	30	17639
CC	GO:0071556	integral component of lumenal side of endoplasmic reticulum membrane	0.69	2.05e-06	2.49e-05	1.80e-05	HLA-DRB5,HLA-DRA,CD74,HLA-C,HLA-DRB1,HLA-B,HLA-DPB1,HLA-DQB1,HLA-A,HLA-DPA1,HLA-DQA1,HLA-E	1735	26	17639
CC	GO:0098553	lumenal side of endoplasmic reticulum membrane	0.69	2.05e-06	2.49e-05	1.80e-05	HLA-DRB5,HLA-DRA,CD74,HLA-C,HLA-DRB1,HLA-B,HLA-DPB1,HLA-DQB1,HLA-A,HLA-DPA1,HLA-DQA1,HLA-E	1735	26	17639
CC	GO:0032589	neuron projection membrane	1.1	2.60e-06	3.10e-05	2.25e-05	RIPOR2,SLC12A5,ADGRV1,OPRD1,ROBO2,KCNC2,THY1,GABRA1,GABBR1,KCNH1,UNC5A,MPP2,CNTNAP2,MAPT,GABRA5,SLC1A2,HPCA,ATP2B2,DDN	1735	60	17639
CC	GO:0030863	cortical cytoskeleton	1.56	2.78e-06	3.25e-05	2.36e-05	HCLS1,IQGAP1,CORO1A,CAP1,COTL1,TPM4,PPP1R9A,LANCL2,DSTN,SHROOM2,MTSS2,DMD,RIMS3,DLG4,MOBP,NSMF,MYRIP,PCLO,PRKCB,RIMS2,SPTB,SPTBN4,BSN,SPTBN2,ERC2,DMTN,RIMS1	1735	106	17639
CC	GO:0031091	platelet alpha granule	1.38	4.13e-06	4.76e-05	3.45e-05	TIMP1,SRGN,ORM1,SERPINA1,FERMT3,CFD,SERPINE1,F13A1,FN1,THBS2,LY6G6F,PF4,ISLR,TGFB1,THBS1,SPARC,SERPINA3,TMSB4X,SERPING1,PECAM1,LHFPL2,VEGFA,PCDH7,STXBP1	1735	90	17639
CC	GO:0044298	cell body membrane	0.75	4.45e-06	5.04e-05	3.65e-05	CADM2,KCNA2,DAB2IP,RGS8,KCNC2,THY1,ATP1B2,ADCY8,UNC5A,ATP1A3,GABRA5,HPCA,ATP2B2	1735	32	17639
CC	GO:0005938	cell cortex	3.23	5.39e-06	5.99e-05	4.34e-05	CTSZ,TNFAIP2,CCN2,RHOD,HCLS1,RAC2,IQGAP1,EXOC3,RHOG,FABP1,CORO1A,PFN1,CAP1,COTL1,TPM4,PPP1R9A,SEPTIN7,MICAL3,ENO2,FMN2,CLASP2,ARHGAP32,STIMATE,LANCL2,DSTN,SHROOM2,GPSM1,MTSS2,DMD,RIMS3,GPSM2,GUCY1B1,DLG4,RHOBTB2,SPIRE2,PTK2,MOBP,NSMF,MYRIP,SEPTIN3,MYH10,PCLO,PRKCB,RIMS2,UNC13A,PPFIA3,SPTB,SPTBN4,UNC13C,BSN,SPTBN2,PDZD4,ERC2,DMTN,SEPTIN5,RIMS1	1735	310	17639
CC	GO:0032809	neuronal cell body membrane	0.69	8.30e-06	9.08e-05	6.59e-05	CADM2,KCNA2,DAB2IP,RGS8,KCNC2,THY1,ADCY8,UNC5A,ATP1A3,GABRA5,HPCA,ATP2B2	1735	29	17639
CC	GO:0005766	primary lysosome	1.9	1.01e-05	1.05e-04	7.64e-05	LYZ,DEFA3,CD68,PYCARD,FPR1,FTL,DEFA1,ELANE,FUCA1,VAMP8,GRN,MNDA,PRTN3,TXNDC5,ANXA2,NPC2,LAMP2,CEACAM6,RNASE2,SDCBP,SERPINB3,CD63,MAN2B1,NFAM1,CMTM6,PSAP,ARHGAP45,SERPINA3,GNS,SURF4,CAP1,SYNGR1,STXBP2	1735	152	17639
CC	GO:0042582	azurophil granule	1.9	1.01e-05	1.05e-04	7.64e-05	LYZ,DEFA3,CD68,PYCARD,FPR1,FTL,DEFA1,ELANE,FUCA1,VAMP8,GRN,MNDA,PRTN3,TXNDC5,ANXA2,NPC2,LAMP2,CEACAM6,RNASE2,SDCBP,SERPINB3,CD63,MAN2B1,NFAM1,CMTM6,PSAP,ARHGAP45,SERPINA3,GNS,SURF4,CAP1,SYNGR1,STXBP2	1735	152	17639
CC	GO:0034702	ion channel complex	3.05	1.01e-05	1.05e-04	7.64e-05	CLIC1,CATSPER3,KCNK6,KCNMA1,AKAP6,SCN8A,DPP6,CACNA1A,CACNG8,LRRC8C,KCNA2,ABCC9,GRID2,GRIA4,GRIN2B,SCN3B,RYR3,KCNJ6,CACNA1I,KCNQ3,KCNC2,KCNH2,GABRD,CACNA1H,GABRB2,GABRA1,KCNN1,CALM3,CACNA1G,KCNAB1,CACNA1E,CHRNA4,CACNB1,DLG4,CACNA2D3,KCNH1,ABCC8,KCNIP3,CNTNAP2,KCNF1,CALM1,MICU3,PKD1,SCN2A,CACNA2D2,RYR2,CACNG3,GABRA5,UNC80,CACNA1B,KCNQ2,GRIA2,GRIN1	1735	294	17639
CC	GO:0031253	cell projection membrane	3.4	1.45e-05	1.48e-04	1.08e-04	PLEK,LCP1,AIF1,SLC26A3,DPEP1,CD44,CIB1,PTPRJ,ARHGAP45,DOCK8,RIPOR2,MSN,ITGB1,PIEZO1,SLC6A6,SLC12A5,KCNA2,PDE6A,AIF1L,GAP43,BBS5,ADGRV1,CLASP2,SHANK2,EHD3,PAK1,OPRD1,PSD3,APC2,ROBO2,KCNC2,THY1,GABRA1,MTSS2,DMD,ATP1B2,GABBR1,KCNH1,PDXP,ARHGEF4,UNC5A,MPP2,FAM107A,CNTNAP2,NDRG4,SHANK3,PALM,PKD1,MAPT,PSD,APC,GABRA5,SLC1A2,HPCA,ATP2B2,DMTN,DDN,PACSIN1,SPATA13	1735	343	17639
CC	GO:0098857	membrane microdomain	3.29	1.48e-05	1.49e-04	1.08e-04	CD14,HCK,HMOX1,CTSD,ICAM1,TREM2,TNFRSF1B,TGFBR2,PRTN3,BTK,PTPRC,ANXA2,LCP2,LAMP2,SELPLG,SDCBP,CD55,RGS19,ITGAM,ITGB2,ABCA1,NFAM1,TGFBR1,CR1,PECAM1,TPP1,MYOF,LYN,ITGB1,GNAI2,KCNMA1,AKAP6,ENO2,FAIM2,ADCY2,LRP4,CNTN1,GP6,OPRD1,THY1,ATP1B1,CLIP3,TNR,DMD,GABBR1,PRKAR2B,ADCY8,UNC5A,BAALC,ANK2,ADCY1,ADD2,MAPT,SLC1A2,ATP1A2,ATP2B2,RGS7	1735	328	17639
CC	GO:0030673	axolemma	0.46	1.50e-05	1.49e-04	1.08e-04	ROBO2,KCNC2,THY1,GABBR1,KCNH1,CNTNAP2,MAPT,SLC1A2	1735	14	17639
CC	GO:0098936	intrinsic component of postsynaptic membrane	1.61	1.84e-05	1.80e-04	1.31e-04	SLC16A3,NRP1,SLC6A6,FXYD6,PTPRS,SLC8A1,GRID2,NLGN2,CNTN1,CLSTN3,OPRD1,SLC6A1,NTRK3,GABRD,GABRB2,EFNB2,GABBR1,DLG4,NLGN4X,LRRC4B,PCDH8,RGS7BP,CSPG5,ADCY1,CACNG3,GABRA5,GRM5,ATP2B2	1735	123	17639
CC	GO:0034704	calcium channel complex	1.1	1.98e-05	1.91e-04	1.39e-04	CATSPER3,AKAP6,CACNA1A,CACNG8,RYR3,CACNA1I,CACNA1H,CALM3,CACNA1G,CACNA1E,CACNB1,CACNA2D3,CALM1,MICU3,PKD1,CACNA2D2,RYR2,CACNG3,CACNA1B	1735	68	17639
CC	GO:0045121	membrane raft	3.23	2.69e-05	2.56e-04	1.86e-04	CD14,HCK,HMOX1,CTSD,ICAM1,TREM2,TNFRSF1B,TGFBR2,PRTN3,BTK,PTPRC,ANXA2,LCP2,SELPLG,SDCBP,CD55,RGS19,ITGAM,ITGB2,ABCA1,NFAM1,TGFBR1,CR1,PECAM1,TPP1,MYOF,LYN,ITGB1,GNAI2,KCNMA1,AKAP6,ENO2,FAIM2,ADCY2,LRP4,CNTN1,GP6,OPRD1,THY1,ATP1B1,CLIP3,TNR,DMD,GABBR1,PRKAR2B,ADCY8,UNC5A,BAALC,ANK2,ADCY1,ADD2,MAPT,SLC1A2,ATP1A2,ATP2B2,RGS7	1735	327	17639
CC	GO:0098576	lumenal side of membrane	0.69	2.73e-05	2.56e-04	1.86e-04	HLA-DRB5,HLA-DRA,CD74,HLA-C,HLA-DRB1,HLA-B,HLA-DPB1,HLA-DQB1,HLA-A,HLA-DPA1,HLA-DQA1,HLA-E	1735	32	17639
CC	GO:0019898	extrinsic component of membrane	3.05	2.91e-05	2.69e-04	1.95e-04	HCK,ST14,ANXA2,NCF1,SLA,SYK,ANXA1,PIK3CD,BECN2,PIK3R5,IQGAP1,SOCS3,S100A6,FMR1,PLEKHA4,UBB,LYN,GNAI2,KALRN,RB1CC1,GNG7,COQ8B,RGS6,SYN3,PIK3R1,RGS8,APC2,MCF2L,CDH18,AP4B1,DOC2A,GNG4,CNKSR2,SOCS7,KCNAB1,RNF112,DLG4,PTK2,GNAZ,GNAO1,STK39,GNG3,KIF1A,CTNNA2,SHANK3,PSD,APC,SYN1,HPCA,PIK3R2,SNAP91,JAKMIP1,SNAP25	1735	305	17639
CC	GO:0015629	actin cytoskeleton	4.44	3.29e-05	3.00e-04	2.17e-04	ACTA1,LSP1,MYH7,WAS,HCK,ACTC1,CYBA,LCP1,ADAM8,FERMT3,AIF1,TNNI2,FYB1,RFLNB,HCLS1,MYO1F,ARPC1B,PARVG,TNNC1,MYO1G,ANXA1,RAC2,IQGAP1,MYL7,STK17B,IQGAP2,CORO1A,MYL12A,GABARAP,WIPF1,CAP1,COTL1,TPM4,PPP1R9A,DCTN5,SEPTIN7,DYNLL2,ARHGAP35,EFR3B,KALRN,MPRIP,AIF1L,TFPT,FMN2,ARHGAP32,PAK1,AMPH,LANCL2,APC2,WASF1,TLN2,DSTN,SHROOM2,MYO5A,MTSS2,AMOT,DMD,ZNF74,ABLIM2,PTK2,MOBP,PDXP,MYRIP,ADCY8,FAM107A,MYH10,CTNN…	1735	495	17639
CC	GO:0120111	neuron projection cytoplasm	1.27	3.73e-05	3.35e-04	2.43e-04	FMR1,DLG2,KIF3B,RANGAP1,AP3B2,UCHL1,WASF1,KIF3A,KIF1B,STAU2,SYBU,TRIM46,DLG4,MAP1A,KIF1A,CALY,MAPT,HPCA,KIF5C,NEFL,MAP2,KIF5A	1735	89	17639
CC	GO:1904724	tertiary granule lumen	0.92	4.02e-05	3.56e-04	2.58e-04	LYZ,MMP9,CTSS,HBB,CXCL1,B2M,ORM1,CTSD,CAMP,PTPN6,LTF,TNFAIP6,IDH1,CHIT1,CTSH,ALDOC	1735	54	17639
CC	GO:0101003	ficolin-1-rich granule membrane	0.98	4.40e-05	3.83e-04	2.78e-04	FPR1,SIGLEC14,ADAM8,ADGRE3,LAMP2,ITGAX,TCIRG1,CD55,CD300A,CD58,ITGB2,SLC11A1,CR1,NBEAL2,NCKAP1L,PTPRN2,SIGLEC5	1735	60	17639
CC	GO:0043679	axon terminus	1.44	4.44e-05	3.83e-04	2.78e-04	FMR1,KCNA2,SLC8A1,SYNJ1,TPRG1L,OPRD1,KCNC2,SLC32A1,GIT1,PRSS12,PRKCB,PTPRN,UNC13A,SLC4A10,ATP1A3,SLC8A2,CPLX1,UNC13C,SNCG,RAB3A,TSPOAP1,SNCB,PACSIN1,CPLX2,GRIN1	1735	109	17639
CC	GO:0031093	platelet alpha granule lumen	1.04	4.64e-05	3.95e-04	2.87e-04	TIMP1,SRGN,ORM1,SERPINA1,FERMT3,CFD,SERPINE1,F13A1,FN1,PF4,ISLR,TGFB1,THBS1,SPARC,SERPINA3,TMSB4X,SERPING1,VEGFA	1735	66	17639
CC	GO:1904813	ficolin-1-rich granule lumen	1.56	5.10e-05	4.29e-04	3.11e-04	MMP9,HSPA1B,CTSS,CTSZ,HBB,PRDX4,SERPINA1,CFD,CTSD,MNDA,HSPA1A,HK3,CTSB,PYGL,TNFAIP6,ALOX5,FGL2,IDH1,CRISPLD2,MVP,CTSH,GNS,CAT,GSTP1,COTL1,C1orf35,ALDOC	1735	123	17639
CC	GO:0043194	axon initial segment	0.52	5.18e-05	4.30e-04	3.12e-04	SCN8A,ANK3,KCNA2,KCNQ3,TRIM46,MAP1A,SPTBN4,KCNQ2,MAP2	1735	20	17639
CC	GO:0098688	parallel fiber to Purkinje cell synapse	0.46	5.38e-05	4.37e-04	3.17e-04	SLC16A3,GRID2,SYNJ1,KCNJ9,ATP2B3,UNC13C,SPTBN2,ATP2B2	1735	16	17639
CC	GO:0099738	cell cortex region	0.75	5.40e-05	4.37e-04	3.17e-04	FABP1,CLASP2,RIMS3,GPSM2,GUCY1B1,PCLO,RIMS2,UNC13A,PPFIA3,UNC13C,BSN,ERC2,RIMS1	1735	39	17639
CC	GO:0098889	intrinsic component of presynaptic membrane	1.15	6.99e-05	5.59e-04	4.06e-04	FXYD6,KCNA2,CNTN1,OPRD1,SLC6A1,EFNB2,GABBR1,PTPRD,KCNJ9,KCNH1,ADCY8,RGS7BP,SCN2A,SYT7,ATP1A3,GABRA5,SLC1A2,ATP2B3,STX1A,ATP2B2	1735	80	17639
CC	GO:0035578	azurophil granule lumen	1.21	9.64e-05	7.62e-04	5.52e-04	LYZ,DEFA3,PYCARD,FTL,DEFA1,ELANE,FUCA1,GRN,MNDA,PRTN3,TXNDC5,ANXA2,NPC2,RNASE2,SDCBP,SERPINB3,MAN2B1,ARHGAP45,SERPINA3,GNS,CAP1	1735	88	17639
CC	GO:0030670	phagocytic vesicle membrane	1.1	1.05e-04	8.22e-04	5.96e-04	B2M,CYBA,HLA-C,HLA-B,RAB32,VAMP8,TAP2,HLA-A,CYBB,LAMP2,TCIRG1,ATP6V0E1,RAC2,RAB38,SLC11A1,HLA-E,CORO1A,ATP6V0E2,SYT7	1735	76	17639
CC	GO:1902495	transmembrane transporter complex	3.46	1.07e-04	8.26e-04	5.99e-04	CLIC1,CATSPER3,BCS1L,KCNK6,KCNMA1,AKAP6,SCN8A,DPP6,CACNA1A,CACNG8,LRRC8C,KCNA2,ABCC9,GRID2,GRIA4,GRIN2B,SCN3B,RYR3,KCNJ6,CACNA1I,KCNQ3,KCNC2,KCNH2,GABRD,CACNA1H,GABRB2,GABRA1,KCNN1,CALM3,ATP1B1,CACNA1G,NDUFS5,KCNAB1,ATP1B2,CACNA1E,CHRNA4,CACNB1,DLG4,CACNA2D3,KCNH1,ABCC8,KCNIP3,CNTNAP2,KCNF1,CALM1,MICU3,PKD1,SCN2A,CACNA2D2,RYR2,ATP1A3,CACNG3,GABRA5,UNC80,ATP1A2,NDUFB8,CACNA1B,KCNQ2,GRIA2,GRIN1	1735	375	17639
CC	GO:0042581	specific granule	1.79	1.40e-04	1.07e-03	7.74e-04	LYZ,CTSZ,CXCL1,B2M,CYBA,ORM1,ADAM8,ELANE,CTSD,VAMP8,CHI3L1,CAMP,SLPI,TNFRSF1B,PTPN6,CD53,PLAU,MMP25,LTF,CYBB,ITGAM,ITGB2,PTPRJ,SLC15A4,CHIT1,CMTM6,ITGAL,STK10,ATP6V1D,SNAP25,STXBP2	1735	158	17639
CC	GO:0044305	calyx of Held	0.46	1.53e-04	1.15e-03	8.35e-04	KCNA2,TPRG1L,GIT1,PRKCB,ATP1A3,CPLX1,UNC13C,TSPOAP1	1735	18	17639
CC	GO:0043020	NADPH oxidase complex	0.4	1.62e-04	1.21e-03	8.75e-04	CYBA,NCF2,NCF4,CYBB,NCF1,RAC2,DUOX1	1735	14	17639
CC	GO:0005581	collagen trimer	1.15	1.72e-04	1.26e-03	9.15e-04	COL3A1,COL1A1,COL1A2,COL6A3,C1QA,COL5A1,COLEC11,C1QC,C1QTNF9B,COL6A2,C1QB,COL15A1,COL5A2,CTHRC1,COL6A1,MSR1,COL14A1,C1QL3,COL11A2,COL24A1	1735	85	17639
CC	GO:0099055	integral component of postsynaptic membrane	1.44	1.73e-04	1.26e-03	9.15e-04	SLC16A3,NRP1,SLC6A6,FXYD6,PTPRS,SLC8A1,GRID2,NLGN2,CLSTN3,OPRD1,SLC6A1,NTRK3,GABRD,GABRB2,EFNB2,GABBR1,NLGN4X,LRRC4B,PCDH8,CSPG5,ADCY1,CACNG3,GABRA5,GRM5,ATP2B2	1735	118	17639
CC	GO:0097386	glial cell projection	0.69	1.87e-04	1.35e-03	9.79e-04	LCP1,AIF1,FMR1,ITGB1,PINK1,WASF3,ATP1B2,MT3,SLC2A13,MAPT,SLC1A2,GRM5	1735	38	17639
CC	GO:0099056	integral component of presynaptic membrane	1.04	1.91e-04	1.36e-03	9.89e-04	FXYD6,KCNA2,OPRD1,SLC6A1,EFNB2,GABBR1,PTPRD,KCNJ9,KCNH1,ADCY8,SCN2A,SYT7,ATP1A3,GABRA5,SLC1A2,ATP2B3,STX1A,ATP2B2	1735	73	17639
CC	GO:1904115	axon cytoplasm	0.92	1.99e-04	1.40e-03	1.02e-03	DLG2,KIF3B,RANGAP1,AP3B2,UCHL1,KIF3A,KIF1B,SYBU,TRIM46,MAP1A,KIF1A,CALY,MAPT,KIF5C,NEFL,KIF5A	1735	61	17639
CC	GO:0014704	intercalated disc	0.81	2.34e-04	1.63e-03	1.19e-03	VAMP5,ITGB1,AKAP6,ANK3,SLC8A1,PAK1,OBSL1,CTNNA3,ATP1B1,YWHAH,ANK2,SCN2A,ATP1A2,SPTBN4	1735	50	17639
CC	GO:0097440	apical dendrite	0.4	2.78e-04	1.92e-03	1.39e-03	CPEB3,SEZ6,OSBP2,NEURL1,NSMF,SLC4A10,MAP2	1735	15	17639
CC	GO:0042383	sarcolemma	1.56	3.00e-04	2.03e-03	1.47e-03	COL6A3,ANXA2,COL6A2,ANXA1,DYSF,CIB1,COL6A1,ITGB1,AKAP6,ANK3,CACNG8,SGCB,SLC8A1,OBSCN,RYR3,ATP1B1,DMD,MLIP,CACNB1,SRI,SNTA1,ABCC8,ANK2,SCN2A,RYR2,ATP1A2,SLC8A2	1735	136	17639
CC	GO:0030665	clathrin-coated vesicle membrane	1.5	3.01e-04	2.03e-03	1.47e-03	HLA-DRB5,HLA-DRA,CD74,HLA-DRB1,AREG,HLA-DPB1,VAMP8,HLA-DQB1,HLA-DPA1,HLA-DQA1,AVP,BTC,DENND1A,EPN2,ATP6V1D,ATP6V1E1,SGIP1,AP3B2,SLC17A7,SLC32A1,ATP6V0E2,ADCY8,ATP6V1G2,RAB3A,SYT1,NRGN	1735	129	17639
CC	GO:0098839	postsynaptic density membrane	1.15	3.32e-04	2.22e-03	1.61e-03	SLC16A3,DLG2,PTPRS,CACNG8,GRID2,GRIN2B,CLSTN3,OPRD1,CNKSR2,EFNB2,DLG4,KCNH1,NLGN4X,LRRC4B,RGS7BP,ADCY1,CACNG3,GRM5,ATP2B2,GRIA2	1735	89	17639
CC	GO:1990351	transporter complex	3.52	3.83e-04	2.54e-03	1.84e-03	CLIC1,CATSPER3,BCS1L,KCNK6,KCNMA1,AKAP6,SCN8A,DPP6,CACNA1A,CACNG8,LRRC8C,KCNA2,ABCC9,GRID2,GRIA4,ATP8A2,GRIN2B,SCN3B,RYR3,KCNJ6,CACNA1I,KCNQ3,KCNC2,KCNH2,GABRD,CACNA1H,GABRB2,GABRA1,KCNN1,CALM3,ATP1B1,CACNA1G,NDUFS5,KCNAB1,ATP1B2,CACNA1E,CHRNA4,CACNB1,DLG4,CACNA2D3,KCNH1,ABCC8,KCNIP3,CNTNAP2,KCNF1,CALM1,MICU3,PKD1,SCN2A,CACNA2D2,RYR2,ATP1A3,CACNG3,GABRA5,UNC80,ATP1A2,NDUFB8,CACNA1B,KCNQ2,GRIA2,GR…	1735	401	17639
CC	GO:0012507	ER to Golgi transport vesicle membrane	0.86	4.50e-04	2.95e-03	2.14e-03	HLA-DRB5,HLA-DRA,B2M,CD74,HLA-C,HLA-DRB1,HLA-B,AREG,HLA-DPB1,HLA-DQB1,HLA-A,HLA-DPA1,HLA-DQA1,HLA-E,SREBF2	1735	59	17639
CC	GO:0005583	fibrillar collagen trimer	0.35	4.92e-04	3.11e-03	2.26e-03	COL3A1,COL1A1,COL1A2,COL5A1,COL5A2,COL11A2	1735	12	17639
CC	GO:0031209	SCAR complex	0.35	4.92e-04	3.11e-03	2.26e-03	ABI3,NCKAP1L,ABI2,WASF3,WASF1,CYFIP2	1735	12	17639
CC	GO:0098643	banded collagen fibril	0.35	4.92e-04	3.11e-03	2.26e-03	COL3A1,COL1A1,COL1A2,COL5A1,COL5A2,COL11A2	1735	12	17639
CC	GO:0044291	cell-cell contact zone	0.98	4.94e-04	3.11e-03	2.26e-03	VAMP5,ITGB1,AKAP6,ANK3,AJAP1,SLC8A1,PAK1,PKP4,OBSL1,CTNNA3,ATP1B1,YWHAH,ANK2,PCDH9,SCN2A,ATP1A2,SPTBN4	1735	72	17639
CC	GO:0030175	filopodium	1.27	6.39e-04	3.99e-03	2.89e-03	ACTA1,ACTC1,LCP1,DEF6,MYO1G,CIB1,FMR1,IQGAP2,RIPOR2,MSN,ITGB1,PPP1R9A,ABI2,GAP43,CDK5,MORN4,MYO5A,DMD,TENM2,PALM,MAP2,SPATA13	1735	107	17639
CC	GO:0099634	postsynaptic specialization membrane	1.33	7.31e-04	4.52e-03	3.28e-03	SLC16A3,DLG2,PTPRS,CACNG8,GRID2,NLGN2,GRIN2B,CLSTN3,OPRD1,GABRB2,CNKSR2,EFNB2,DLG4,KCNH1,NLGN4X,LRRC4B,RGS7BP,ADCY1,CACNG3,GABRA5,GRM5,ATP2B2,GRIA2	1735	115	17639
CC	GO:0005891	voltage-gated calcium channel complex	0.69	8.36e-04	5.12e-03	3.72e-03	CATSPER3,CACNA1A,CACNG8,CACNA1I,CACNA1H,CACNA1G,CACNA1E,CACNB1,CACNA2D3,CACNA2D2,CACNG3,CACNA1B	1735	44	17639
CC	GO:0031225	anchored component of membrane	1.67	8.80e-04	5.35e-03	3.88e-03	CD14,FCGR3B,CD52,MMP25,ALPI,CEACAM6,DPEP2,LYPD8,DPEP1,CD55,GFRA4,CPM,DPEP3,RAET1L,NCAM1,CNTN1,NEGR1,RAB3C,LSAMP,BCAN,THY1,CNTN4,DLG4,LYNX1,IGSF21,LY6H,RGS7BP,SYN1,RAB3A	1735	160	17639
CC	GO:0034705	potassium channel complex	1.1	9.04e-04	5.44e-03	3.95e-03	KCNK6,KCNMA1,DPP6,KCNA2,ABCC9,KCNJ6,KCNQ3,KCNC2,KCNH2,KCNN1,CALM3,KCNAB1,KCNH1,ABCC8,KCNIP3,CNTNAP2,KCNF1,CALM1,KCNQ2	1735	89	17639
CC	GO:0030662	coated vesicle membrane	1.9	1.16e-03	6.90e-03	5.00e-03	HLA-DRB5,HLA-DRA,B2M,CD74,HLA-C,HLA-DRB1,HLA-B,AREG,HLA-DPB1,VAMP8,HLA-DQB1,COPZ2,HLA-A,HLA-DPA1,HLA-DQA1,AVP,BTC,HLA-E,DENND1A,EPN2,SREBF2,ATP6V1D,ATP6V1E1,SGIP1,AP3B2,SLC17A7,SLC32A1,ATP6V0E2,ADCY8,ATP6V1G2,RAB3A,SYT1,NRGN	1735	193	17639
CC	GO:0098686	hippocampal mossy fiber to CA3 synapse	0.58	1.19e-03	7.02e-03	5.09e-03	YWHAZ,SHANK2,SLC30A3,PTPRD,ADCY8,ADCY1,SYT7,PRKAR1B,SYT1,RAPGEF4	1735	34	17639
CC	GO:0030864	cortical actin cytoskeleton	0.98	1.30e-03	7.59e-03	5.51e-03	HCLS1,IQGAP1,CORO1A,CAP1,COTL1,PPP1R9A,LANCL2,DSTN,SHROOM2,MTSS2,DMD,MOBP,MYRIP,PRKCB,SPTB,SPTBN4,SPTBN2	1735	78	17639
CC	GO:0005884	actin filament	1.27	1.36e-03	7.92e-03	5.75e-03	ACTA1,WAS,HCK,ACTC1,LCP1,AIF1,HCLS1,ANXA1,RAC2,IQGAP1,CORO1A,WIPF1,COTL1,TPM4,AIF1L,TFPT,PAK1,APC2,MYO5A,AMOT,SPTBN4,DMTN	1735	113	17639
CC	GO:0008076	voltage-gated potassium channel complex	0.98	1.50e-03	8.61e-03	6.25e-03	KCNK6,KCNMA1,DPP6,KCNA2,KCNJ6,KCNQ3,KCNC2,KCNH2,KCNN1,CALM3,KCNAB1,KCNH1,KCNIP3,CNTNAP2,KCNF1,CALM1,KCNQ2	1735	79	17639
CC	GO:0044224	juxtaparanode region of axon	0.29	1.51e-03	8.61e-03	6.25e-03	DLG2,KCNA2,KCNAB1,DLG4,CNTNAP2	1735	10	17639
CC	GO:0019897	extrinsic component of plasma membrane	1.67	1.59e-03	9.01e-03	6.53e-03	HCK,ST14,ANXA2,SLA,SYK,ANXA1,IQGAP1,S100A6,FMR1,PLEKHA4,LYN,GNAI2,GNG7,RGS8,APC2,CDH18,GNG4,CNKSR2,KCNAB1,DLG4,PTK2,GNAZ,GNAO1,GNG3,CTNNA2,SHANK3,APC,SNAP91,SNAP25	1735	166	17639
MF	GO:0005516	calmodulin binding	3.04	3.81e-11	3.97e-08	3.38e-08	MYH7,RGS2,MYO1F,MYO1G,IQGAP1,IQGAP2,CAMK1D,CAMSAP2,SLC8A1,PCNT,GAP43,CAMK2G,CAMK1,OBSCN,CAMKK1,RYR3,RASGRF2,KCNQ3,WFS1,PCP4,KCNN1,MYO5A,ITPKA,PLCB1,LOC105372522,KCNH1,KCNN2,SNTA1,ADCY8,RGS4,MYH10,CAMK4,UNC13A,ADCY1,ADD2,MAP6,SYT7,MYH11,RYR2,ATP2B3,SLC8A2,CAMK2B,UNC13C,ARPP21,KCNQ2,ATP2B2,CAMKV,SYT1,MAP2,NRGN,GRIN1,CAMK2A	1676	196	17206
MF	GO:0030695	GTPase regulator activity	5.25	4.01e-09	1.39e-06	1.18e-06	WAS,RGS2,GPSM3,DEF6,ARHGDIB,ARHGAP4,ARHGAP18,RHOD,GMIP,VAV3,IQGAP1,SIPA1,ARHGAP25,TBC1D2,ARHGAP45,IQGAP2,FGD3,DOCK8,ARHGAP9,ARHGAP30,NRP1,DOCK5,NCKAP1L,MCF2L2,DENND1A,MYCBP2,MADD,AGAP3,ARHGAP5,ARHGAP35,GARNL3,ACAP3,KALRN,RAP1GAP2,OBSCN,SMAP1,IQSEC2,STXBP5L,RAPGEF6,RGS6,ARHGAP32,ARHGAP10,DAB2IP,SRGAP3,RGP1,RALGPS1,ARHGEF9,RASGRF2,RANGAP1,RGS8,RAP1GDS1,PSD3,MCF2L,ADRB1,THY1,GPSM1,IQSEC3,AGAP1,MTSS2…	1676	481	17206
MF	GO:0060589	nucleoside-triphosphatase regulator activity	5.25	4.01e-09	1.39e-06	1.18e-06	WAS,RGS2,GPSM3,DEF6,ARHGDIB,ARHGAP4,ARHGAP18,RHOD,GMIP,VAV3,IQGAP1,SIPA1,ARHGAP25,TBC1D2,ARHGAP45,IQGAP2,FGD3,DOCK8,ARHGAP9,ARHGAP30,NRP1,DOCK5,NCKAP1L,MCF2L2,DENND1A,MYCBP2,MADD,AGAP3,ARHGAP5,ARHGAP35,GARNL3,ACAP3,KALRN,RAP1GAP2,OBSCN,SMAP1,IQSEC2,STXBP5L,RAPGEF6,RGS6,ARHGAP32,ARHGAP10,DAB2IP,SRGAP3,RGP1,RALGPS1,ARHGEF9,RASGRF2,RANGAP1,RGS8,RAP1GDS1,PSD3,MCF2L,ADRB1,THY1,GPSM1,IQSEC3,AGAP1,MTSS2…	1676	481	17206
MF	GO:0005244	voltage-gated ion channel activity	2.74	2.36e-08	4.91e-06	4.18e-06	CLIC1,CATSPER3,CYBB,KCNK6,KCNMA1,SCN8A,CACNA1A,CACNG8,KCNA2,ABCC9,CDK5,GRIN2B,SCN3B,TMC1,KCNJ6,CACNA1I,KCNH7,KCNQ3,KCNC2,KCNH2,CACNA1H,KCNN1,CACNA1G,GPR89B,KCNAB1,CACNA1E,CACNB1,KCNJ9,CACNA2D3,KCNH1,KCNN2,NALCN,ABCC8,KCNIP3,KCNF1,KCNT1,SCN2A,CACNA2D2,NCS1,CACNG3,KCNH3,CACNA1B,KCNQ2,TSPOAP1,GRIN1,SNAP25	1676	200	17206
MF	GO:0022832	voltage-gated channel activity	2.74	2.36e-08	4.91e-06	4.18e-06	CLIC1,CATSPER3,CYBB,KCNK6,KCNMA1,SCN8A,CACNA1A,CACNG8,KCNA2,ABCC9,CDK5,GRIN2B,SCN3B,TMC1,KCNJ6,CACNA1I,KCNH7,KCNQ3,KCNC2,KCNH2,CACNA1H,KCNN1,CACNA1G,GPR89B,KCNAB1,CACNA1E,CACNB1,KCNJ9,CACNA2D3,KCNH1,KCNN2,NALCN,ABCC8,KCNIP3,KCNF1,KCNT1,SCN2A,CACNA2D2,NCS1,CACNG3,KCNH3,CACNA1B,KCNQ2,TSPOAP1,GRIN1,SNAP25	1676	200	17206
MF	GO:0022843	voltage-gated cation channel activity	2.27	3.08e-08	5.35e-06	4.55e-06	CATSPER3,KCNK6,KCNMA1,CACNA1A,CACNG8,KCNA2,ABCC9,CDK5,GRIN2B,TMC1,KCNJ6,CACNA1I,KCNH7,KCNQ3,KCNC2,KCNH2,CACNA1H,KCNN1,CACNA1G,KCNAB1,CACNA1E,CACNB1,KCNJ9,CACNA2D3,KCNH1,KCNN2,ABCC8,KCNF1,KCNT1,CACNA2D2,NCS1,CACNG3,KCNH3,CACNA1B,KCNQ2,TSPOAP1,GRIN1,SNAP25	1676	151	17206
MF	GO:0003779	actin binding	4.65	6.09e-08	9.07e-06	7.71e-06	LSP1,MYH7,CXCR4,WAS,LCP1,AIF1,S100A4,TNNI2,GC,HCLS1,MYO1F,ARPC1B,PARVG,TNNC1,MYO1G,ABI3,IQGAP1,FXYD5,IQGAP2,CORO1A,TMSB4X,PFN1,PPP1R18,LOC107987457,WIPF1,MSN,CAP1,ITGB1,COTL1,TPM4,KCNMA1,PPP1R9A,HOMER2,MICAL3,PHACTR1,MPRIP,AIF1L,FMN2,WASF3,FHOD3,WASF1,TLN2,DSTN,SHROOM2,CTNNA3,CORO6,MYO5A,MTSS2,EPB41L1,DMD,YWHAH,SPIRE2,MAP1A,ABLIM2,PTK2,MOBP,SNTA1,MYRIP,ADCY8,FAM107A,MYH10,CTNNA2,TMOD2,SHANK3,ADD2…	1676	433	17206
MF	GO:0098918	structural constituent of synapse	0.66	1.21e-07	1.57e-05	1.34e-05	NEFH,DNM3,SHANK2,DLG4,PCLO,HOMER1,BSN,INA,SPTBN2,ERC2,NEFL	1676	18	17206
MF	GO:0035254	glutamate receptor binding	1.01	1.40e-07	1.62e-05	1.38e-05	MYL12A,HOMER2,DNM3,SHANK2,CALM3,GRIP2,DLG4,NSF,HOMER1,SHANK3,CACNG3,RASGRF1,CDK5R1,NECAB2,ATP2B2,SHANK1,CAMK2A	1676	42	17206
MF	GO:0022836	gated channel activity	3.82	1.84e-07	1.92e-05	1.63e-05	CLIC1,CATSPER3,CYBB,PIEZO2,TMC8,KCNK6,PIEZO1,KCNMA1,ITPR1,SCN8A,CACNA1A,CACNG8,KCNA2,ABCC9,GRID2,GRIA4,CDK5,GRIN2B,SCN3B,RYR3,TMC1,KCNJ6,GRIK1,CACNA1I,KCNH7,KCNQ3,KCNC2,KCNH2,SHROOM2,GABRD,ANO4,CACNA1H,GABRB2,GABRA1,KCNN1,CACNA1G,GPR89B,KCNAB1,CACNA1E,CHRNA4,CACNB1,KCNJ9,CACNA2D3,KCNH1,KCNN2,NALCN,ABCC8,KCNIP3,KCNF1,KCNT1,SCN2A,CACNA2D2,NCS1,RYR2,CACNG3,GABRA5,KCNH3,CACNA1B,KCNQ2,GRIA2,TSPOAP1,GR…	1676	340	17206
MF	GO:0046873	metal ion transmembrane transporter activity	4.47	4.97e-07	4.70e-05	4.00e-05	SLC40A1,ANXA9,CATSPER3,ANXA2,ORAI3,SLC11A1,KCNK6,SLC6A6,LETM1,KCNMA1,SLC12A5,ITPR1,SCN8A,SLC4A4,CACNA1A,CACNG8,KCNA2,ATP7B,SLC8A1,ABCC9,CDK5,GRIN2B,SCN3B,RYR3,TMC1,KCNJ6,GRIK1,CACNA1I,KCNH7,SLC6A1,KCNQ3,KCNC2,SLC30A3,KCNH2,SHROOM2,SLC17A7,CACNA1H,KCNN1,ATP1B1,CACNA1G,KCNAB1,CACNA1E,CACNB1,KCNJ9,CACNA2D3,KCNH1,KCNN2,NALCN,ABCC8,SLC13A3,KCNIP3,KCNF1,SLC6A7,PKD1,KCNT1,SCN2A,SLC6A12,CACNA2D2,NCS1,SLC…	1676	432	17206
MF	GO:0042605	peptide antigen binding	0.72	6.22e-07	5.40e-05	4.59e-05	HLA-DRB5,HLA-DRA,HLA-C,HLA-DRB1,HLA-B,HLA-DPB1,TAP2,HLA-DQB1,HLA-A,HLA-DPA1,HLA-DQA1,HLA-E	1676	24	17206
MF	GO:0001540	amyloid-beta binding	1.43	9.03e-07	7.24e-05	6.15e-05	C1QA,CD74,TREM2,ITGAM,ITGB2,MSR1,APBA1,CACNA1A,FBXO2,ITM2C,GRIA4,GRIN2B,CLSTN3,GPRASP2,ARMCX5-GPRASP2,APBA2,MAPK8IP2,PFDN2,APBB1,CLSTN1,ATP1A3,CACNA1B,DLGAP3,GRIA2,GRIN1	1676	84	17206
MF	GO:0005518	collagen binding	1.25	1.06e-06	7.88e-05	6.70e-05	MMP9,CTSS,NID2,FN1,PCOLCE,CTSB,COL6A2,CTSL,THBS1,CD44,SPARC,COL6A1,NID1,DCN,COL14A1,MRC2,TGFBI,ADAM9,ITGB1,GP6,PAK1	1676	68	17206
MF	GO:0005245	voltage-gated calcium channel activity	0.95	1.80e-06	1.25e-04	1.06e-04	CATSPER3,CACNA1A,CACNG8,CDK5,TMC1,CACNA1I,CACNA1H,CACNA1G,CACNA1E,CACNB1,CACNA2D3,CACNA2D2,NCS1,CACNG3,CACNA1B,TSPOAP1	1676	44	17206
MF	GO:0015085	calcium ion transmembrane transporter activity	1.85	2.76e-06	1.79e-04	1.52e-04	ANXA9,CATSPER3,ANXA2,ORAI3,LETM1,ITPR1,CACNA1A,CACNG8,SLC8A1,CDK5,GRIN2B,RYR3,TMC1,CACNA1I,CACNA1H,CACNA1G,CACNA1E,CACNB1,CACNA2D3,PKD1,CACNA2D2,NCS1,RYR2,CACNG3,ATP2B3,SLC8A2,CACNA1B,ATP2B2,TSPOAP1,GRIN1,NALF1	1676	132	17206
MF	GO:0005261	cation channel activity	3.58	3.61e-06	2.21e-04	1.88e-04	ANXA9,CATSPER3,ANXA2,ORAI3,PIEZO2,KCNK6,PIEZO1,KCNMA1,SLC12A5,ITPR1,SCN8A,CACNA1A,CACNG8,KCNA2,ABCC9,GRIA4,CDK5,GRIN2B,SCN3B,RYR3,TMC1,KCNJ6,GRIK1,CACNA1I,KCNH7,KCNQ3,KCNC2,KCNH2,SHROOM2,CACNA1H,KCNN1,CACNA1G,KCNAB1,CACNA1E,CHRNA4,CACNB1,KCNJ9,CACNA2D3,KCNH1,KCNN2,NALCN,ABCC8,KCNIP3,KCNF1,PKD1,KCNT1,SCN2A,CACNA2D2,NCS1,RYR2,CACNG3,UNC80,KCNH3,CACNA1B,KCNQ2,GRIA2,TSPOAP1,GRIN1,SNAP25,NALF1	1676	339	17206
MF	GO:0005201	extracellular matrix structural constituent	2.15	5.91e-06	3.42e-04	2.91e-04	COL3A1,COL1A1,POSTN,COL1A2,COL6A3,COL5A1,MGP,CHI3L1,NID2,FN1,PCOLCE,THBS2,LTBP2,FMOD,COL6A2,COL15A1,CCN1,COL5A2,THBS1,CTHRC1,FBLN2,TFPI2,FGL2,SPARC,MXRA5,EFEMP1,COL6A1,LAMB1,NID1,DCN,COL14A1,FBN1,TGFBI,VCAN,COL11A2,COL24A1	1676	170	17206
MF	GO:0023026	MHC class II protein complex binding	0.66	8.87e-06	4.87e-04	4.13e-04	HLA-DRB5,HLA-DRA,B2M,CD74,HLA-DRB1,HLA-DPB1,HLA-DQB1,HLA-DPA1,HLA-DQA1,HLA-DOA,ATP1B1	1676	25	17206
MF	GO:0005096	GTPase activator activity	2.92	1.01e-05	5.26e-04	4.47e-04	RGS2,ARHGDIB,ARHGAP4,ARHGAP18,GMIP,VAV3,IQGAP1,SIPA1,ARHGAP25,TBC1D2,ARHGAP45,IQGAP2,ARHGAP9,ARHGAP30,NRP1,DOCK5,NCKAP1L,AGAP3,ARHGAP5,ARHGAP35,GARNL3,ACAP3,RAP1GAP2,SMAP1,STXBP5L,RGS6,ARHGAP32,ARHGAP10,DAB2IP,SRGAP3,RANGAP1,RGS8,THY1,AGAP1,MTSS2,PLCB1,LOC105372522,GIT1,EVI5L,RGS4,CHN1,ARHGDIG,ARHGAP33,TBC1D3,TBC1D3L,RGS5,ADGRB3,AGAP2,RAP1GAP,RGS7,CHN2	1676	267	17206
MF	GO:0097110	scaffold protein binding	1.13	1.08e-05	5.34e-04	4.53e-04	CD163,TREM2,KRT18,SYK,PSAP,MAP3K7,LYN,GRID2,LRP4,CIT,KCNH2,CACNA1H,CACNA1G,DLG4,NLGN4X,HOMER1,SHANK3,ADCY5,SHANK1	1676	66	17206
MF	GO:0044325	transmembrane transporter binding	1.73	1.20e-05	5.51e-04	4.68e-04	PYCARD,CIB1,FMR1,LYN,YWHAZ,AKAP6,ANK3,SLC8A1,ABCC9,HTT,TCAF1,SCN3B,KCNC2,CALM3,KCNAB1,RIMS3,SRI,YWHAH,KCNH1,SNTA1,ABCC8,HOMER1,ANK2,CALM1,PKD1,RIMS2,FGF12,STX1A,RIMS1	1676	128	17206
MF	GO:0005543	phospholipid binding	4.42	1.22e-05	5.51e-04	4.68e-04	JCHAIN,TREM2,FCGR3B,ANXA9,NCF4,BTK,ANXA2,APOC1,NCF1,DPEP1,SDCBP,MYO1G,CD300A,THBS1,ANXA1,NUP62CL,DYSF,IQGAP1,PLEKHF2,PLCB2,ABCA1,FABP1,PSAP,IQGAP2,ARHGAP9,PLEKHA4,TPP1,MYOF,PFN1,ABCG1,DENND1A,ITPR1,EPN2,ARHGAP35,OSBPL1A,GAP43,BBS5,OBSCN,RAPGEF6,SYT16,ARHGAP32,DAB2IP,AMPH,SGIP1,LANCL2,NUP35,MCF2L,THY1,CPNE5,DOC2A,AGAP1,MTSS2,AMER3,PLCB1,LOC105372522,KCNH1,CPNE6,PCLO,BAIAP3,ARHGAP33,PITPNM2,UNC13A,…	1676	462	17206
MF	GO:0005216	ion channel activity	4.24	1.30e-05	5.65e-04	4.80e-04	CLIC1,ANXA9,CATSPER3,ANXA2,ORAI3,PIEZO2,TMC8,KCNK6,PIEZO1,KCNMA1,SLC12A5,ITPR1,SCN8A,CACNA1A,CACNG8,LRRC8C,KCNA2,ABCC9,GRID2,GRIA4,CDK5,GRIN2B,SCN3B,RYR3,TMC1,KCNJ6,GRIK1,CACNA1I,KCNH7,KCNQ3,KCNC2,KCNH2,SHROOM2,SLC17A7,GABRD,ANO4,CACNA1H,GABRB2,GABRA1,KCNN1,CACNA1G,GPR89B,KCNAB1,CACNA1E,CHRNA4,CACNB1,KCNJ9,CACNA2D3,KCNH1,KCNN2,NALCN,ABCC8,KCNIP3,KCNF1,PKD1,KCNT1,SCN2A,CACNA2D2,NCS1,RYR2,CACNG3,GA…	1676	439	17206
MF	GO:0005178	integrin binding	1.97	1.46e-05	6.07e-04	5.16e-04	COL3A1,SPP1,LCP1,ICAM3,COL5A1,GPNMB,FERMT3,ICAM1,FN1,CCN2,EGFL6,ITGAX,CCN1,SYK,THBS1,ITGAM,ITGB2,LAMB1,MMP14,ITGAL,FBN1,TGFBI,ADAM9,LYN,ITGB1,PRKCA,TLN2,PTN,CX3CL1,THY1,PTK2,ICAM5,ADAM11	1676	156	17206
MF	GO:0005539	glycosaminoglycan binding	2.57	1.94e-05	7.78e-04	6.61e-04	CXCL8,POSTN,JCHAIN,ITIH2,COL5A1,GPNMB,ELANE,TREM2,TGFBR2,FN1,SELL,CCN2,PCOLCE,THBS2,PTPRC,PF4,LTF,STAB1,LTBP2,PF4V1,BSPH1,TNFAIP6,CCN1,THBS1,CD44,HABP2,CCDC80,CRISPLD2,DCN,FBN1,NRP1,GNS,VCAN,VEGFA,PTPRS,BCAN,PTN,NELL1,APLP1,SLIT1,PODXL2,NCAN,NELL2	1676	229	17206
MF	GO:0019905	syntaxin binding	1.13	3.36e-05	1.29e-03	1.10e-03	VAMP8,ABCA1,STX10,CACNA1A,NAPB,STXBP5L,SNPH,SYBU,NSF,STXBP1,BAIAP3,UNC13A,SYT7,CPLX1,UNC13C,SYT1,CPLX2,SNAP25,STXBP2	1676	71	17206
MF	GO:0005262	calcium channel activity	1.55	4.06e-05	1.45e-03	1.24e-03	ANXA9,CATSPER3,ANXA2,ORAI3,ITPR1,CACNA1A,CACNG8,CDK5,GRIN2B,RYR3,TMC1,CACNA1I,CACNA1H,CACNA1G,CACNA1E,CACNB1,CACNA2D3,PKD1,CACNA2D2,NCS1,RYR2,CACNG3,CACNA1B,TSPOAP1,GRIN1,NALF1	1676	116	17206
MF	GO:0008179	adenylate cyclase binding	0.42	4.19e-05	1.45e-03	1.24e-03	CAP1,AKAP6,ADCY2,CALM3,CALM1,ADCY5,CAP2	1676	12	17206
MF	GO:0099186	structural constituent of postsynapse	0.42	4.19e-05	1.45e-03	1.24e-03	NEFH,DNM3,SHANK2,DLG4,HOMER1,INA,NEFL	1676	12	17206
MF	GO:0000149	SNARE binding	1.49	4.43e-05	1.49e-03	1.27e-03	TNFAIP2,VAMP8,ABCA1,EXOC3,STX10,CACNA1A,NAPB,STXBP5L,SNPH,SYBU,NSF,STXBP1,BAIAP3,UNC13A,STX1B,SYT7,SYT13,CPLX1,UNC13C,SNAP91,STX1A,SYT1,CPLX2,SNAP25,STXBP2	1676	110	17206
MF	GO:0017075	syntaxin-1 binding	0.54	4.79e-05	1.56e-03	1.32e-03	SNPH,SYBU,NSF,STXBP1,UNC13A,UNC13C,SYT1,SNAP25,STXBP2	1676	20	17206
MF	GO:0042277	peptide binding	3.04	6.79e-05	2.06e-03	1.75e-03	HLA-DRB5,HLA-DRA,CD14,C1QA,CD74,HLA-C,HLA-DRB1,HLA-B,SLC40A1,HLA-DPB1,TAP2,NLRP6,TREM2,HLA-DQB1,GALR2,GCGR,HLA-A,HCRTR1,HLA-DPA1,HLA-DQA1,ANPEP,CMKLR1,NFKBIA,ITGAM,ITGB2,HLA-E,MSR1,TPP1,CAT,APBA1,CACNA1A,FBXO2,ITM2C,GRIA4,POM121,GRIN2B,CLSTN3,GPRASP2,ARMCX5-GPRASP2,OPRD1,PIK3R1,APBA2,MAPK8IP2,PFDN2,APBB1,CLSTN1,TRHDE,ATP1A3,CACNA1B,DLGAP3,GRIA2,GRIN1	1676	302	17206
MF	GO:0015267	channel activity	4.42	6.85e-05	2.06e-03	1.75e-03	AQP9,CLIC1,ANXA9,CATSPER3,ANXA2,CYBB,ORAI3,AQP12A,PIEZO2,TMC8,KCNK6,PIEZO1,KCNMA1,SLC12A5,ITPR1,SCN8A,CACNA1A,CACNG8,LRRC8C,KCNA2,ABCC9,GRID2,GRIA4,CDK5,GRIN2B,SCN3B,RYR3,TMC1,KCNJ6,GRIK1,CACNA1I,KCNH7,KCNQ3,KCNC2,KCNH2,SHROOM2,SLC17A7,GABRD,ANO4,CACNA1H,GABRB2,GABRA1,KCNN1,CACNA1G,GPR89B,KCNAB1,CACNA1E,CHRNA4,CACNB1,KCNJ9,CACNA2D3,KCNH1,KCNN2,NALCN,ABCC8,KCNIP3,KCNF1,PKD1,KCNT1,SCN2A,CACNA2D2,NC…	1676	486	17206
MF	GO:0043394	proteoglycan binding	0.72	6.93e-05	2.06e-03	1.75e-03	CTSS,COL5A1,GPNMB,FN1,PTPRC,CTSB,CTSL,SDCBP,THBS1,NID1,PTPRS,SLIT1	1676	35	17206
MF	GO:0022803	passive transmembrane transporter activity	4.42	7.32e-05	2.12e-03	1.80e-03	AQP9,CLIC1,ANXA9,CATSPER3,ANXA2,CYBB,ORAI3,AQP12A,PIEZO2,TMC8,KCNK6,PIEZO1,KCNMA1,SLC12A5,ITPR1,SCN8A,CACNA1A,CACNG8,LRRC8C,KCNA2,ABCC9,GRID2,GRIA4,CDK5,GRIN2B,SCN3B,RYR3,TMC1,KCNJ6,GRIK1,CACNA1I,KCNH7,KCNQ3,KCNC2,KCNH2,SHROOM2,SLC17A7,GABRD,ANO4,CACNA1H,GABRB2,GABRA1,KCNN1,CACNA1G,GPR89B,KCNAB1,CACNA1E,CHRNA4,CACNB1,KCNJ9,CACNA2D3,KCNH1,KCNN2,NALCN,ABCC8,KCNIP3,KCNF1,PKD1,KCNT1,SCN2A,CACNA2D2,NC…	1676	487	17206
MF	GO:0030507	spectrin binding	0.6	9.21e-05	2.59e-03	2.20e-03	PTPRC,ANK3,CAMSAP2,KIF3A,ANK2,PTPRN,ADD2,DYNC1I1,SPTBN4,DMTN	1676	26	17206
MF	GO:0033218	amide binding	3.58	9.47e-05	2.60e-03	2.21e-03	HLA-DRB5,HLA-DRA,CD14,C1QA,CD74,HLA-C,HLA-DRB1,HLA-B,SLC40A1,HLA-DPB1,TAP2,NLRP6,TREM2,HLA-DQB1,GALR2,GCGR,HLA-A,HCRTR1,HLA-DPA1,HLA-DQA1,ANPEP,CMKLR1,NFKBIA,MTHFS,ITGAM,ITGB2,PSAP,HLA-E,FKBP5,MSR1,MAP1LC3B,TPP1,CAT,FKBP10,APBA1,CACNA1A,PANK1,FBXO2,ITM2C,GRIA4,POM121,GRIN2B,CLSTN3,GPRASP2,ARMCX5-GPRASP2,OPRD1,PIK3R1,CLIP3,APBA2,MAPK8IP2,PFDN2,ACOT7,APBB1,CLSTN1,ACBD7,TRHDE,ATP1A3,CACNA1B,DLGAP3,G…	1676	377	17206
MF	GO:0017124	SH3 domain binding	1.55	1.15e-04	3.07e-03	2.61e-03	WAS,CYBA,PTPN6,NCF1,HCLS1,ABI3,WIPF1,ADAM9,LYN,ABI2,REPS1,SYNJ1,DTX1,DNAJC6,SHANK2,DAB2IP,FUT8,SGIP1,CIT,SOCS7,SHANK3,MAPT,DOCK3,PAK3,KHDRBS2,SHANK1	1676	123	17206
MF	GO:0023023	MHC protein complex binding	0.66	1.85e-04	4.73e-03	4.01e-03	HLA-DRB5,HLA-DRA,B2M,CD74,HLA-DRB1,HLA-DPB1,HLA-DQB1,HLA-DPA1,HLA-DQA1,HLA-DOA,ATP1B1	1676	33	17206
MF	GO:0004857	enzyme inhibitor activity	3.46	1.86e-04	4.73e-03	4.01e-03	TIMP1,COL6A3,SERPINA1,ITIH2,RARRES1,TXNIP,SCGB1A1,SERPINE1,SLPI,RGS2,ANXA9,SPINK13,GCHFR,ANXA2,LTF,WFDC9,APOC1,RPS6KA1,CDKN2A,AVP,DPEP1,SERPINB3,PPP1R14B,SPINK6,CST4,WFDC11,ANXA1,TFPI2,IQGAP1,CIB1,SOCS3,SERPINA3,IQGAP2,SERPING1,TMBIM6,LMTK2,ENSA,PPP1R12B,PHACTR1,ADGRV1,CAMK2N2,YWHAG,CIT,PTN,ELFN2,SCG5,PRKAR2B,MT3,GPS2,PPP1R26,PPP1R1A,MAPK8IP1,PPP1R1B,SERPINI1,PRKAR1B,CAMK2N1,PHACTR3,SNCB	1676	370	17206
MF	GO:0031267	small GTPase binding	2.68	2.62e-04	6.37e-03	5.41e-03	WAS,NCF2,ARHGDIB,YIPF1,IQGAP1,CIB1,ABCA1,IQGAP2,FGD3,PFN1,DOCK5,YBX3,RASSF5,KIF3B,MYCBP2,ABI2,RUSC2,MICAL3,RAPGEF6,PAK1,RGP1,RANGAP1,ROCK2,WASF1,STRIP1,KIF3A,EXPH5,MYO5A,RAB11FIP4,MTSS2,CYFIP2,GAS8,RIMS3,RAB11FIP2,ITPKA,GIT1,MYRIP,EVI5L,DENND5B,RIMS2,DOCK3,PAK3,RAP1GAP,RAPGEF4,RIMS1	1676	271	17206
MF	GO:0060090	molecular adaptor activity	4.24	2.63e-04	6.37e-03	5.41e-03	COL1A2,JCHAIN,CXCR4,SPI1,PRDX4,VAMP8,NLRP6,TGFBR2,PSMG2,SDCBP,XRCC4,IQGAP1,SUN5,CIB1,FMR1,AR,NCOA3,STX10,COL14A1,STAT3,AKAP6,HOMER2,ABI2,NEFH,SEPTIN7,ANK3,MICAL3,NAPB,RB1CC1,FRS2,PCNT,BTRC,FBXW7,CUL1,MAGI2,SUN1,SHANK2,NMNAT2,DAB2IP,PAK1,FRMD4A,PIK3R1,TRIM17,FEM1C,OBSL1,ATP1B1,ATP1B2,GRIP2,COL11A2,MAP1A,MAPK8IP2,SEPTIN3,MAPK8IP1,PPP1R3C,HOMER1,DLGAP1,ANK2,SHANK3,ADD2,MAPT,STX1B,TNNT2,SYN1,SPTBN4,D…	1676	482	17206
MF	GO:0003823	antigen binding	0.89	2.70e-04	6.39e-03	5.43e-03	HLA-DRB5,HLA-DRA,JCHAIN,IGLL5,HLA-C,HLA-DRB1,HLA-B,HLA-DPB1,TAP2,HLA-DQB1,HLA-A,HLA-DPA1,HLA-DQA1,TGFB1,HLA-E	1676	57	17206
MF	GO:0048306	calcium-dependent protein binding	1.07	2.90e-04	6.73e-03	5.71e-03	S100A9,S100A8,S100A11,S100A12,S100A4,ANXA2,TNNC1,ANXA1,S100A6,WFS1,CALM3,NSMF,CALM1,SYN1,STX1A,SYT1,STMN2,SNAP25	1676	76	17206
MF	GO:0019894	kinesin binding	0.78	3.19e-04	7.08e-03	6.02e-03	KLC1,NEFH,KCNA2,CLSTN3,KIF1B,STAU2,SYBU,DLG4,MAPK8IP2,MAPK8IP1,CLSTN1,ATCAY,KIF5A	1676	46	17206
MF	GO:0003924	GTPase activity	3.04	3.20e-04	7.08e-03	6.02e-03	RAB32,ARL14,RGS2,ARHGDIB,TUBB6,RHOD,RGS19,RAC2,IRGC,RAB38,RHOG,GBP3,GBP2,RAB13,GNAI2,SEPTIN7,AGAP3,ARHGAP5,RABL6,ARF3,RAB6A,ARHGAP35,RAP2A,DNM3,RAB30,RGS6,MRAS,RAB3C,RGS8,HRAS,AGAP1,RNF112,RHOBTB2,RAB15,RAB40C,GNAZ,GNAO1,DNM1,SEPTIN3,GNG3,RGS4,RGS5,RAB6B,DIRAS2,TUBB2A,AGAP2,RAP1GAP,RAB3A,RGS7,SEPTIN5,EEF1A2	1676	321	17206
MF	GO:0019829	ATPase-coupled cation transmembrane transporter activity	0.84	3.31e-04	7.19e-03	6.11e-03	TCIRG1,ATP6V0E1,ATP7B,ABCC9,ATP6V1D,ATP6V1E1,ATP1B1,ATP6V0E2,ABCC8,ATP6V1G2,ATP1A3,ATP2B3,ATP1A2,ATP2B2	1676	52	17206
MF	GO:0030020	extracellular matrix structural constituent conferring tensile strength	0.72	3.78e-04	8.03e-03	6.82e-03	COL3A1,COL1A1,COL1A2,COL6A3,COL5A1,COL6A2,COL15A1,COL5A2,COL6A1,COL14A1,COL11A2,COL24A1	1676	41	17206
MF	GO:0004859	phospholipase inhibitor activity	0.36	4.66e-04	9.71e-03	8.25e-03	SCGB1A1,ANXA9,ANXA2,APOC1,ANXA1,SNCB	1676	12	17206
