# Supplementary material for: Transcriptomic signatures of individual cell types in cerebral cavernous malformation
Source: Cell Commun Signal. 2024 Jan 9;22:23. doi: 10.1186/s12964-023-01301-2 (PMC10775676; doi:10.1186/s12964-023-01301-2)
Supplement: Supplementary file 3 — Additional file 2: Table S2 - Table S9. [file 12964_2023_1301_MOESM2_ESM.zip › suppl tables/Table S8_KEGG pathway results for all the cell types.xlsx]

## Sheet: Endothelial
Table S8a. 26 KEGG pathways idendtified in CCM lesional endothelial cell (p<0.01, FDR corrected)
KEGG ID	Term	Set percentage	PValue	P_FDR	QValue	Genes	Set Total	Pop Hits	Pop Total
hsa03010	Ribosome	9.41	1.89e-13	5.11e-11	4.72e-11	RPL36AL,RPL17-C18orf32,MRPL33,RPS21,MRPL12,RPLP2,RPS15,RPL13,RPL7A,RPS4X,RPL36,RPS12,RPL3,RPS2,FAU,RPS3,RPL19,RPL13A,RPS27A,RPLP1,RPL7,RPL10,RPS8,RPL4,RPS9,RPSA,RPS14	287	133	7824
hsa05171	Coronavirus disease - COVID-19	11.15	2.37e-11	3.20e-09	2.96e-09	RPL36AL,RPL17-C18orf32,C1QC,RPS21,VWF,CFD,SELP,RPLP2,RPS15,RPL13,RPL7A,RPS4X,RPL36,IRAK1,RPS12,RPL3,RPS2,FAU,RPS3,RPL19,RPL13A,RPS27A,RPLP1,RPL7,RPL10,IRF3,RPS8,TAB2,RPL4,RPS9,RPSA,RPS14	287	224	7824
hsa04512	ECM-receptor interaction	5.92	1.43e-08	1.29e-06	1.19e-06	COL1A1,COL6A1,COL4A1,SPP1,COL4A2,LAMB1,HSPG2,COL1A2,RELN,VWF,COL6A2,COL6A3,LAMC1,THBS1,ITGA6,LAMA4,LAMA3	287	88	7824
hsa04510	Focal adhesion	8.36	2.84e-07	1.91e-05	1.77e-05	COL1A1,COL6A1,COL4A1,SPP1,COL4A2,LAMB1,COL1A2,RELN,VWF,COL6A2,RHOA,FLNA,COL6A3,ACTB,PARVG,LAMC1,THBS1,ITGA6,ACTG1,MYL12A,TLN1,LAMA4,CTNNB1,LAMA3	287	201	7824
hsa04974	Protein digestion and absorption	5.23	3.52e-06	1.90e-04	1.75e-04	COL3A1,COL1A1,COL6A1,COL4A1,COL15A1,COL4A2,COL5A1,COL5A2,COL1A2,COL6A2,COL6A3,COL10A1,COL20A1,PRSS2,PRSS1	287	101	7824
hsa04611	Platelet activation	4.88	1.68e-04	7.55e-03	6.97e-03	COL3A1,COL1A1,VAMP8,COL1A2,FERMT3,VWF,RHOA,PLCB2,ACTB,PIK3R6,GNA13,ACTG1,MYL12A,TLN1	287	124	7824

## Sheet: Pericyte
Table S8b. 30 KEGG pathways idendtified in CCM lesional pericyte (p<0.01, FDR corrected)
KEGG ID	Term	Set percentage	PValue	P_FDR	QValue	Genes	Set Total	Pop Hits	Pop Total
hsa04145	Phagosome	6.14	2.34e-09	3.13e-07	2.56e-07	THBS2,HLA-DRB5,HLA-DRA,CTSL,HLA-DRB1,C1R,THBS1,HLA-DQB1,CD14,HLA-DPB1,CYBA,TCIRG1,HLA-C,HLA-A,MSR1,RAB5A,HLA-B,THBS3,ATP6V1G1,CALR,TUBB,CANX,ITGB1,HLA-E,ACTB,TUBB6,MRC2,ATP6V1G2,ATP6V0D2,DYNC1I1,TUBB4A	505	146	7824
hsa04612	Antigen processing and presentation	3.96	2.71e-09	3.13e-07	2.56e-07	HLA-DRB5,HLA-DRA,CTSL,HLA-DRB1,HLA-DQB1,CD74,CTSB,HLA-DPB1,HLA-C,HLA-A,HSPA5,IFI30,HLA-B,PDIA3,CALR,CANX,LGMN,HLA-E,B2M,CD4	505	66	7824
hsa04974	Protein digestion and absorption	4.95	3.12e-09	3.13e-07	2.56e-07	COL3A1,COL1A1,COL6A3,COL5A1,COL1A2,COL5A2,COL6A1,COL4A1,COL15A1,COL6A2,COL12A1,COL4A2,COL14A1,COL11A1,COL7A1,COL16A1,COL13A1,COL18A1,SLC8A1,ATP1A3,COL4A4,SLC8A2,COL9A3,COL4A3,ATP1A2	505	101	7824
hsa04512	ECM-receptor interaction	4.36	2.30e-08	1.73e-06	1.41e-06	COL1A1,COL6A3,THBS2,COL1A2,SPP1,LAMB1,FN1,COL6A1,COL4A1,THBS1,COL6A2,RELN,COL4A2,HSPG2,LAMA4,THBS3,LAMC1,ITGB1,TNC,COL4A4,COL9A3,COL4A3	505	88	7824
hsa04141	Protein processing in endoplasmic reticulum	5.74	8.77e-07	5.28e-05	4.32e-05	XBP1,RRBP1,DDOST,TXNDC5,PDIA4,P4HB,CKAP4,SEC13,HSP90B1,HSPA5,PDIA3,BCAP31,MAP3K5,OS9,CALR,RPN2,MAN1A1,CANX,PDIA6,SEC24D,PRKCSH,LMAN1,RAD23B,SSR3,SIL1,VCP,CAPN2,RPN1,WFS1	505	168	7824
hsa04510	Focal adhesion	6.14	4.43e-06	2.22e-04	1.82e-04	COL1A1,COL6A3,THBS2,COL1A2,SPP1,LAMB1,FN1,COL6A1,COL4A1,THBS1,COL6A2,RELN,COL4A2,VEGFA,LAMA4,PPP1CC,THBS3,RHOA,LAMC1,PDGFRA,TLN1,ITGB1,TNC,ZYX,ACTB,MYL12A,CAPN2,CTNNB1,COL4A4,COL9A3,COL4A3	505	201	7824
hsa04721	Synaptic vesicle cycle	3.37	5.85e-06	2.51e-04	2.06e-04	TCIRG1,ATP6V1G1,SLC17A7,SLC6A11,ATP6V1G2,DNM3,ATP6V0D2,RAB3A,STX1A,SNAP25,CPLX1,SYT1,SLC6A13,CACNA1B,SLC6A1,CPLX2,SLC6A12	505	77	7824
hsa05171	Coronavirus disease - COVID-19	6.34	1.59e-05	5.99e-04	4.90e-04	C4A,C1S,C1R,C7,C4B,RPL13,C1QB,IRF3,RPS28,C1QC,RPL7A,CFD,SYK,RPS2,RPS15,RPS19,RPL27,RPL10A,RPLP1,RPLP2,RPL17,RPS3,RPL18,RPL13A,RPL3,RPS14,RPS8,RPS9,RPL18A,TAB2,RPL4,NRP1	505	224	7824
hsa05165	Human papillomavirus infection	8.12	2.15e-05	7.21e-04	5.90e-04	COL1A1,COL6A3,THBS2,COL1A2,SPP1,LAMB1,FN1,COL6A1,COL4A1,THBS1,COL6A2,RELN,COL4A2,VEGFA,PKM,IRF3,TCIRG1,HLA-C,HLA-A,LAMA4,HLA-B,BCAP31,FZD8,THBS3,ATP6V1G1,LAMC1,PPP2R2C,ITGB1,TNC,HLA-E,CTNNB1,PPP2CB,IRF1,ATP6V1G2,APC,COL4A4,PARD6G,ATP6V0D2,FZD9,COL9A3,COL4A3	505	324	7824
hsa05330	Allograft rejection	1.98	4.85e-05	1.46e-03	1.19e-03	HLA-DRB5,HLA-DRA,HLA-DRB1,HLA-DQB1,HLA-DPB1,HLA-C,HLA-A,PRF1,HLA-B,HLA-E	505	35	7824
hsa05322	Systemic lupus erythematosus	3.76	5.95e-05	1.63e-03	1.33e-03	C4A,HLA-DRB5,HLA-DRA,C1S,HLA-DRB1,C1R,C7,HLA-DQB1,C4B,H2AC20,C1QB,H3C2,H4C12,H2AC12,HLA-DPB1,H4C2,C1QC,H2BC12,MACROH2A1	505	109	7824
hsa05332	Graft-versus-host disease	1.98	1.05e-04	2.55e-03	2.08e-03	HLA-DRB5,HLA-DRA,HLA-DRB1,HLA-DQB1,HLA-DPB1,HLA-C,HLA-A,PRF1,HLA-B,HLA-E	505	38	7824
hsa03010	Ribosome	4.16	1.10e-04	2.55e-03	2.08e-03	RPL13,RPS28,MRPS18A,RPL7A,RPS2,RPS15,RPS19,RPL27,RPL10A,RPLP1,RPLP2,RPL17,RPS3,RPL18,RPL13A,RPL3,RPS14,RPS8,RPS9,RPL18A,RPL4	505	133	7824
hsa04611	Platelet activation	3.96	1.18e-04	2.55e-03	2.08e-03	COL3A1,COL1A1,COL1A2,FERMT3,VAMP8,PLCB2,BTK,PPP1CC,SYK,PLA2G4A,RHOA,TLN1,GNAI2,ITGB1,ACTB,MYL12A,ADCY5,PLA2G4B,PLA2G4F,PLCB4	505	124	7824
hsa04940	Type I diabetes mellitus	1.98	1.67e-04	3.35e-03	2.74e-03	HLA-DRB5,HLA-DRA,HLA-DRB1,HLA-DQB1,HLA-DPB1,HLA-C,HLA-A,PRF1,HLA-B,HLA-E	505	40	7824
hsa05416	Viral myocarditis	2.38	2.24e-04	4.21e-03	3.44e-03	HLA-DRB5,HLA-DRA,HLA-DRB1,HLA-DQB1,HLA-DPB1,HLA-C,HLA-A,EIF4G1,PRF1,HLA-B,HLA-E,ACTB	505	57	7824
hsa05320	Autoimmune thyroid disease	1.98	4.69e-04	8.31e-03	6.80e-03	HLA-DRB5,HLA-DRA,HLA-DRB1,HLA-DQB1,HLA-DPB1,HLA-C,HLA-A,PRF1,HLA-B,HLA-E	505	45	7824
hsa04728	Dopaminergic synapse	3.76	5.19e-04	8.69e-03	7.11e-03	PLCB2,PPP1CC,CAMK2D,GNAI2,PPP2R2C,COMT,GNG12,PPP2CB,GNB1,ADCY5,DRD5,GRIA1,DRD2,KCNJ9,KIF5C,CACNA1B,PLCB4,CAMK2A,KIF5A	505	128	7824
hsa05146	Amoebiasis	3.17	6.12e-04	9.69e-03	7.93e-03	COL3A1,COL1A1,COL1A2,LAMB1,FN1,COL4A1,PLCB2,COL4A2,CD14,LAMA4,RAB5A,LAMC1,IL1R1,COL4A4,PLCB4,COL4A3	505	100	7824

## Sheet: Neuroglia
Table S8c. 112 KEGG pathways idendtified in CCM lesional neuroglia (p<0.01, FDR corrected)
KEGG ID	Term	Set percentage	PValue	P_FDR	QValue	Genes	Set Total	Pop Hits	Pop Total
hsa05140	Leishmaniasis	3.66	8.32e-12	2.68e-09	1.57e-09	HLA-DRB5,HLA-DRA,CYBA,FCGR3A,HLA-DRB1,HLA-DPB1,FCGR3B,HLA-DQB1,PTPN6,NCF2,NCF4,HLA-DPA1,CYBB,HLA-DQA1,FOS,NCF1,TGFB1,NFKBIA,IFNGR1,FCGR2A,ITGAM,ITGB2,MYD88,HLA-DOA,CR1,MAP3K7,ITGB1,MAPK12,PRKCB,EEF1A2	820	73	7824
hsa04145	Phagosome	5.37	3.48e-11	5.60e-09	3.28e-09	HLA-DRB5,HLA-DRA,CD14,CTSS,CYBA,FCGR3A,HLA-C,HLA-DRB1,HLA-B,HLA-DPB1,TAP2,FCGR3B,HLA-DQB1,NCF2,NCF4,HLA-A,THBS2,TUBB6,COLEC11,HLA-DPA1,CYBB,HLA-DQA1,NCF1,LAMP2,CTSL,TCIRG1,ATP6V0E1,FCGR2A,THBS1,ITGAM,ITGB2,HLA-DOA,HLA-E,MSR1,CORO1A,C1R,MRC2,ITGB1,ATP6V1D,ATP6V1E1,ATP6V0E2,ATP6V1G2,DYNC1I1,TUBB2A	820	146	7824
hsa04670	Leukocyte transendothelial migration	4.51	9.16e-11	9.83e-09	5.75e-09	MMP9,CXCR4,CYBA,ICAM1,NCF2,NCF4,CYBB,NCF1,MMP2,VAV3,PIK3CD,ITGAM,RAC2,CLDN20,ITGB2,SIPA1,MYL7,ITGAL,MYL12A,PECAM1,MSN,RASSF5,ITGB1,GNAI2,PRKCA,ARHGAP5,ARHGAP35,MAPK12,PIK3R1,ROCK2,THY1,CTNNA3,PTK2,CTNNA2,PRKCB,PIK3R2,RAPGEF4	820	113	7824
hsa04713	Circadian entrainment	4.02	1.65e-10	1.32e-08	7.75e-09	FOS,PLCB2,GNAI2,ITPR1,PRKCA,GNG7,CAMK2G,GRIA4,ADCY2,GRIN2B,RYR3,KCNJ6,CACNA1I,CACNA1H,CALM3,GNG4,CACNA1G,PER3,GUCY1B1,PLCB1,KCNJ9,GNAO1,ADCY8,GNG3,CALM1,PRKCB,ADCY5,ADCY1,RYR2,CAMK2B,GRIA2,GRIN1,CAMK2A	820	95	7824
hsa05150	Staphylococcus aureus infection	3.66	7.23e-10	4.61e-08	2.70e-08	HLA-DRB5,HLA-DRA,DEFA3,C1QA,FPR1,FCGR3A,C1S,HLA-DRB1,DEFA1,HLA-DPB1,CFD,ICAM1,CAMP,FCGR3B,HLA-DQB1,C1QC,KRT20,HLA-DPA1,HLA-DQA1,KRT18,C1QB,SELPLG,C5AR1,FCGR2A,ITGAM,ITGB2,HLA-DOA,ITGAL,CFI,C1R	820	85	7824
hsa04514	Cell adhesion molecules	5.24	8.63e-10	4.61e-08	2.70e-08	HLA-DRB5,HLA-DRA,HLA-C,HLA-DRB1,ICAM3,HLA-B,HLA-DPB1,ICAM1,HLA-DQB1,CD8B,SELL,HLA-A,PTPRC,HLA-DPA1,HLA-DQA1,SELPLG,SIGLEC1,CD58,ITGAM,VSIR,CLDN20,ITGB2,HLA-DOA,HLA-E,ITGAL,PECAM1,SDC2,ITGB1,VCAN,PTPRS,NRXN2,NRXN1,NLGN2,NCAM2,NCAM1,CNTN1,NEGR1,L1CAM,PTPRD,CD8B2,NLGN4X,CNTNAP2,LRRC4B	820	154	7824
hsa05323	Rheumatoid arthritis	3.66	1.00e-09	4.61e-08	2.70e-08	CXCL8,HLA-DRB5,HLA-DRA,CXCL1,HLA-DRB1,IL6,ACP5,HLA-DPB1,ICAM1,IL23A,HLA-DQB1,CCL5,HLA-DPA1,HLA-DQA1,FOS,TGFB1,TNFSF13B,CTSL,TCIRG1,ATP6V0E1,CCL20,TNFSF13,ITGB2,HLA-DOA,ITGAL,VEGFA,ATP6V1D,ATP6V1E1,ATP6V0E2,ATP6V1G2	820	86	7824
hsa04721	Synaptic vesicle cycle	3.41	1.22e-09	4.92e-08	2.88e-08	TCIRG1,ATP6V0E1,CACNA1A,DNM3,ATP6V1D,ATP6V1E1,SLC6A1,SLC17A7,SLC32A1,ATP6V0E2,NSF,DNM1,SLC6A7,ATP6V1G2,STXBP1,SLC6A12,UNC13A,STX1B,SLC1A2,CPLX1,UNC13C,CACNA1B,STX1A,RAB3A,SYT1,CPLX2,SNAP25,RIMS1	820	77	7824
hsa04911	Insulin secretion	3.54	3.45e-09	1.15e-07	6.72e-08	PLCB2,GIP,KCNMA1,PRKCA,CHRM3,CAMK2G,ADCY2,KCNN1,ATP1B1,ATP1B2,PLCB1,KCNN2,ABCC8,ADCY8,PCLO,PRKCB,RIMS2,ADCY5,ADCY1,RYR2,ATP1A3,ATP1A2,CAMK2B,CCK,STX1A,RAB3A,RAPGEF4,CAMK2A,SNAP25	820	85	7824
hsa04612	Antigen processing and presentation	3.05	3.56e-09	1.15e-07	6.72e-08	IFI30,HLA-DRB5,HLA-DRA,HSPA1B,CTSS,HSPA1L,B2M,CD74,HLA-C,HLA-DRB1,HLA-B,HLA-DPB1,TAP2,HLA-DQB1,CD8B,HLA-A,HSPA1A,HLA-DPA1,HLA-DQA1,CTSB,LGMN,CTSL,HLA-DOA,HLA-E,CD8B2	820	66	7824
hsa04613	Neutrophil extracellular trap formation	5.12	2.72e-08	7.98e-07	4.67e-07	H3C1,FPR1,CYBA,FCGR3A,ELANE,AQP9,CAMP,FCGR3B,PADI4,NCF2,H3C12,H2AC4,NCF4,H3C11,CYBB,NCF1,H2AC14,H3C2,H2AB1,SELPLG,H3C7,C5AR1,FCGR2A,SYK,PIK3CD,ITGAM,RAC2,ITGB2,PLCB2,H2BC5,TLR7,CR1,ITGAL,H4C8,MAP3K7,PRKCA,MAPK12,AKT3,PIK3R1,PLCB1,PRKCB,PIK3R2	820	165	7824
hsa04727	GABAergic synapse	3.41	3.68e-08	9.87e-07	5.77e-07	GABARAP,GNAI2,SLC12A5,PRKCA,CACNA1A,GNG7,ADCY2,KCNJ6,SLC6A1,GABARAPL1,GABRD,GABRB2,GABRA1,GNG4,SLC32A1,ABAT,GABBR1,NSF,GNAO1,ADCY8,GNG3,PRKCB,GABBR2,SLC6A12,ADCY5,ADCY1,GABRA5,CACNA1B	820	88	7824
hsa04725	Cholinergic synapse	3.9	7.04e-08	1.74e-06	1.02e-06	FOS,PIK3CD,PIK3R5,PLCB2,GNAI2,ITPR1,PRKCA,CACNA1A,CHRM3,GNG7,CAMK2G,ADCY2,KCNJ6,AKT3,PIK3R1,KCNQ3,HRAS,GNG4,CHRNA4,PLCB1,GNAO1,ADCY8,GNG3,CAMK4,PRKCB,ADCY5,ADCY1,CAMK2B,CACNA1B,PIK3R2,KCNQ2,CAMK2A	820	112	7824
hsa05416	Viral myocarditis	2.56	1.13e-07	2.59e-06	1.52e-06	MYH7,HLA-DRB5,HLA-DRA,HLA-C,HLA-DRB1,HLA-B,HLA-DPB1,ICAM1,HLA-DQB1,HLA-A,HLA-DPA1,HLA-DQA1,CD55,RAC2,ITGB2,HLA-DOA,HLA-E,ITGAL,CYCS,SGCB,DMD	820	57	7824
hsa04929	GnRH secretion	2.68	1.70e-07	3.65e-06	2.14e-06	SPP1,GNRH1,PIK3CD,KISS1R,PLCB2,ITPR1,PRKCA,KCNJ6,AKT3,PIK3R1,CACNA1I,HRAS,CACNA1H,KCNN1,CACNA1G,GABBR1,PLCB1,KCNJ9,KCNN2,PRKCB,GABBR2,PIK3R2	820	63	7824
hsa04261	Adrenergic signaling in cardiomyocytes	4.63	2.09e-07	3.96e-06	2.32e-06	MYH7,ACTC1,TNNC1,PIK3R5,PLCB2,GNAI2,TPM4,PRKCA,CACNG8,SLC8A1,CAMK2G,ADCY2,MAPK12,AKT3,ADRB1,CALM3,ATP1B1,ATP1B2,CACNB1,PLCB1,CACNA2D3,ADCY8,PPP1R1A,CALM1,ADCY5,ADCY1,CACNA2D2,RYR2,ATP1A3,CACNG3,TNNT2,ATP2B3,ATP1A2,SLC8A2,CAMK2B,ATP2B2,RAPGEF4,CAMK2A	820	152	7824
hsa05417	Lipid and atherosclerosis	5.73	2.12e-07	3.96e-06	2.32e-06	CXCL8,MMP9,HSPA1B,CD14,PYCARD,CXCL1,HSPA1L,CYBA,IL6,ICAM1,NCF2,CCL5,NCF4,HSPA1A,CYBB,FOS,NCF1,NFKBIA,VAV3,IFNA5,PIK3CD,PLCB2,ABCA1,MYD88,MAP2K3,MAP3K7,NFE2L2,ABCG1,LYN,STAT3,ITPR1,PRKCA,CYCS,CAMK2G,MAPK12,AKT3,PIK3R1,ROCK2,HRAS,CALM3,MIB1,PLCB1,PTK2,CALM1,CAMK2B,PIK3R2,CAMK2A	820	208	7824
hsa04062	Chemokine signaling pathway	5.24	2.22e-07	3.96e-06	2.32e-06	CXCL8,CXCR4,WAS,CXCL1,HCK,CCL5,JAK3,XCL2,PF4,CXCR1,NCF1,PF4V1,NFKBIA,CCL20,CCR1,VAV3,PIK3CD,RAC2,PIK3R5,PLCB2,CXCL16,LYN,STAT3,GNAI2,GNG7,ADCY2,PAK1,AKT3,PIK3R1,ROCK2,CX3CL1,HRAS,GNG4,PLCB1,PTK2,ADCY8,GNG3,SHC3,PRKCB,ADCY5,ADCY1,PIK3R2,CCR10	820	183	7824
hsa05152	Tuberculosis	5	2.37e-07	4.02e-06	2.35e-06	LSP1,HLA-DRB5,HLA-DRA,CD14,CTSS,CD74,FCGR3A,HLA-DRB1,IL6,HLA-DPB1,CTSD,IL23A,CAMP,FCGR3B,HLA-DQB1,HLA-DPA1,HLA-DQA1,TGFB1,LAMP2,ITGAX,TCIRG1,IFNGR1,FCGR2A,SYK,IFNA5,ITGAM,ITGB2,MYD88,HLA-DOA,CR1,CORO1A,CEBPB,MRC2,CYCS,CAMK2G,MAPK12,AKT3,CALM3,CALM1,CAMK2B,CAMK2A	820	171	7824
hsa04925	Aldosterone synthesis and secretion	3.41	3.67e-07	5.91e-06	3.46e-06	PLCB2,ATF1,CAMK1D,ITPR1,PRKCA,CAMK2G,CAMK1,ADCY2,CACNA1I,CACNA1H,CALM3,ATP1B1,CACNA1G,ATP1B2,PLCB1,ADCY8,CAMK4,CALM1,PDE2A,PRKCB,ADCY5,ADCY1,ATP1A3,ATP2B3,ATP1A2,CAMK2B,ATP2B2,CAMK2A	820	97	7824
hsa04611	Platelet activation	3.9	8.97e-07	1.38e-05	8.05e-06	COL3A1,COL1A1,COL1A2,FERMT3,VAMP8,BTK,LCP2,GP9,FCGR2A,SYK,PIK3CD,PIK3R5,PLCB2,MYL12A,LYN,ITGB1,GNAI2,ITPR1,ARHGAP35,ADCY2,GP6,MAPK12,AKT3,PIK3R1,ROCK2,TLN2,GUCY1B1,PLCB1,ADCY8,ADCY5,ADCY1,PIK3R2	820	124	7824
hsa04724	Glutamatergic synapse	3.66	1.03e-06	1.51e-05	8.81e-06	PLCB2,GNAI2,ITPR1,HOMER2,PRKCA,CACNA1A,GNG7,GRIA4,ADCY2,GRIN2B,SHANK2,GRIK1,SLC17A7,GNG4,DLG4,PLCB1,GNAO1,ADCY8,GNG3,HOMER1,DLGAP1,PRKCB,SHANK3,ADCY5,ADCY1,SLC1A2,GRM5,SHANK1,GRIA2,GRIN1	820	113	7824
hsa05322	Systemic lupus erythematosus	3.54	1.48e-06	2.08e-05	1.21e-05	HLA-DRB5,HLA-DRA,C1QA,H3C1,FCGR3A,C1S,HLA-DRB1,HLA-DPB1,ELANE,FCGR3B,HLA-DQB1,H3C12,H2AC4,H3C11,C1QC,HLA-DPA1,HLA-DQA1,H2AC14,H3C2,H2AB1,C1QB,H3C7,FCGR2A,C7,H2BC5,HLA-DOA,H4C8,C1R,GRIN2B	820	109	7824
hsa04921	Oxytocin signaling pathway	4.39	1.77e-06	2.37e-05	1.39e-05	RGS2,FOS,PIK3R5,PLCB2,GNAI2,CAMK1D,MEF2C,PPP1R12B,ITPR1,PRKCA,CACNG8,CAMK2G,CAMK1,ADCY2,RYR3,KCNJ6,ROCK2,HRAS,CALM3,CACNB1,GUCY1B1,PLCB1,KCNJ9,CACNA2D3,GNAO1,ADCY8,CAMK4,CALM1,PRKCB,ADCY5,ADCY1,CACNA2D2,RYR2,CACNG3,CAMK2B,CAMK2A	820	152	7824
hsa05163	Human cytomegalovirus infection	5.61	1.95e-06	2.51e-05	1.47e-05	CXCL8,CXCR4,B2M,HLA-C,HLA-B,IL6,TAP2,CCL5,CDK4,HLA-A,CDKN2A,NFKBIA,PTGER2,CCR1,IFNA5,PIK3CD,RAC2,PLCB2,HLA-E,IL6R,VEGFA,STAT3,GNAI2,ITPR1,PRKCA,CYCS,GNG7,ADCY2,MAPK12,AKT3,PIK3R1,ROCK2,CX3CL1,HRAS,CALM3,GNG4,PLCB1,PTK2,GNAO1,ADCY8,GNG3,CALM1,PRKCB,ADCY5,ADCY1,PIK3R2	820	217	7824
hsa04970	Salivary secretion	3.05	2.68e-06	3.32e-05	1.95e-05	LYZ,CAMP,CST4,PLCB2,KCNMA1,ITPR1,PRKCA,CHRM3,ADCY2,RYR3,ADRB1,CALM3,ATP1B1,ATP1B2,GUCY1B1,PLCB1,ADCY8,CALM1,PRKCB,ADCY5,ADCY1,ATP1A3,ATP2B3,ATP1A2,ATP2B2	820	89	7824
hsa04926	Relaxin signaling pathway	3.78	3.31e-06	3.95e-05	2.31e-05	COL3A1,COL1A1,MMP9,COL1A2,TGFBR2,RLN3,FOS,TGFB1,MMP2,NFKBIA,PIK3CD,PLCB2,TGFBR1,VEGFA,GNAI2,PRKCA,GNG7,ADCY2,MAPK12,AKT3,PIK3R1,HRAS,GNG4,PLCB1,GNAO1,ADCY8,GNG3,SHC3,ADCY5,ADCY1,PIK3R2	820	125	7824
hsa04915	Estrogen signaling pathway	3.9	5.48e-06	6.09e-05	3.57e-05	MMP9,HSPA1B,HSPA1L,CTSD,HSPA1A,KRT20,FOS,MMP2,KRT18,PIK3CD,PLCB2,FKBP5,NCOA3,GNAI2,ITPR1,ADCY2,KCNJ6,AKT3,PIK3R1,HRAS,CALM3,GABBR1,PLCB1,KCNJ9,GNAO1,ADCY8,SHC3,CALM1,GABBR2,ADCY5,ADCY1,PIK3R2	820	134	7824
hsa04810	Regulation of actin cytoskeleton	5.61	5.49e-06	6.09e-05	3.57e-05	CXCR4,FN1,FGF8,ITGAX,ARPC1B,C7,VAV3,PIK3CD,ITGAM,RAC2,IQGAP1,ITGB2,MYL7,ITGAL,IQGAP2,FGD3,MYL12A,TMSB4X,PFN1,MSN,ITGB1,NCKAP1L,PPP1R12B,ABI2,ARHGAP35,CHRM3,PIP4K2B,MRAS,PAK1,AKT3,PIK3R1,PAK6,APC2,ROCK2,WASF1,HRAS,CYFIP2,PTK2,GIT1,ARHGEF4,MYH10,FGFR3,MYH11,PAK3,APC,PIK3R2	820	225	7824
hsa04940	Type I diabetes mellitus	1.83	5.77e-06	6.20e-05	3.63e-05	HLA-DRB5,HLA-DRA,HLA-C,HLA-DRB1,HLA-B,HLA-DPB1,HLA-DQB1,HLA-A,HLA-DPA1,HLA-DQA1,HLA-DOA,HLA-E,ICA1,PTPRN,PTPRN2	820	40	7824
hsa04015	Rap1 signaling pathway	5.24	7.28e-06	7.56e-05	4.42e-05	FPR1,FYB1,LCP2,FGF8,VAV3,THBS1,PIK3CD,ITGAM,RAC2,ITGB2,SIPA1,PLCB2,MAP2K3,ITGAL,PFN1,RASSF5,ITGB1,VEGFA,GNAI2,PRKCA,MAGI2,ADCY2,RAPGEF6,GRIN2B,MRAS,MAPK12,AKT3,PIK3R1,TLN2,HRAS,CALM3,PLCB1,GNAO1,ADCY8,FGFR3,CALM1,PRKCB,ADCY5,ADCY1,PIK3R2,RAP1GAP,RAPGEF4,GRIN1	820	207	7824
hsa04720	Long-term potentiation	2.44	7.61e-06	7.66e-05	4.48e-05	RPS6KA1,PLCB2,ITPR1,PRKCA,CAMK2G,GRIN2B,HRAS,CALM3,PLCB1,ADCY8,PPP1R1A,CAMK4,CALM1,PRKCB,ADCY1,CAMK2B,GRM5,GRIA2,GRIN1,CAMK2A	820	66	7824
hsa04933	AGE-RAGE signaling pathway in diabetic complications	3.17	8.13e-06	7.93e-05	4.64e-05	COL3A1,COL1A1,CXCL8,COL1A2,IL6,ICAM1,SERPINE1,TGFBR2,FN1,CDK4,CYBB,TGFB1,MMP2,PIK3CD,PLCB2,TGFBR1,VEGFA,STAT3,PRKCA,MAPK12,AKT3,PIK3R1,HRAS,PLCB1,PRKCB,PIK3R2	820	100	7824
hsa05032	Morphine addiction	2.93	1.13e-05	1.07e-04	6.27e-05	GNAI2,PRKCA,CACNA1A,GNG7,ADCY2,KCNJ6,PDE8B,GABRD,GABRB2,GABRA1,GNG4,SLC32A1,GABBR1,KCNJ9,GNAO1,ADCY8,GNG3,PDE2A,PRKCB,GABBR2,ADCY5,ADCY1,GABRA5,CACNA1B	820	90	7824
hsa04650	Natural killer cell mediated cytotoxicity	3.41	1.42e-05	1.29e-04	7.55e-05	TYROBP,FCGR3A,HLA-C,HLA-B,ICAM1,FCGR3B,PTPN6,HLA-A,LCP2,SH2D1A,IFNGR1,SYK,VAV3,IFNA5,PIK3CD,RAC2,HCST,ITGB2,RAET1L,HLA-E,ITGAL,PRKCA,PAK1,PIK3R1,HRAS,SHC3,PRKCB,PIK3R2	820	115	7824
hsa05145	Toxoplasmosis	3.29	1.44e-05	1.29e-04	7.55e-05	HLA-DRB5,HLA-DRA,HSPA1B,HSPA1L,HLA-DRB1,HLA-DPB1,HLA-DQB1,HSPA1A,HLA-DPA1,HLA-DQA1,TGFB1,NFKBIA,ALOX5,IFNGR1,PIK3R5,MYD88,HLA-DOA,LAMB1,MAP2K3,MAP3K7,ITGB1,STAT3,GNAI2,CYCS,MAPK12,AKT3,GNAO1	820	109	7824
hsa04728	Dopaminergic synapse	3.66	1.59e-05	1.38e-04	8.10e-05	FOS,PLCB2,GNAI2,ITPR1,PRKCA,CACNA1A,GNG7,CAMK2G,GRIA4,GRIN2B,MAPK12,KCNJ6,AKT3,CALM3,GNG4,PLCB1,KCNJ9,GNAO1,GNG3,PPP1R1B,CALM1,PRKCB,CALY,ADCY5,CAMK2B,CACNA1B,KIF5C,GRIA2,KIF5A,CAMK2A	820	128	7824
hsa05205	Proteoglycans in cancer	5	2.12e-05	1.80e-04	1.05e-04	COL1A1,MMP9,COL1A2,PTPN6,FN1,PLAU,TGFB1,MMP2,HCLS1,CTSL,VAV3,THBS1,PIK3CD,CD44,IQGAP1,CD63,DCN,SDC2,MSN,ITGB1,VEGFA,STAT3,PPP1R12B,ITPR1,PRKCA,ANK3,FRS2,CAMK2G,MRAS,MAPK12,PAK1,AKT3,PIK3R1,ROCK2,HRAS,PTK2,ANK2,PRKCB,CAMK2B,PIK3R2,CAMK2A	820	202	7824
hsa04672	Intestinal immune network for IgA production	1.83	2.99e-05	2.47e-04	1.45e-04	HLA-DRB5,HLA-DRA,CXCR4,HLA-DRB1,IL6,HLA-DPB1,IL15RA,HLA-DQB1,HLA-DPA1,HLA-DQA1,TGFB1,TNFSF13B,TNFSF13,HLA-DOA,CCR10	820	45	7824
hsa04723	Retrograde endocannabinoid signaling	3.78	3.81e-05	3.06e-04	1.79e-04	PLCB2,GNAI2,ITPR1,PRKCA,CACNA1A,GNG7,GRIA4,ADCY2,MAPK12,KCNJ6,SLC17A7,GABRD,GABRB2,GABRA1,GNG4,SLC32A1,NDUFS5,PLCB1,KCNJ9,GNAO1,ADCY8,GNG3,PRKCB,ADCY5,ADCY1,GABRA5,NDUFB8,CACNA1B,GRM5,GRIA2,RIMS1	820	140	7824
hsa04971	Gastric acid secretion	2.44	4.89e-05	3.75e-04	2.19e-04	PLCB2,GNAI2,ITPR1,PRKCA,CHRM3,CAMK2G,ADCY2,CALM3,ATP1B1,ATP1B2,PLCB1,ADCY8,CALM1,PRKCB,ADCY5,ADCY1,ATP1A3,ATP1A2,CAMK2B,CAMK2A	820	74	7824
hsa05133	Pertussis	2.44	4.89e-05	3.75e-04	2.19e-04	CXCL8,CD14,C1QA,PYCARD,C1S,IL6,IL23A,C1QC,FOS,C1QB,ITGAM,ITGB2,MYD88,SERPING1,C1R,ITGB1,GNAI2,MAPK12,CALM3,CALM1	820	74	7824
hsa05170	Human immunodeficiency virus 1 infection	4.88	6.08e-05	4.56e-04	2.67e-04	CXCR4,B2M,HLA-C,HLA-B,TAP2,TNFRSF1B,APOBEC3A,HLA-A,FOS,NFKBIA,IFNA5,PIK3CD,RAC2,SAMHD1,MYD88,MAP2K3,HLA-E,MAP3K7,GNAI2,ITPR1,PRKCA,CYCS,GNG7,BTRC,CUL1,MAPK12,PAK1,AKT3,PIK3R1,PAK6,HRAS,CALM3,GNG4,PTK2,GNAO1,GNG3,CALM1,PRKCB,PAK3,PIK3R2	820	204	7824
hsa04380	Osteoclast differentiation	3.41	7.20e-05	5.23e-04	3.06e-04	TYROBP,SPI1,CYBA,FCGR3A,ACP5,TREM2,FCGR3B,TGFBR2,NCF2,NCF4,BTK,FOS,NCF1,TGFB1,LCP2,NFKBIA,IFNGR1,FCGR2A,SYK,PIK3CD,SOCS3,TGFBR1,MAP3K7,MAPK12,AKT3,PIK3R1,CAMK4,PIK3R2	820	125	7824
hsa05146	Amoebiasis	2.93	7.39e-05	5.23e-04	3.06e-04	COL3A1,COL1A1,CXCL8,COL1A2,CD14,CXCL1,IL6,FN1,TGFB1,SERPINB3,PIK3CD,ITGAM,ITGB2,ARG2,PLCB2,MUC2,LAMB1,PRKCA,PIK3R1,PLCB1,PTK2,PRKCB,ADCY1,PIK3R2	820	100	7824
hsa05332	Graft-versus-host disease	1.59	7.47e-05	5.23e-04	3.06e-04	HLA-DRB5,HLA-DRA,HLA-C,HLA-DRB1,HLA-B,IL6,HLA-DPB1,HLA-DQB1,HLA-A,HLA-DPA1,HLA-DQA1,HLA-DOA,HLA-E	820	38	7824
hsa05142	Chagas disease	2.93	8.75e-05	6.00e-04	3.51e-04	CXCL8,C1QA,IL6,SERPINE1,TGFBR2,CCL5,C1QC,FOS,TGFB1,C1QB,NFKBIA,IFNGR1,PIK3CD,PLCB2,MYD88,TGFBR1,GNAI2,MAPK12,AKT3,PIK3R1,PLCB1,GNAO1,ADCY1,PIK3R2	820	101	7824
hsa05167	Kaposi sarcoma-associated herpesvirus infection	4.51	9.37e-05	6.22e-04	3.64e-04	CXCL8,CXCL1,HCK,HLA-C,HLA-B,IL6,ICAM1,CDK4,HLA-A,FOS,NFKBIA,IFNGR1,CCR1,SYK,IFNA5,PIK3CD,BECN2,PIK3R5,ZFP36,HLA-E,MAP1LC3B,UBB,LYN,VEGFA,STAT3,ITPR1,CYCS,GNG7,MAPK12,AKT3,PIK3R1,HRAS,CALM3,GNG4,GNG3,CALM1,PIK3R2	820	187	7824
hsa05169	Epstein-Barr virus infection	4.63	9.46e-05	6.22e-04	3.64e-04	HLA-DRB5,HLA-DRA,TNFAIP3,B2M,HLA-C,HLA-DRB1,HLA-B,IL6,HLA-DPB1,ICAM1,TAP2,HLA-DQB1,CDK4,BTK,HLA-A,JAK3,HLA-DPA1,HLA-DQA1,NFKBIA,SYK,CD58,IFNA5,PIK3CD,CD44,MYD88,HLA-DOA,GADD45B,MAP2K3,HLA-E,ITGAL,MAP3K7,LYN,STAT3,CYCS,MAPK12,AKT3,PIK3R1,PIK3R2	820	194	7824
hsa05033	Nicotine addiction	1.59	1.36e-04	8.37e-04	4.90e-04	CACNA1A,GRIA4,GRIN2B,SLC17A7,GABRD,GABRB2,GABRA1,SLC32A1,CHRNA4,GABRA5,CACNA1B,GRIA2,GRIN1	820	40	7824
hsa04371	Apelin signaling pathway	3.54	1.37e-04	8.37e-04	4.90e-04	SPP1,SERPINE1,CCN2,BECN2,PIK3R5,PLCB2,TGFBR1,MAP1LC3B,GNAI2,MEF2C,ITPR1,GNG7,SLC8A1,ADCY2,RYR3,MRAS,AKT3,HRAS,CALM3,GNG4,PLCB1,ADCY8,GNG3,CAMK4,CALM1,ADCY5,ADCY1,RYR2,SLC8A2	820	136	7824
hsa05135	Yersinia infection	3.54	1.37e-04	8.37e-04	4.90e-04	CXCL8,WAS,PYCARD,IL6,CD8B,FYB1,FN1,FOS,LCP2,RPS6KA1,ARPC1B,NFKBIA,FCGR2A,VAV3,PIK3CD,RAC2,MYD88,RHOG,MAP2K3,MAP3K7,WIPF1,ITGB1,MAPK12,AKT3,PIK3R1,ROCK2,PTK2,CD8B2,PIK3R2	820	136	7824
hsa05330	Allograft rejection	1.46	1.38e-04	8.37e-04	4.90e-04	HLA-DRB5,HLA-DRA,HLA-C,HLA-DRB1,HLA-B,HLA-DPB1,HLA-DQB1,HLA-A,HLA-DPA1,HLA-DQA1,HLA-DOA,HLA-E	820	35	7824
hsa05166	Human T-cell leukemia virus 1 infection	5	1.45e-04	8.66e-04	5.06e-04	HLA-DRB5,HLA-DRA,SPI1,B2M,HLA-C,HLA-DRB1,HLA-B,IL6,HLA-DPB1,ICAM1,IL15RA,HLA-DQB1,TGFBR2,CDK4,HLA-A,JAK3,HLA-DPA1,HLA-DQA1,FOS,TGFB1,CDKN2A,NFKBIA,PIK3CD,ITGB2,ZFP36,HLA-DOA,TGFBR1,HLA-E,MAP3K3,ITGAL,NRP1,ADCY2,AKT3,PIK3R1,TLN2,HRAS,GPS2,ADCY8,ADCY5,ADCY1,PIK3R2	820	219	7824
hsa05214	Glioma	2.32	1.59e-04	9.29e-04	5.43e-04	CDK4,CDKN2A,PIK3CD,GADD45B,CAMK1D,PRKCA,CAMK2G,CAMK1,AKT3,PIK3R1,HRAS,CALM3,CAMK4,SHC3,CALM1,PRKCB,CAMK2B,PIK3R2,CAMK2A	820	74	7824
hsa05134	Legionellosis	1.95	1.69e-04	9.73e-04	5.69e-04	CXCL8,HSPA1B,CD14,PYCARD,CXCL1,HSPA1L,IL6,HSPA1A,NFKBIA,ITGAM,ITGB2,MYD88,CR1,EEF1G,CYCS,EEF1A2	820	57	7824
hsa04640	Hematopoietic cell lineage	2.68	2.53e-04	1.41e-03	8.23e-04	HLA-DRB5,HLA-DRA,CD14,HLA-DRB1,IL6,HLA-DPB1,HLA-DQB1,CD8B,HLA-DPA1,HLA-DQA1,ANPEP,GP9,CD55,CSF3R,ITGAM,CD44,HLA-DOA,CSF2RA,IL6R,CR1,IL4R,CD8B2	820	95	7824
hsa05414	Dilated cardiomyopathy	2.68	2.53e-04	1.41e-03	8.23e-04	MYH7,ACTC1,TGFB1,TNNC1,ITGB1,TPM4,CACNG8,SGCB,SLC8A1,ADCY2,ADRB1,DMD,CACNB1,CACNA2D3,ADCY8,ADCY5,ADCY1,CACNA2D2,RYR2,CACNG3,TNNT2,SLC8A2	820	95	7824
hsa04666	Fc gamma R-mediated phagocytosis	2.68	2.97e-04	1.62e-03	9.48e-04	WAS,HCK,FCGR3A,FCGR3B,PTPRC,NCF1,ARPC1B,FCGR2A,SYK,VAV3,PIK3CD,RAC2,LYN,PRKCA,PAK1,WASF3,AMPH,AKT3,PIK3R1,WASF1,PRKCB,PIK3R2	820	96	7824
hsa05144	Malaria	1.71	3.50e-04	1.88e-03	1.10e-03	CXCL8,HBA2,HBB,IL6,ICAM1,THBS2,TGFB1,THBS1,ITGB2,MYD88,CR1,ITGAL,PECAM1,SDC2	820	49	7824
hsa04610	Complement and coagulation cascades	2.44	3.82e-04	2.02e-03	1.18e-03	C1QA,C1S,SERPINA1,CFD,SERPINE1,F13A1,VSIG4,PLAU,C1QC,ITGAX,C1QB,CD55,C5AR1,C7,ITGAM,ITGB2,CR1,CFI,SERPING1,C1R	820	85	7824
hsa04142	Lysosome	3.29	4.11e-04	2.12e-03	1.24e-03	LAPTM5,CD68,CTSS,CTSZ,ACP5,CTSD,FUCA1,NPC2,LAMP2,CTSB,LGMN,LITAF,CTSL,TCIRG1,LIPA,CD63,MAN2B1,PSAP,SLC11A1,CTSH,TPP1,GNS,WDR7,AP3B2,AP4B1,ABCB9,IDS	820	131	7824
hsa05131	Shigellosis	5.12	4.15e-04	2.12e-03	1.24e-03	CXCL8,CD14,PYCARD,H3C1,H3C12,CCL5,H3C11,HK3,HCLS1,H3C2,ARPC1B,NFKBIA,H3C7,PIK3CD,BECN2,CD44,PLCB2,MYD88,MYL7,HK2,MYL12A,MAP3K7,AKT1S1,MAP1LC3B,UBB,PFN1,ITGB1,ITPR1,CYCS,SEPTIN7,BTRC,CUL1,MAPK12,AKT3,PIK3R1,ROCK2,WASF1,TLN2,PLCB1,PTK2,SEPTIN3,PIK3R2	820	237	7824
hsa04510	Focal adhesion	4.51	4.26e-04	2.12e-03	1.24e-03	COL1A1,SPP1,COL1A2,COL6A3,FN1,THBS2,COL6A2,PARVG,VAV3,THBS1,PIK3CD,RAC2,MYL7,COL6A1,LAMB1,RELN,MYL12A,ITGB1,VEGFA,PPP1R12B,PRKCA,ARHGAP5,ARHGAP35,PAK1,AKT3,PIK3R1,PAK6,ROCK2,TLN2,HRAS,TNR,PTK2,SHC3,PRKCB,PAK3,RASGRF1,PIK3R2	820	201	7824
hsa04912	GnRH signaling pathway	2.56	4.28e-04	2.12e-03	1.24e-03	MMP2,GNRH1,PLCB2,MMP14,MAP2K3,MAP3K3,ITPR1,PRKCA,CAMK2G,ADCY2,MAPK12,HRAS,CALM3,PLCB1,ADCY8,CALM1,PRKCB,ADCY5,ADCY1,CAMK2B,CAMK2A	820	92	7824
hsa05418	Fluid shear stress and atherosclerosis	3.29	4.67e-04	2.28e-03	1.33e-03	MMP9,CYBA,HMOX1,ICAM1,NCF2,DUSP1,FOS,NCF1,MMP2,CTSL,PIK3CD,RAC2,MAP3K7,PECAM1,SDC2,NFE2L2,GSTP1,VEGFA,MEF2C,ACVR2A,MAPK12,AKT3,PIK3R1,CALM3,PTK2,CALM1,PIK3R2	820	132	7824
hsa04360	Axon guidance	4.15	4.92e-04	2.34e-03	1.37e-03	CXCR4,RHOD,PIK3CD,RAC2,PLXNC1,MYL12A,NRP1,ITGB1,GNAI2,PRKCA,CAMK2G,CDK5,PAK1,SRGAP3,PIK3R1,PAK6,PLXNA4,L1CAM,ROCK2,ROBO2,HRAS,EFNB2,SLIT1,ABLIM2,PTK2,SEMA5B,UNC5A,EPHB6,PAK3,CAMK2B,NGEF,EPHA6,PIK3R2,CAMK2A	820	181	7824
hsa04973	Carbohydrate digestion and absorption	1.59	5.02e-04	2.34e-03	1.37e-03	HK3,PIK3CD,PLCB2,HK2,AKT3,PIK3R1,ATP1B1,ATP1B2,PLCB1,PRKCB,ATP1A3,ATP1A2,PIK3R2	820	45	7824
hsa05320	Autoimmune thyroid disease	1.59	5.02e-04	2.34e-03	1.37e-03	HLA-DRB5,HLA-DRA,HLA-C,HLA-DRB1,HLA-B,HLA-DPB1,HLA-DQB1,HLA-A,HLA-DPA1,HLA-DQA1,IFNA5,HLA-DOA,HLA-E	820	45	7824
hsa04010	MAPK signaling pathway	5.98	5.74e-04	2.64e-03	1.54e-03	HSPA1B,CD14,HSPA1L,AREG,TGFBR2,DUSP1,HSPA1A,DUSP6,FOS,TGFB1,FGF8,RPS6KA1,RAC2,MYD88,GADD45B,MAP2K3,TGFBR1,MAP3K3,MAP3K7,VEGFA,MEF2C,PRKCA,CACNA1A,CACNG8,STMN1,MAP3K13,MRAS,MAPK12,PAK1,RASGRF2,AKT3,CACNA1I,HRAS,CACNA1H,CACNA1G,CACNA1E,CACNB1,CACNA2D3,MAPK8IP2,NLK,MAPK8IP1,FGFR3,PRKCB,PTPN5,MAPT,CACNA2D2,CACNG3,RASGRF1,CACNA1B	820	293	7824
hsa04961	Endocrine and other factor-regulated calcium reabsorption	1.71	6.80e-04	3.08e-03	1.80e-03	PLCB2,PRKCA,SLC8A1,DNM3,ATP1B1,ATP1B2,PLCB1,DNM1,PRKCB,ATP1A3,ATP2B3,ATP1A2,SLC8A2,ATP2B2	820	52	7824
hsa04972	Pancreatic secretion	2.56	7.81e-04	3.47e-03	2.03e-03	SLC26A3,PLCB2,KCNMA1,ITPR1,PRKCA,SLC4A4,CHRM3,ADCY2,ATP1B1,ATP1B2,PLCB1,ADCY8,PRKCB,ADCY5,ADCY1,RYR2,ATP1A3,ATP2B3,ATP1A2,CCK,ATP2B2	820	96	7824
hsa04024	cAMP signaling pathway	4.76	7.86e-04	3.47e-03	2.03e-03	FOS,NFKBIA,PTGER2,VAV3,PIK3CD,RAC2,GIP,GNAI2,CAMK2G,GRIA4,ADCY2,GRIN2B,PAK1,AKT3,PIK3R1,ROCK2,ADRB1,CALM3,ATP1B1,ATP1B2,GABBR1,ADCY8,CAMK4,PPP1R1B,CALM1,GABBR2,ADCY5,ADCY1,RYR2,ATP1A3,ATP2B3,ATP1A2,CAMK2B,PIK3R2,ATP2B2,GRIA2,RAPGEF4,GRIN1,CAMK2A	820	222	7824
hsa04020	Calcium signaling pathway	5	8.72e-04	3.80e-03	2.22e-03	CXCR4,FGF8,ORAI3,TNNC1,PLCB2,VEGFA,CAMK1D,ITPR1,PRKCA,CACNA1A,CHRM3,SLC8A1,CAMK2G,CAMK1,ADCY2,RYR3,CACNA1I,ADRB1,NTRK3,CYSLTR1,CACNA1H,CALM3,CACNA1G,CACNA1E,ITPKA,PLCB1,ADCY8,CAMK4,FGFR3,CALM1,PRKCB,ADCY1,RYR2,ATP2B3,SLC8A2,CAMK2B,CACNA1B,GRM5,ATP2B2,GRIN1,CAMK2A	820	238	7824
hsa04066	HIF-1 signaling pathway	2.68	1.41e-03	6.05e-03	3.54e-03	TIMP1,HMOX1,IL6,SERPINE1,CYBB,HK3,IFNGR1,PIK3CD,IL6R,HK2,VEGFA,STAT3,PRKCA,ENO2,CAMK2G,AKT3,PIK3R1,PRKCB,ALDOC,CAMK2B,PIK3R2,CAMK2A	820	107	7824
hsa05031	Amphetamine addiction	1.95	1.43e-03	6.05e-03	3.54e-03	FOS,PRKCA,CAMK2G,GRIA4,GRIN2B,CALM3,CAMK4,PPP1R1B,CALM1,PRKCB,ADCY5,CAMK2B,STX1A,GRIA2,GRIN1,CAMK2A	820	68	7824
hsa04022	cGMP-PKG signaling pathway	3.66	1.45e-03	6.06e-03	3.55e-03	MYH7,RGS2,PIK3R5,PLCB2,GNAI2,MEF2C,KCNMA1,GTF2I,ITPR1,SLC8A1,ADCY2,OPRD1,AKT3,ROCK2,ADRB1,CALM3,ATP1B1,ATP1B2,GUCY1B1,PLCB1,ADCY8,CALM1,PDE2A,ADCY5,ADCY1,ATP1A3,ATP2B3,ATP1A2,SLC8A2,ATP2B2	820	163	7824
hsa05100	Bacterial invasion of epithelial cells	2.07	2.16e-03	8.91e-03	5.21e-03	FN1,HCLS1,ARPC1B,PIK3CD,RHOG,ITGB1,DNM3,ARHGAP10,PIK3R1,WASF1,CTNNA3,PTK2,DNM1,SEPTIN3,SHC3,CTNNA2,PIK3R2	820	77	7824
hsa04750	Inflammatory mediator regulation of TRP channels	2.44	2.21e-03	9.00e-03	5.27e-03	PTGER2,PIK3CD,PLCB2,MAP2K3,ITPR1,PRKCA,CAMK2G,ADCY2,MAPK12,PIK3R1,CALM3,PLCB1,ADCY8,CALM1,PRKCB,ADCY5,ADCY1,CAMK2B,PIK3R2,CAMK2A	820	97	7824
hsa04664	Fc epsilon RI signaling pathway	1.83	2.44e-03	9.83e-03	5.75e-03	BTK,LCP2,ALOX5,SYK,VAV3,PIK3CD,RAC2,MAP2K3,LYN,PRKCA,MAPK12,AKT3,PIK3R1,HRAS,PIK3R2	820	65	7824
